# Supplementary material for: Extracellular Vesicles Play a Central Role in Cerebral Venous Disease‐Associated Brain Atrophy
Source: Adv Sci (Weinh). 2023 Jul 12;10(27):2301574. doi: 10.1002/advs.202301574 (PMC10520650; doi:10.1002/advs.202301574)
Supplement: Supplementary file 2 — Supplemental Table 1 [file ADVS-10-2301574-s002.xlsx]

## Sheet: 675 identified proteins
Protein FDR Confidence: Combined	Protein Group IDs	Accession	Gene name	Description	Abundance Ratio: (F1, 127) / (F1, 126) r-DMV/c-DMV	Abundance Ratio: (F1, 129) / (F1, 128) r-DMV-f/c-DMV-f	Abundance Ratio: (F1, 131) / (F1, 130) r-DMV-m/c-DMV-m	Abundance Ratio (log2): (F1, 127) / (F1, 126) r-DMV/c-DMV	Abundance Ratio (log2): (F1, 129) / (F1, 128) r-DMV-f/c-DMV-f	Abundance Ratio (log2): (F1, 131) / (F1, 130) r-DMV-m/c-DMV-m	Abundances (Scaled): F1: 126, c-DMV	Abundances (Scaled): F1: 127, r-DMV	Abundances (Scaled): F1: 128, c-DMV-f	Abundances (Scaled): F1: 129, r-DMV-f	Abundances (Scaled): F1: 130, c-DMV-m	Abundances (Scaled): F1: 131, r-DMV-m	Abundances (Normalized): F1: 126, c-DMV	Abundances (Normalized): F1: 127, r-DMV	Abundances (Normalized): F1: 128, c-DMV-f	Abundances (Normalized): F1: 129, r-DMV-f	Abundances (Normalized): F1: 130, c-DMV-m	Abundances (Normalized): F1: 131, r-DMV-m	Abundance: F1: 126, c-DMV	Abundance: F1: 127, r-DMV	Abundance: F1: 128, c-DMV-f	Abundance: F1: 129, r-DMV-f	Abundance: F1: 130, c-DMV-m	Abundance: F1: 131, r-DMV-m	Coverage [%]	# Peptides	# PSMs	# Unique Peptides	# AAs	MW [kDa]	Score Sequest HT: Sequest HT
High	741	P0DOX4	#N/A	Immunoglobulin epsilon heavy chain OS=Homo sapiens OX=9606 PE=1 SV=1	1.232	0.696	2.488	0.3	-0.52	1.31	75.3	92.8	99.7	69.4	75.3	187.4	984.8	1213.6	1303.8	907.3	985.2	2451.1	795	1144.5	1242.9	800.1	941.5	2451.1	8	4	5	4	547	60.3	13.03
High	399	P02549	SPTA1	Spectrin alpha chain, erythrocytic 1 OS=Homo sapiens OX=9606 GN=SPTA1 PE=1 SV=5	1.189	1.154	2.2	0.25	0.21	1.14	77.9	92.6	83.4	96.3	78.1	171.8	1154.8	1372.8	1237.6	1428.3	1158.1	2548.1	932.2	1294.7	1179.8	1259.5	1106.7	2548.1	4	8	11	8	2419	279.8	30.76
High	127	P09486	SPARC	SPARC OS=Homo sapiens OX=9606 GN=SPARC PE=1 SV=1	0.712	1.266	1.814	-0.49	0.34	0.86	95.4	67.9	95.9	121.4	77.9	141.3	322.3	229.5	324.1	410.2	263.3	477.5	260.2	216.5	309	361.8	251.6	477.5	8	2	4	2	303	34.6	11.84
High	331	P16157	ANK1	Ankyrin-1 OS=Homo sapiens OX=9606 GN=ANK1 PE=1 SV=3	1.087	1.028	1.761	0.12	0.04	0.82	88.9	96.7	88.2	90.7	85.3	150.2	1379	1499.1	1367.7	1405.8	1322.4	2329	1113.2	1413.8	1303.9	1239.7	1263.7	2329	7	9	11	8	1881	206.1	37.38
High	220	P11277	SPTB	Spectrin beta chain, erythrocytic OS=Homo sapiens OX=9606 GN=SPTB PE=1 SV=5	1.123	1.143	1.749	0.17	0.19	0.81	88.1	99	84.1	96.2	84.6	148	908.8	1020.4	867.4	991.4	872.5	1526	733.7	962.4	826.9	874.3	833.8	1526	5	10	15	8	2137	246.3	37.52
High	149	P02768	ALB	Albumin OS=Homo sapiens OX=9606 GN=ALB PE=1 SV=2	1.04	2.333	1.637	0.06	1.22	0.71	78.8	82	66.8	155.9	82.1	134.4	171224	178098	145194	338782	178258	291882	138222	167962	138413	298750	170346	291882	87	69	716	69	609	69.3	2589.86
High	839	P16452	EPB42	Protein 4.2 OS=Homo sapiens OX=9606 GN=EPB42 PE=1 SV=3	1.023	1.458	1.636	0.03	0.54	0.71	86.3	88.2	88.4	128.8	79	129.3	399.5	408.5	409.1	596.4	365.8	598.6	322.5	385.3	390	525.9	349.6	598.6	3	2	3	2	691	77	8.32
High	704	P02730	SLC4A1	Band 3 anion transport protein OS=Homo sapiens OX=9606 GN=SLC4A1 PE=1 SV=3	0.98	1.028	1.611	-0.03	0.04	0.69	89.8	87.9	92.2	94.8	90.1	145.2	3795.5	3717.7	3897.4	4007.6	3810.2	6139.2	3064	3506.1	3715.4	3534	3641.1	6139.2	16	10	20	10	911	101.7	72.65
High	977	P07360	C8G	Complement component C8 gamma chain OS=Homo sapiens OX=9606 GN=C8G PE=1 SV=3	0.974	0.816	1.573	-0.04	-0.29	0.65	88.3	85.9	112	91.4	86.5	136	3483.5	3391.2	4419.3	3605.9	3412.3	5367.3	2812.1	3198.2	4213	3179.9	3260.8	5367.3	63	10	22	10	202	22.3	79.16
High	386	P11226	MBL2	Mannose-binding protein C OS=Homo sapiens OX=9606 GN=MBL2 PE=1 SV=2	1.062	0.625	1.573	0.09	-0.68	0.65	89.8	95.4	122.2	76.4	84	132.2	27880.5	29610.3	37917.1	23705.9	26080.8	41030.2	22506.8	27925	36146.3	20904.7	24923.1	41030.2	66	17	138	17	248	26.1	384.86
High	1025	P02790	HPX	Hemopexin OS=Homo sapiens OX=9606 GN=HPX PE=1 SV=2	1.008	2.005	1.521	0.01	1	0.61	78.7	79.3	75.8	151.9	85	129.3	6318.8	6369.1	6081.1	12193.6	6823.3	10378.2	5101	6006.6	5797.2	10752.7	6520.4	10378.2	36	12	35	12	462	51.6	133.7
High	419	P05090	APOD	Apolipoprotein D OS=Homo sapiens OX=9606 GN=APOD PE=1 SV=1	1.04	1.222	1.514	0.06	0.29	0.6	126.5	131.5	66.7	81.5	77	116.7	69488.5	72246.2	36626.2	44764.8	42314.1	64081.9	56095.4	68134.3	34915.7	39475.2	40435.8	64081.9	48	14	165	14	189	21.3	584.33
High	118	P18669	PGAM1	Phosphoglycerate mutase 1 OS=Homo sapiens OX=9606 GN=PGAM1 PE=1 SV=2	0.586	1.336	1.494	-0.77	0.42	0.58	120.6	70.7	88.2	117.9	81.3	121.4	475.1	278.6	347.6	464.4	320.2	478.3	383.5	262.7	331.3	409.5	305.9	478.3	14	3	4	3	254	28.8	16.8
High	411	P68871	HBB	Hemoglobin subunit beta OS=Homo sapiens OX=9606 GN=HBB PE=1 SV=2	1.261	0.697	1.488	0.34	-0.52	0.57	87.4	110.2	117.5	81.9	81.6	121.4	29724.7	37494.2	39981.7	27848.2	27740.3	41291.1	23995.6	35360.2	38114.6	24557.5	26508.9	41291.1	91	15	168	9	147	16	651.46
High	781	P02774	GC	Vitamin D-binding protein OS=Homo sapiens OX=9606 GN=GC PE=1 SV=2	1.022	1.805	1.469	0.03	0.85	0.55	82.4	84.3	80	144.4	84.6	124.2	6788.9	6941.6	6592.6	11896.6	6967.4	10232.3	5480.4	6546.6	6284.7	10490.8	6658.1	10232.3	46	18	32	18	474	52.9	117.49
High	568	P30153	PPP2R1A	Serine/threonine-protein phosphatase 2A 65 kDa regulatory subunit A alpha isoform OS=Homo sapiens OX=9606 GN=PPP2R1A PE=1 SV=4	1.01	0.955	1.469	0.01	-0.07	0.55	98.8	99.8	98.6	94.2	84.5	124.1	221.6	224	221.3	211.4	189.5	278.4	178.9	211.2	211	186.4	181.1	278.4	7	2	2	2	589	65.3	6.5
High	25	P69905	HBA1	Hemoglobin subunit alpha OS=Homo sapiens OX=9606 GN=HBA2 PE=1 SV=2	1.17	0.688	1.466	0.23	-0.54	0.55	89.5	104.7	119.2	82	83	121.6	24768.8	28980.9	32974.2	22675.1	22956.3	33655	19994.9	27331.4	31434.3	19995.7	21937.3	33655	87	10	125	10	142	15.2	482.76
High	510	P61604	HSPE1	10 kDa heat shock protein, mitochondrial OS=Homo sapiens OX=9606 GN=HSPE1 PE=1 SV=2	1.157	1.102	1.434	0.21	0.14	0.52	89.1	103.1	96.6	106.5	84.1	120.6	333.7	386.2	362	398.8	315	451.7	269.4	364.2	345.1	351.6	301	451.7	19	2	2	2	102	10.9	4.73
High	787	P02787	TF	Serotransferrin OS=Homo sapiens OX=9606 GN=TF PE=1 SV=3	0.948	1.824	1.425	-0.08	0.87	0.51	82.6	78.4	79.9	145.7	88	125.4	40730.9	38631.8	39380.2	71811.8	43370.9	61821	32880.5	36433	37541.1	63326.2	41445.6	61821	57	40	171	40	698	77	648.32
High	1063	Q9H4M9	EHD1	EH domain-containing protein 1 OS=Homo sapiens OX=9606 GN=EHD1 PE=1 SV=2	1.13	0.884	1.421	0.18	-0.18	0.51	87.3	98.6	100.6	88.9	92.7	131.8	710.5	802.8	819.1	723.7	754.6	1072.3	573.5	757.1	780.8	638.2	721.1	1072.3	17	7	8	5	534	60.6	28.05
High	33	P19823	ITIH2	Inter-alpha-trypsin inhibitor heavy chain H2 OS=Homo sapiens OX=9606 GN=ITIH2 PE=1 SV=2	0.728	1.032	1.402	-0.46	0.04	0.49	123.1	89.6	81.9	84.5	92	128.9	55587.8	40465.6	36958	38125.9	41513.2	58198	44873.9	38162.5	35232.1	33620.8	39670.4	58198	36	35	190	35	946	106.4	573.12
High	872	P08603	CFH	Complement factor H OS=Homo sapiens OX=9606 GN=CFH PE=1 SV=4	0.776	0.926	1.402	-0.37	-0.11	0.49	122.2	94.9	87.4	80.9	89.3	125.3	106263	82472.5	75945.6	70290.7	77663.7	108918	85781.8	77778.6	72398.9	61984.8	74216.2	108918	60	69	380	63	1231	139	1349.28
High	915	P19827	ITIH1	Inter-alpha-trypsin inhibitor heavy chain H1 OS=Homo sapiens OX=9606 GN=ITIH1 PE=1 SV=3	0.726	0.922	1.401	-0.46	-0.12	0.49	127.2	92.4	87	80.2	88.8	124.4	33973.1	24667.6	23222.8	21416.7	23728.6	33232.4	27425.1	23263.6	22138.3	18886	22675.2	33232.4	28	20	106	20	911	101.3	382.6
High	859	P23634	ATP2B4	Plasma membrane calcium-transporting ATPase 4 OS=Homo sapiens OX=9606 GN=ATP2B4 PE=1 SV=2	1.068	0.969	1.398	0.09	-0.05	0.48	99.2	105.9	99.5	96.4	83	116	322.7	344.4	323.5	313.4	269.8	377.2	260.5	324.8	308.4	276.4	257.8	377.2	4	3	3	3	1241	137.8	11.33
High	109	P0DJI9	SAA2	Serum amyloid A-2 protein OS=Homo sapiens OX=9606 GN=SAA2 PE=1 SV=1	0.505	0.548	1.395	-0.99	-0.87	0.48	133.2	67.2	159.9	87.6	63.5	88.6	9315.9	4703.5	11184.5	6128.8	4441.9	6197.5	7520.3	4435.8	10662.1	5404.6	4244.7	6197.5	62	7	25	2	122	13.5	85.91
High	1045	P00736	C1R	Complement C1r subcomponent OS=Homo sapiens OX=9606 GN=C1R PE=1 SV=2	0.764	0.994	1.388	-0.39	-0.01	0.47	127.1	97.1	83.7	83.1	87.5	121.5	37758.8	28859.5	24856.2	24703.9	26001.6	36093.7	30481.2	27217	23695.4	21784.8	24847.4	36093.7	53	33	120	32	705	80.1	381.31
High	695	Q9NY65	TUBA8	Tubulin alpha-8 chain OS=Homo sapiens OX=9606 GN=TUBA8 PE=1 SV=1	1.06	0.811	1.386	0.08	-0.3	0.47	85.2	90.2	114.1	92.6	91.3	126.5	877.2	929.5	1175.7	954	940.2	1303	708.2	876.6	1120.8	841.3	898.5	1303	24	10	21	3	449	50.1	75.89
High	966	O75083	WDR1	WD repeat-containing protein 1 OS=Homo sapiens OX=9606 GN=WDR1 PE=1 SV=4	1.017	0.847	1.376	0.02	-0.24	0.46	89.3	90.8	107	90.7	93.5	128.7	6532.9	6645.2	7826.8	6631.3	6839	9413	5273.8	6267	7461.3	5847.7	6535.4	9413	28	13	22	13	606	66.2	83.88
High	1135	O15144	ARPC2	Actin-related protein 2/3 complex subunit 2 OS=Homo sapiens OX=9606 GN=ARPC2 PE=1 SV=1	0.92	0.872	1.373	-0.12	-0.2	0.46	87.5	80.6	117.7	102.6	89.2	122.5	544.9	501.5	732.4	638.5	554.9	762.1	439.9	473	698.2	563	530.3	762.1	13	4	6	4	300	34.3	18.05
High	160	P04003	C4BPA	C4b-binding protein alpha chain OS=Homo sapiens OX=9606 GN=C4BPA PE=1 SV=2	0.989	1.394	1.371	-0.02	0.48	0.46	113.6	112.3	72.9	101.6	84.2	115.4	305869	302354	196383	273707	226676	310824	246916	285146	187212	241364	216614	310824	86	60	1015	60	597	67	3395.04
High	732	P25705	ATP5F1A	ATP synthase subunit alpha, mitochondrial OS=Homo sapiens OX=9606 GN=ATP5F1A PE=1 SV=1	1.001	0.981	1.367	0	-0.03	0.45	93.9	94	98.7	96.8	91.4	125	686.3	687	721.4	707.5	668	913	554	647.9	687.7	623.9	638.4	913	3	2	3	2	553	59.7	8.82
High	297	P80108	GPLD1	Phosphatidylinositol-glycan-specific phospholipase D OS=Homo sapiens OX=9606 GN=GPLD1 PE=1 SV=3	0.945	1.16	1.366	-0.08	0.21	0.45	109.5	103.5	88.3	102.4	83	113.3	21163.5	20004.1	17054	19788.3	16031.4	21896.5	17084.4	18865.5	16257.6	17450.1	15319.7	21896.5	35	27	80	27	840	92.3	266.49
High	498	P01008	SERPINC1	Antithrombin-III OS=Homo sapiens OX=9606 GN=SERPINC1 PE=1 SV=1	0.976	1.07	1.365	-0.03	0.1	0.45	108.6	106	83.6	89.4	89.8	122.6	50342.7	49142.1	38736.1	41433.6	41618.8	56827.2	40639.7	46345.2	36927.1	36537.7	39771.3	56827.2	61	26	184	26	464	52.6	603.62
High	41	P78417	GSTO1	Glutathione S-transferase omega-1 OS=Homo sapiens OX=9606 GN=GSTO1 PE=1 SV=2	0.962	0.864	1.365	-0.06	-0.21	0.45	94.3	90.7	110	95.1	88.8	121.2	1876	1804.3	2187.6	1891	1766.6	2410.5	1514.4	1701.6	2085.4	1667.6	1688.1	2410.5	17	5	6	5	241	27.5	15.73
High	693	P23470	PTPRG	Receptor-type tyrosine-protein phosphatase gamma OS=Homo sapiens OX=9606 GN=PTPRG PE=1 SV=4	0.915	0.774	1.363	-0.13	-0.37	0.45	110.3	101	105.9	81.9	85	115.8	543.2	497.2	521.5	403.4	418.4	570.3	438.5	468.9	497.2	355.8	399.9	570.3	2	2	2	2	1445	161.9	7.15
High	345	P11413	G6PD	Glucose-6-phosphate 1-dehydrogenase OS=Homo sapiens OX=9606 GN=G6PD PE=1 SV=4	1.052	0.871	1.361	0.07	-0.2	0.44	87.9	92.5	104.6	91.1	94.8	129.1	366.8	386	436.2	380	395.7	538.6	296.1	364	415.9	335.1	378.1	538.6	5	2	2	2	515	59.2	3.4
High	588	Q27J81	INF2	Inverted formin-2 OS=Homo sapiens OX=9606 GN=INF2 PE=1 SV=2	0.994	0.93	1.359	-0.01	-0.11	0.44	94	93.4	106.1	98.6	88.1	119.8	311	309	350.7	326	291.3	396	251	291.4	334.3	287.5	278.4	396	2	2	2	2	1249	135.5	6.27
High	800	P06276	BCHE	Cholinesterase OS=Homo sapiens OX=9606 GN=BCHE PE=1 SV=1	0.803	0.904	1.357	-0.32	-0.15	0.44	114.6	92	94.7	85.6	90.4	122.7	8439.9	6776.5	6976.2	6306.2	6660.6	9040.8	6813.2	6390.8	6650.4	5561	6364.9	9040.8	23	13	26	13	602	68.4	78.12
High	287	P00738	HP	Haptoglobin OS=Homo sapiens OX=9606 GN=HP PE=1 SV=1	0.953	0.786	1.357	-0.07	-0.35	0.44	99.4	94.7	107.7	84.6	90.6	123	348244	331719	377165	296401	317413	430799	281124	312840	359552	261377	303323	430799	76	42	1322	21	406	45.2	4502.02
High	591	Q76LX8	ADAMTS13	A disintegrin and metalloproteinase with thrombospondin motifs 13 OS=Homo sapiens OX=9606 GN=ADAMTS13 PE=1 SV=1	1.243	1.071	1.355	0.31	0.1	0.44	91.8	114.1	99.3	106.4	80.1	108.5	318.3	395.6	344.4	369	277.7	376.4	256.9	373.1	328.3	325.4	265.4	376.4	4	3	4	3	1427	153.5	16.96
High	608	Q14008	CKAP5	Cytoskeleton-associated protein 5 OS=Homo sapiens OX=9606 GN=CKAP5 PE=1 SV=3	0.94	0.788	1.348	-0.09	-0.34	0.43	98.2	92.2	112.9	88.9	88.5	119.3	84.4	79.3	97	76.4	76.1	102.5	68.1	74.8	92.5	67.4	72.7	102.5	1	2	2	2	2032	225.4	6.33
High	257	P09871	C1S	Complement C1s subcomponent OS=Homo sapiens OX=9606 GN=C1S PE=1 SV=1	0.8	0.997	1.347	-0.32	0	0.43	124	99.2	85.7	85.4	87.7	118.1	31348.6	25076.5	21664.4	21590.7	22176.1	29871.1	25306.5	23649.3	20652.6	19039.4	21191.7	29871.1	49	27	116	26	688	76.6	408.25
High	87	P02042	HBD	Hemoglobin subunit delta OS=Homo sapiens OX=9606 GN=HBD PE=1 SV=2	1.105	0.756	1.347	0.14	-0.4	0.43	93.2	103.1	112.5	85	87.8	118.3	7317.7	8089.6	8833.3	6673.6	6892.4	9284.9	5907.3	7629.2	8420.8	5885	6586.4	9284.9	90	14	88	8	147	16	328.7
High	1054	P14780	MMP9	Matrix metalloproteinase-9 OS=Homo sapiens OX=9606 GN=MMP9 PE=1 SV=3	0.891	0.789	1.345	-0.17	-0.34	0.43	101.6	90.5	105.9	83.6	93.1	125.2	326.8	291.2	340.7	268.7	299.5	402.8	263.8	274.6	324.8	237	286.2	402.8	6	3	3	3	707	78.4	6.97
High	503	P23528	CFL1	Cofilin-1 OS=Homo sapiens OX=9606 GN=CFL1 PE=1 SV=3	0.991	0.925	1.342	-0.01	-0.11	0.42	88.5	87.7	106.2	98.2	93.7	125.8	6973.5	6913.2	8368.6	7745	7386.5	9914.4	5629.4	6519.7	7977.8	6829.8	7058.6	9914.4	67	12	24	11	166	18.5	86.12
High	770	P04180	LCAT	Phosphatidylcholine-sterol acyltransferase OS=Homo sapiens OX=9606 GN=LCAT PE=1 SV=1	1.081	1.515	1.341	0.11	0.6	0.42	110.6	119.5	72	109.2	80.6	108.1	5593.8	6046.4	3645.2	5523.4	4079.4	5471.1	4515.7	5702.2	3475	4870.7	3898.4	5471.1	23	8	18	8	440	49.5	68.23
High	363	Q6Q788	APOA5	Apolipoprotein A-V OS=Homo sapiens OX=9606 GN=APOA5 PE=1 SV=1	1.097	1.368	1.337	0.13	0.45	0.42	101.3	111.1	80.5	110.1	84.3	112.7	2250.1	2467.7	1788.5	2446.1	1873.6	2504.9	1816.4	2327.3	1705	2157	1790.5	2504.9	33	6	9	6	366	41.2	47.05
High	969	P61158	ACTR3	Actin-related protein 3 OS=Homo sapiens OX=9606 GN=ACTR3 PE=1 SV=3	1.025	0.934	1.327	0.04	-0.1	0.41	86.5	88.7	107.4	100.2	93.3	123.9	2149.4	2203.4	2667.4	2490.3	2318	3076.7	1735.1	2078	2542.9	2196	2215.1	3076.7	30	8	13	8	418	47.3	45.15
High	805	O43707	ACTN4	Alpha-actinin-4 OS=Homo sapiens OX=9606 GN=ACTN4 PE=1 SV=2	0.997	1.096	1.326	0	0.13	0.41	92	91.7	98.3	107.7	90.4	119.8	912.6	909.8	975	1068.3	896.6	1188.5	736.7	858	929.5	942.1	856.8	1188.5	17	13	32	5	911	104.8	80.27
High	910	Q9Y613	FHOD1	FH1/FH2 domain-containing protein 1 OS=Homo sapiens OX=9606 GN=FHOD1 PE=1 SV=3	1.123	0.839	1.326	0.17	-0.25	0.41	88.4	99.3	114	95.6	87.2	115.6	530.6	596	684.3	574.1	523.6	694.2	428.3	562.1	652.4	506.3	500.4	694.2	4	4	8	4	1164	126.5	24.09
High	4	P04075	ALDOA	Fructose-bisphosphate aldolase A OS=Homo sapiens OX=9606 GN=ALDOA PE=1 SV=2	0.918	1.157	1.318	-0.12	0.21	0.4	92.8	85.1	90.6	104.9	97.7	128.8	1622	1488.3	1584.4	1833.5	1708.5	2252.4	1309.4	1403.6	1510.4	1616.9	1632.6	2252.4	36	10	16	10	364	39.4	56.61
High	451	P02753	RBP4	Retinol-binding protein 4 OS=Homo sapiens OX=9606 GN=RBP4 PE=1 SV=3	0.993	1.449	1.316	-0.01	0.54	0.4	91.5	90.9	82.3	119.3	93.3	122.7	312.5	310.4	281	407.2	318.3	418.8	252.2	292.7	267.8	359	304.2	418.8	10	2	3	2	201	23	8.72
High	466	P00740	F9	Coagulation factor IX OS=Homo sapiens OX=9606 GN=F9 PE=1 SV=2	1.035	0.938	1.316	0.05	-0.09	0.4	102.8	106.4	98.2	92.1	86.6	113.9	4316.1	4466.5	4121.2	3864.9	3634.5	4783	3484.2	4212.3	3928.7	3408.2	3473.1	4783	25	10	19	10	461	51.7	65.69
High	936	P07093	SERPINE2	Glia-derived nexin OS=Homo sapiens OX=9606 GN=SERPINE2 PE=1 SV=1	1.137	1.13	1.31	0.19	0.18	0.39	101.2	115	110.9	125.3	63.9	83.7	21.8	24.8	23.9	27	13.8	18.1	17.6	23.4	22.8	23.8	13.2	18.1	7	2	2	2	398	44	3.65
High	6	P63104	YWHAZ	14-3-3 protein zeta/delta OS=Homo sapiens OX=9606 GN=YWHAZ PE=1 SV=1	1.028	0.937	1.307	0.04	-0.09	0.39	85	87.4	110.1	103.2	92.9	121.4	7070.1	7269.6	9151.9	8576.4	7723.3	10092.6	5707.4	6855.8	8724.5	7563	7380.5	10092.6	54	15	44	11	245	27.7	156.2
High	941	P16109	SELP	P-selectin OS=Homo sapiens OX=9606 GN=SELP PE=1 SV=3	1.018	0.949	1.304	0.03	-0.08	0.38	91	92.6	105	99.6	91.9	119.8	1614.3	1643.7	1862.3	1767.8	1630.7	2126.1	1303.2	1550.2	1775.3	1558.9	1558.3	2126.1	7	5	8	5	830	90.8	16.2
High	699	P12429	ANXA3	Annexin A3 OS=Homo sapiens OX=9606 GN=ANXA3 PE=1 SV=3	0.956	0.866	1.302	-0.06	-0.21	0.38	98.7	94.4	103.9	90	92.5	120.5	571.4	546.3	601.6	521.1	535.7	697.3	461.2	515.3	573.5	459.6	511.9	697.3	9	3	3	3	323	36.4	7.63
High	758	Q8WWA0	ITLN1	Intelectin-1 OS=Homo sapiens OX=9606 GN=ITLN1 PE=1 SV=1	1.545	2.083	1.3	0.63	1.06	0.38	86.6	133.8	62.4	129.9	81.4	105.9	411	634.8	296	616.5	386.4	502.4	331.8	598.7	282.2	543.7	369.2	502.4	9	2	2	2	313	34.9	8.51
High	484	P61224	RAP1B	Ras-related protein Rap-1b OS=Homo sapiens OX=9606 GN=RAP1B PE=1 SV=1	1.081	0.979	1.3	0.11	-0.03	0.38	83.8	90.6	105.7	103.4	94.1	122.4	4154.6	4492.5	5241.7	5129.1	4669.5	6070.8	3353.8	4236.8	4996.9	4523	4462.2	6070.8	50	9	17	2	184	20.8	59.69
High	792	P68133	ACTA1	Actin, alpha skeletal muscle OS=Homo sapiens OX=9606 GN=ACTA1 PE=1 SV=1	1.052	0.856	1.3	0.07	-0.23	0.38	87.3	91.8	112.4	96.1	92.4	120.1	5182.5	5449.7	6673.1	5709	5486.1	7132.3	4183.6	5139.5	6361.4	5034.4	5242.6	7132.3	43	16	147	2	377	42	397.29
High	901	P11166	SLC2A1	Solute carrier family 2, facilitated glucose transporter member 1 OS=Homo sapiens OX=9606 GN=SLC2A1 PE=1 SV=2	0.918	0.986	1.299	-0.12	-0.02	0.38	96	88.1	101.5	100	93.2	121.1	1618.6	1486.2	1712.2	1687.4	1572.6	2042.4	1306.6	1401.6	1632.2	1488	1502.8	2042.4	6	3	6	3	492	54	21.63
High	290	Q9Y490	TLN1	Talin-1 OS=Homo sapiens OX=9606 GN=TLN1 PE=1 SV=3	0.972	0.883	1.298	-0.04	-0.18	0.38	90.9	88.4	108.2	95.5	94.4	122.5	59818.7	58144.6	71165.3	62824.6	62125.3	80616	48289.3	54835.3	67841.9	55401	59367.5	80616	53	111	299	111	2541	269.6	1139.57
High	690	P07737	PFN1	Profilin-1 OS=Homo sapiens OX=9606 GN=PFN1 PE=1 SV=2	1.024	0.931	1.297	0.03	-0.1	0.37	85	87	109.8	102.3	94	121.9	6241.1	6389.4	8064.6	7508.9	6901.9	8950.2	5038.2	6025.8	7688	6621.6	6595.5	8950.2	71	11	25	11	140	15	92.87
High	306	P69891	HBG1	Hemoglobin subunit gamma-1 OS=Homo sapiens OX=9606 GN=HBG1 PE=1 SV=2	1.191	0.94	1.296	0.25	-0.09	0.37	92.8	110.5	95.6	89.9	92	119.3	1175.5	1399.6	1210.7	1138.4	1165.3	1510.6	948.9	1320	1154.2	1003.8	1113.5	1510.6	36	5	14	4	147	16.1	47.07
High	53	P48059	LIMS1	LIM and senescent cell antigen-like-containing domain protein 1 OS=Homo sapiens OX=9606 GN=LIMS1 PE=1 SV=4	0.963	1.003	1.295	-0.05	0	0.37	87.8	84.5	104.9	105.2	94.8	122.8	6179.5	5949.7	7382.9	7406.5	6673.4	8640.6	4988.4	5611	7038.1	6531.3	6377.1	8640.6	37	13	25	13	325	37.2	62.94
High	514	O75558	STX11	Syntaxin-11 OS=Homo sapiens OX=9606 GN=STX11 PE=1 SV=1	1.024	0.95	1.295	0.03	-0.07	0.37	87.8	89.9	104.6	99.3	95.1	123.2	514.7	527	613	582.1	557.4	721.9	415.5	497	584.4	513.4	532.7	721.9	9	2	3	2	287	33.2	12.56
High	447	Q13790	APOF	Apolipoprotein F OS=Homo sapiens OX=9606 GN=APOF PE=1 SV=2	0.969	0.947	1.293	-0.05	-0.08	0.37	104.3	101.1	105.1	99.5	82.9	107.2	3228.9	3127.6	3252.7	3078.8	2564.2	3316.5	2606.6	2949.6	3100.8	2715	2450.4	3316.5	26	5	18	5	326	35.4	48.07
High	505	P12814	ACTN1	Alpha-actinin-1 OS=Homo sapiens OX=9606 GN=ACTN1 PE=1 SV=2	1.008	0.908	1.291	0.01	-0.14	0.37	86.7	87.4	106.6	96.8	97.1	125.4	10248	10326.2	12603.8	11443.6	11473.2	14816.7	8272.8	9738.5	12015.2	10091.4	10963.9	14816.7	33	26	62	18	892	103	203.88
High	614	P67936	TPM4	Tropomyosin alpha-4 chain OS=Homo sapiens OX=9606 GN=TPM4 PE=1 SV=3	0.993	0.918	1.287	-0.01	-0.12	0.36	82.5	81.9	111.4	102.3	97	124.8	5790.7	5747.9	7818.3	7179.4	6804.4	8757	4674.6	5420.8	7453.2	6331.1	6502.3	8757	36	12	24	8	248	28.5	89.74
High	592	P60709	ACTB	Actin, cytoplasmic 1 OS=Homo sapiens OX=9606 GN=ACTB PE=1 SV=1	1.007	0.838	1.287	0.01	-0.25	0.36	85.5	86.1	114.9	96.3	95	122.2	32622.9	32838.3	43833.3	36745.8	36238.7	46628.4	26335.2	30969.3	41786.3	32403.8	34630.1	46628.4	65	24	191	10	375	41.7	635.23
High	473	P61160	ACTR2	Actin-related protein 2 OS=Homo sapiens OX=9606 GN=ACTR2 PE=1 SV=1	1.027	0.833	1.287	0.04	-0.26	0.36	87.7	90.1	115.2	96	92.2	118.7	1490.4	1530.7	1957.5	1631.1	1566.5	2016.5	1203.1	1443.6	1866.1	1438.4	1496.9	2016.5	18	6	8	6	394	44.7	26.59
High	469	P61952	GNG11	Guanine nucleotide-binding protein G(I)/G(S)/G(O) subunit gamma-11 OS=Homo sapiens OX=9606 GN=GNG11 PE=1 SV=1	0.966	0.856	1.277	-0.05	-0.22	0.35	87.2	84.2	116.1	99.4	93.6	119.5	952.2	919.5	1267.8	1085.3	1021.4	1304.2	768.7	867.2	1208.6	957	976	1304.2	25	2	3	2	73	8.5	6.52
High	1143	Q96RD9	FCRL5	Fc receptor-like protein 5 OS=Homo sapiens OX=9606 GN=FCRL5 PE=1 SV=3	0.959	1.397	1.275	-0.06	0.48	0.35	101.7	97.5	89.3	124.7	82.1	104.7	194.5	186.6	170.8	238.6	157.1	200.3	157.1	176	162.8	210.4	150.2	200.3	4	3	4	3	977	106.4	8.84
High	260	Q9HBI1	PARVB	Beta-parvin OS=Homo sapiens OX=9606 GN=PARVB PE=1 SV=1	1.056	0.858	1.275	0.08	-0.22	0.35	87.3	92.2	112.1	96.2	93.3	119	1991.5	2103	2557.9	2194.3	2128.7	2714.5	1607.7	1983.3	2438.4	1935	2034.2	2714.5	14	6	6	6	364	41.7	17.88
High	19	P10644	PRKAR1A	cAMP-dependent protein kinase type I-alpha regulatory subunit OS=Homo sapiens OX=9606 GN=PRKAR1A PE=1 SV=1	1.018	0.908	1.271	0.03	-0.14	0.35	91.1	92.7	108.7	98.7	92	116.9	1248.4	1271	1489.3	1352.6	1260.4	1602.4	1007.8	1198.7	1419.8	1192.8	1204.4	1602.4	10	4	5	4	381	43	17.17
High	243	P59998	ARPC4	Actin-related protein 2/3 complex subunit 4 OS=Homo sapiens OX=9606 GN=ARPC4 PE=1 SV=3	1.247	0.773	1.269	0.32	-0.37	0.34	84.7	105.6	124.5	96.2	83.3	105.7	822.8	1025.7	1208.8	934	808.7	1026.4	664.2	967.4	1152.4	823.6	772.8	1026.4	17	4	5	4	168	19.7	13.31
High	1162	P68366	TUBA4A	Tubulin alpha-4A chain OS=Homo sapiens OX=9606 GN=TUBA4A PE=1 SV=1	1.043	0.792	1.268	0.06	-0.34	0.34	87.4	91.2	113.4	89.8	96.2	122	4114.7	4292.5	5337.8	4228.1	4530.1	5744.3	3321.6	4048.2	5088.6	3728.5	4329	5744.3	36	15	38	5	448	49.9	126.62
High	1151	P43652	AFM	Afamin OS=Homo sapiens OX=9606 GN=AFM PE=1 SV=1	0.968	1.254	1.266	-0.05	0.33	0.34	93.7	90.7	92.9	116.5	91	115.2	5581.8	5404.3	5534.3	6939.4	5420.2	6863.5	4505.9	5096.8	5275.8	6119.4	5179.6	6863.5	35	19	28	19	599	69	86.63
High	569	P60953	CDC42	Cell division control protein 42 homolog OS=Homo sapiens OX=9606 GN=CDC42 PE=1 SV=2	0.944	1.036	1.265	-0.08	0.05	0.34	95.9	90.5	100.5	104.1	92.2	116.7	265.8	250.8	278.6	288.6	255.7	323.5	214.5	236.6	265.6	254.5	244.3	323.5	15	2	3	2	191	21.2	11.82
High	958	Q13418	ILK	Integrin-linked protein kinase OS=Homo sapiens OX=9606 GN=ILK PE=1 SV=2	1.01	0.817	1.265	0.01	-0.29	0.34	90.9	91.7	113.5	92.7	93.2	118	5582.6	5636.3	6972.1	5696.6	5729.2	7249.4	4506.6	5315.5	6646.5	5023.4	5474.9	7249.4	27	10	23	10	452	51.4	59.57
High	454	P01009	SERPINA1	Alpha-1-antitrypsin OS=Homo sapiens OX=9606 GN=SERPINA1 PE=1 SV=3	0.999	1.418	1.263	0	0.5	0.34	95.1	95	81.4	115.3	94.2	119	41644.2	41602.2	35625.3	50499.3	41255.5	52106.2	33617.7	39234.4	33961.6	44532.1	39424.2	52106.2	64	30	160	30	418	46.7	544.39
High	869	P50148	GNAQ	Guanine nucleotide-binding protein G(q) subunit alpha OS=Homo sapiens OX=9606 GN=GNAQ PE=1 SV=4	0.987	0.911	1.262	-0.02	-0.14	0.34	95.2	94.1	103.8	94.5	93.9	118.5	422.4	417.1	460.3	419.1	416.4	525.5	341	393.4	438.8	369.6	397.9	525.5	7	2	2	2	359	42.1	6.57
High	225	P46109	CRKL	Crk-like protein OS=Homo sapiens OX=9606 GN=CRKL PE=1 SV=1	0.725	1.149	1.261	-0.46	0.2	0.33	111.8	81.1	98.2	112.8	86.7	109.3	301.6	218.8	264.9	304.3	233.8	294.9	243.5	206.3	252.5	268.3	223.4	294.9	12	3	3	3	303	33.8	10
High	832	P11586	MTHFD1	C-1-tetrahydrofolate synthase, cytoplasmic OS=Homo sapiens OX=9606 GN=MTHFD1 PE=1 SV=4	0.884	0.762	1.261	-0.18	-0.39	0.33	111.5	98.6	112.2	85.5	85	107.2	489	432.5	492.3	374.9	373.1	470.4	394.7	407.9	469.3	330.6	356.5	470.4	2	2	2	2	935	101.5	5.75
High	212	P07225	PROS1	Vitamin K-dependent protein S OS=Homo sapiens OX=9606 GN=PROS1 PE=1 SV=1	0.991	1.266	1.26	-0.01	0.34	0.33	115.6	114.6	78.8	99.8	84.6	106.6	184919	183311	126077	159612	135422	170595	149278	172878	120190	140752	129410	170595	52	42	534	42	676	75.1	2147.28
High	841	Q8TDL5	BPIFB1	BPI fold-containing family B member 1 OS=Homo sapiens OX=9606 GN=BPIFB1 PE=1 SV=1	1.112	1.003	1.26	0.15	0	0.33	100.4	111.6	91.3	91.6	90.8	114.4	2975	3307.1	2705.9	2714.1	2691	3391.3	2401.6	3118.8	2579.5	2393.4	2571.5	3391.3	12	5	9	5	484	52.4	32.31
High	749	P12931	SRC	Proto-oncogene tyrosine-protein kinase Src OS=Homo sapiens OX=9606 GN=SRC PE=1 SV=3	0.992	0.911	1.259	-0.01	-0.13	0.33	92.8	92.1	104.3	95.1	95.5	120.3	2675.8	2655.6	3008.4	2741.9	2754.6	3468.7	2160.1	2504.5	2868	2417.9	2632.3	3468.7	19	9	11	7	536	59.8	35.66
High	1163	P08311	CTSG	Cathepsin G OS=Homo sapiens OX=9606 GN=CTSG PE=1 SV=2	0.913	0.816	1.259	-0.13	-0.29	0.33	103.5	94.4	107.7	87.9	91.4	115.1	1328.5	1212.4	1382	1128.1	1173.9	1477.5	1072.5	1143.4	1317.5	994.8	1121.8	1477.5	23	5	7	5	255	28.8	21.93
High	54	Q86UX7	FERMT3	Fermitin family homolog 3 OS=Homo sapiens OX=9606 GN=FERMT3 PE=1 SV=1	1.037	0.866	1.258	0.05	-0.21	0.33	88.2	91.5	111.4	96.4	94.2	118.4	8582.9	8901.7	10838.8	9383.9	9165.7	11528.7	6928.6	8395.1	10332.6	8275.1	8758.8	11528.7	35	18	42	18	667	75.9	159.68
High	1043	P61088	UBE2N	Ubiquitin-conjugating enzyme E2 N OS=Homo sapiens OX=9606 GN=UBE2N PE=1 SV=1	1.054	0.821	1.258	0.08	-0.28	0.33	91.7	96.7	111.7	91.7	92.2	115.9	189.5	199.8	230.7	189.4	190.4	239.5	153	188.4	220	167.1	182	239.5	16	2	2	2	152	17.1	6.49
High	164	Q14165	MLEC	Malectin OS=Homo sapiens OX=9606 GN=MLEC PE=1 SV=1	1.072	1.041	1.256	0.1	0.06	0.33	99.4	106.6	97.9	102	86	108	701.7	752	691.1	719.5	607.1	762.2	566.4	709.2	658.8	634.5	580.1	762.2	8	2	4	2	292	32.2	9.08
High	967	Q92496	CFHR4	Complement factor H-related protein 4 OS=Homo sapiens OX=9606 GN=CFHR4 PE=1 SV=3	0.941	1.291	1.255	-0.09	0.37	0.33	111.9	105.2	83.6	107.9	84.9	106.6	1718	1615.8	1283.4	1657.5	1304	1636.8	1386.9	1523.8	1223.5	1461.6	1246.1	1636.8	6	3	4	3	578	65.3	8.45
High	374	P20851	C4BPB	C4b-binding protein beta chain OS=Homo sapiens OX=9606 GN=C4BPB PE=1 SV=1	0.952	1.284	1.254	-0.07	0.36	0.33	118.2	112.6	76.5	98.3	86.2	108.2	114455	108961	74103.5	95144	83479.5	104709	92395.1	102759	70642.9	83901.4	79773.8	104709	77	17	324	17	252	28.3	1034.36
High	535	O00299	CLIC1	Chloride intracellular channel protein 1 OS=Homo sapiens OX=9606 GN=CLIC1 PE=1 SV=4	1.027	0.875	1.254	0.04	-0.19	0.33	90.2	92.6	109.8	96	93.8	117.6	1419.5	1458.2	1728.4	1511.5	1477	1851.7	1145.9	1375.2	1647.7	1332.9	1411.4	1851.7	40	7	10	7	241	26.9	33.49
High	930	O15143	ARPC1B	Actin-related protein 2/3 complex subunit 1B OS=Homo sapiens OX=9606 GN=ARPC1B PE=1 SV=3	0.957	0.856	1.252	-0.06	-0.22	0.32	90.3	86.4	112.4	96.3	95.3	119.3	1548.2	1481.8	1928	1651	1633.9	2045.7	1249.8	1397.5	1838	1455.9	1561.4	2045.7	10	4	5	4	372	40.9	13.81
High	270	P01859	IGHG2	Immunoglobulin heavy constant gamma 2 OS=Homo sapiens OX=9606 GN=IGHG2 PE=1 SV=2	1.279	1.611	1.251	0.35	0.69	0.32	92.7	118.5	75.1	121.1	85.6	107.1	28693.4	36697.9	23269.4	37496.5	26502.8	33155.2	23163.1	34609.3	22182.7	33065.8	25326.4	33155.2	71	23	296	13	326	35.9	1019.46
High	130	P01861	IGHG4	Immunoglobulin heavy constant gamma 4 OS=Homo sapiens OX=9606 GN=IGHG4 PE=1 SV=1	0.802	1.299	1.251	-0.32	0.38	0.32	110	88.2	75.6	98.2	101.3	126.7	10585.7	8485.4	7275.2	9454.2	9750.4	12196.9	8545.4	8002.4	6935.5	8337	9317.6	12196.9	52	13	136	6	327	35.9	495.72
High	813	Q9NZN3	EHD3	EH domain-containing protein 3 OS=Homo sapiens OX=9606 GN=EHD3 PE=1 SV=2	0.819	1.296	1.25	-0.29	0.37	0.32	102	83.5	89.7	116.3	92.6	115.8	975	798.7	858.1	1112.4	886	1107.6	787.1	753.2	818	980.9	846.7	1107.6	16	7	9	4	535	60.8	26.25
High	888	P31146	CORO1A	Coronin-1A OS=Homo sapiens OX=9606 GN=CORO1A PE=1 SV=4	0.91	0.847	1.246	-0.14	-0.24	0.32	95.5	86.9	107.2	90.9	97.7	121.7	817.7	744.1	918	777.9	836.5	1042	660.1	701.8	875.1	686	799.3	1042	13	4	4	4	461	51	16.48
High	423	P05771	PRKCB	Protein kinase C beta type OS=Homo sapiens OX=9606 GN=PRKCB PE=1 SV=4	1.165	0.904	1.245	0.22	-0.14	0.32	88.7	103.4	101.8	92.1	95.3	118.7	235.4	274.2	270.1	244.3	252.9	315	190	258.6	257.5	215.4	241.7	315	7	3	3	2	671	76.8	8.8
High	1019	P59665	DEFA1	Neutrophil defensin 1 OS=Homo sapiens OX=9606 GN=DEFA1B PE=1 SV=1	0.657	1.54	1.244	-0.61	0.62	0.31	128.4	84.3	70.5	108.5	92.8	115.4	9441.4	6202.8	5184.1	7981.1	6825.1	8488.8	7621.7	5849.8	4942	7038	6522.2	8488.8	20	4	27	4	94	10.2	89.78
High	61	P15531	NME1	Nucleoside diphosphate kinase A OS=Homo sapiens OX=9606 GN=NME1 PE=1 SV=1	0.988	0.885	1.243	-0.02	-0.18	0.31	88.2	87.2	110.5	97.7	96.5	119.9	604.8	597.7	757.4	670.2	661.6	822.2	488.2	563.7	722	591	632.2	822.2	13	2	2	2	152	17.1	6.64
High	368	Q04917	YWHAH	14-3-3 protein eta OS=Homo sapiens OX=9606 GN=YWHAH PE=1 SV=4	0.992	0.836	1.242	-0.01	-0.26	0.31	92.5	91.8	112.1	93.7	93.6	116.3	1274.2	1263.8	1543.8	1291.3	1289.5	1601.9	1028.6	1191.9	1471.7	1138.7	1232.3	1601.9	23	6	16	3	246	28.2	36.16
High	1057	P55157	MTTP	Microsomal triglyceride transfer protein large subunit OS=Homo sapiens OX=9606 GN=MTTP PE=1 SV=1	1.045	1.116	1.24	0.06	0.16	0.31	102.1	106.7	94.1	105	85.8	106.4	351.8	367.8	324.2	361.7	295.7	366.6	284	346.8	309.1	319	282.6	366.6	5	3	4	3	894	99.3	11.75
High	1018	Q8WVV4	POF1B	Protein POF1B OS=Homo sapiens OX=9606 GN=POF1B PE=1 SV=3	1.004	1.267	1.239	0.01	0.34	0.31	101.7	102.1	91.1	115.4	84.7	105	124.6	125.2	111.6	141.4	103.8	128.6	100.6	118	106.4	124.7	99.2	128.6	4	2	3	2	589	68	5.45
High	988	P07359	GP1BA	Platelet glycoprotein Ib alpha chain OS=Homo sapiens OX=9606 GN=GP1BA PE=1 SV=2	0.878	0.827	1.238	-0.19	-0.27	0.31	108.2	94.9	102.7	84.9	93.5	115.7	4006.5	3516.6	3803.8	3145.8	3462.9	4286.5	3234.3	3316.4	3626.1	2774.1	3309.2	4286.5	12	7	11	7	652	71.5	41.71
High	17	O60234	GMFG	Glia maturation factor gamma OS=Homo sapiens OX=9606 GN=GMFG PE=1 SV=1	1.081	0.972	1.237	0.11	-0.04	0.31	93.6	101.3	97.4	94.7	95.2	117.8	444.1	480.3	462	449.1	451.6	558.6	358.5	452.9	440.5	396.1	431.6	558.6	15	2	3	2	142	16.8	9.33
High	603	Q13813	SPTAN1	Spectrin alpha chain, non-erythrocytic 1 OS=Homo sapiens OX=9606 GN=SPTAN1 PE=1 SV=3	0.972	0.963	1.237	-0.04	-0.05	0.31	100.1	97.3	102.9	99	89.7	110.9	1020.6	991.7	1048.1	1009.1	914.4	1130.7	823.9	935.3	999.2	889.8	873.8	1130.7	2	5	6	5	2472	284.4	15.57
High	355	P51884	LUM	Lumican OS=Homo sapiens OX=9606 GN=LUM PE=1 SV=2	0.976	1.332	1.236	-0.03	0.41	0.31	100.6	98.2	85.7	114.2	90	111.3	246.7	240.8	210.1	280	220.7	272.9	199.2	227.1	200.3	246.9	210.9	272.9	7	2	2	2	338	38.4	5.9
High	605	P51149	RAB7A	Ras-related protein Rab-7a OS=Homo sapiens OX=9606 GN=RAB7A PE=1 SV=1	1.022	0.936	1.235	0.03	-0.09	0.3	93.8	95.9	110.1	103.1	88.2	108.9	1150.9	1176	1350.4	1264.4	1081.6	1335.5	929.1	1109.1	1287.3	1115	1033.6	1335.5	30	5	7	5	207	23.5	26.65
High	436	P30044	PRDX5	Peroxiredoxin-5, mitochondrial OS=Homo sapiens OX=9606 GN=PRDX5 PE=1 SV=4	1.1	0.829	1.235	0.14	-0.27	0.3	94.2	103.6	112.5	93.3	87.9	108.6	308.7	339.5	368.8	305.8	288.3	356	249.2	320.2	351.5	269.6	275.5	356	14	2	2	2	214	22.1	5.93
High	994	Q14019	COTL1	Coactosin-like protein OS=Homo sapiens OX=9606 GN=COTL1 PE=1 SV=3	0.971	0.91	1.232	-0.04	-0.14	0.3	90	87.4	111	101.1	94.3	116.2	595	577.9	734.2	668.4	623.6	768	480.3	545	699.9	589.4	595.9	768	14	2	3	2	142	15.9	7.68
High	682	P02654	APOC1	Apolipoprotein C-I OS=Homo sapiens OX=9606 GN=APOC1 PE=1 SV=1	1.465	1.1	1.229	0.55	0.14	0.3	84	123.2	96.5	106.2	85.3	104.8	38090	55817.2	43757.1	48114.7	38651	47506.4	30748.5	52640.4	41713.6	42429.2	36935.3	47506.4	51	14	99	14	83	9.3	350.67
High	734	P06576	ATP5F1B	ATP synthase subunit beta, mitochondrial OS=Homo sapiens OX=9606 GN=ATP5F1B PE=1 SV=3	0.925	0.874	1.229	-0.11	-0.2	0.3	99.2	91.8	105.7	92.3	94.7	116.3	353.4	327	376.5	328.9	337.3	414.4	285.3	308.4	358.9	290	322.3	414.4	10	4	4	4	529	56.5	12.43
High	480	O15511	ARPC5	Actin-related protein 2/3 complex subunit 5 OS=Homo sapiens OX=9606 GN=ARPC5 PE=1 SV=3	0.901	0.911	1.227	-0.15	-0.13	0.3	98.3	88.6	106.9	97.4	93.8	115.1	1431.2	1289.4	1556.6	1417.9	1365.7	1675.7	1155.3	1216	1483.9	1250.3	1305	1675.7	25	3	7	3	151	16.3	15.36
High	456	P05023	ATP1A1	Sodium/potassium-transporting ATPase subunit alpha-1 OS=Homo sapiens OX=9606 GN=ATP1A1 PE=1 SV=1	0.72	1.312	1.224	-0.47	0.39	0.29	110.6	79.7	88.8	116.5	91.9	112.5	239.5	172.4	192.3	252.2	198.9	243.4	193.3	162.6	183.3	222.4	190.1	243.4	2	2	3	2	1023	112.8	9.46
High	338	P00450	CP	Ceruloplasmin OS=Homo sapiens OX=9606 GN=CP PE=1 SV=1	0.925	1.247	1.223	-0.11	0.32	0.29	99.4	91.9	88.5	110.4	94.4	115.4	14334.9	13258.9	12766.6	15917.2	13614.2	16649.1	11572	12504.3	12170.4	14036.4	13009.8	16649.1	30	27	60	27	1065	122.1	224.1
High	740	P27824	CANX	Calnexin OS=Homo sapiens OX=9606 GN=CANX PE=1 SV=2	0.955	1.03	1.223	-0.07	0.04	0.29	98.8	94.4	101.4	104.4	90.4	110.6	816.9	780.2	837.8	862.6	747.5	913.8	659.5	735.8	798.7	760.7	714.3	913.8	8	4	6	4	592	67.5	24.9
High	294	P21333	FLNA	Filamin-A OS=Homo sapiens OX=9606 GN=FLNA PE=1 SV=4	1.043	0.89	1.223	0.06	-0.17	0.29	87.5	91.2	107.2	95.4	98.4	120.3	46191.2	48165.6	56607	50400.8	51941	63540.4	37288.3	45424.3	53963.5	44445.2	49635.3	63540.4	45	89	225	86	2647	280.6	859.56
High	635	P11717	IGF2R	Cation-independent mannose-6-phosphate receptor OS=Homo sapiens OX=9606 GN=IGF2R PE=1 SV=3	1.173	1.053	1.219	0.23	0.07	0.29	98.7	115.7	92.1	97.1	88.5	107.9	677.6	794.8	632.8	666.5	607.9	740.8	547	749.6	603.2	587.7	580.9	740.8	1	3	3	3	2491	274.2	7.93
High	474	Q9Y2A7	NCKAP1	Nck-associated protein 1 OS=Homo sapiens OX=9606 GN=NCKAP1 PE=1 SV=1	1.004	0.941	1.218	0.01	-0.09	0.28	96	96.4	101.4	95.5	95	115.7	93.8	94.1	99	93.2	92.8	113	75.7	88.8	94.4	82.2	88.7	113	2	2	5	2	1128	128.7	4.02
High	16	P01742	IGHV1-69	Immunoglobulin heavy variable 1-69 OS=Homo sapiens OX=9606 GN=IGHV1-69 PE=1 SV=2	0.878	1.37	1.217	-0.19	0.45	0.28	103.5	90.9	72.8	99.7	105.1	128	2562.3	2250	1800.7	2467.6	2602.5	3168.3	2068.5	2121.9	1716.6	2176	2486.9	3168.3	26	3	28	2	117	12.7	81.85
High	60	O95810	CAVIN2	Caveolae-associated protein 2 OS=Homo sapiens OX=9606 GN=CAVIN2 PE=1 SV=3	1.06	1.019	1.217	0.08	0.03	0.28	91.7	97.3	100.2	102.1	94.1	114.5	1222	1295.5	1335.2	1360.6	1253.9	1525.8	986.5	1221.8	1272.8	1199.9	1198.2	1525.8	14	4	8	4	425	47.1	30.66
High	281	P11169	SLC2A3	Solute carrier family 2, facilitated glucose transporter member 3 OS=Homo sapiens OX=9606 GN=SLC2A3 PE=1 SV=1	0.977	0.961	1.215	-0.03	-0.06	0.28	99.2	96.9	99.9	96.1	93.9	114	1261.7	1233.1	1271.5	1222.5	1194.3	1450.8	1018.5	1162.9	1212.1	1078	1141.3	1450.8	12	4	9	4	496	53.9	26.91
High	277	Q96RT1	ERBIN	Erbin OS=Homo sapiens OX=9606 GN=ERBIN PE=1 SV=2	1.007	0.938	1.214	0.01	-0.09	0.28	96.5	97.2	102.9	96.6	93.5	113.4	337.1	339.4	359.6	337.4	326.5	396.2	272.1	320.1	342.8	297.5	312	396.2	2	2	2	2	1412	158.2	5.9
High	852	Q9BXR6	CFHR5	Complement factor H-related protein 5 OS=Homo sapiens OX=9606 GN=CFHR5 PE=1 SV=1	0.896	0.746	1.213	-0.16	-0.42	0.28	105.9	94.9	114.7	85.6	89.8	109	3018	2702.6	3268.9	2439.6	2559.1	3104.6	2436.3	2548.8	3116.2	2151.3	2445.5	3104.6	10	5	9	4	569	64.4	29.2
High	851	P05155	SERPING1	Plasma protease C1 inhibitor OS=Homo sapiens OX=9606 GN=SERPING1 PE=1 SV=2	0.913	1.124	1.212	-0.13	0.17	0.28	113.8	103.9	81.2	91.3	94.8	114.9	30542.7	27894.8	21800.7	24510.3	25441.9	30841.5	24656	26307.1	20782.6	21614	24312.5	30841.5	43	27	95	27	500	55.1	290.16
High	760	P30273	FCER1G	High affinity immunoglobulin epsilon receptor subunit gamma OS=Homo sapiens OX=9606 GN=FCER1G PE=1 SV=1	0.841	1.135	1.21	-0.25	0.18	0.28	95.1	80	103	116.9	92.8	112.3	418.5	351.9	453.2	514.5	408.3	494.1	337.9	331.8	432	453.7	390.1	494.1	22	2	2	2	86	9.7	4.96
High	1149	P46940	IQGAP1	Ras GTPase-activating-like protein IQGAP1 OS=Homo sapiens OX=9606 GN=IQGAP1 PE=1 SV=1	1.174	1.336	1.208	0.23	0.42	0.27	97.6	114.6	80.2	107.2	90.8	109.7	598	702	491.2	656.4	555.9	671.7	482.7	662.1	468.2	578.8	531.2	671.7	3	3	3	3	1657	189.1	6.2
High	868	Q7L576	CYFIP1	Cytoplasmic FMR1-interacting protein 1 OS=Homo sapiens OX=9606 GN=CYFIP1 PE=1 SV=1	1.023	0.958	1.208	0.03	-0.06	0.27	91.5	93.6	99.2	95	99.9	120.8	1250.3	1279.3	1355.3	1297.9	1365.6	1650.2	1009.3	1206.5	1292	1144.5	1304.9	1650.2	5	6	6	3	1253	145.1	14.59
High	502	O00533	CHL1	Neural cell adhesion molecule L1-like protein OS=Homo sapiens OX=9606 GN=CHL1 PE=1 SV=4	0.786	1.069	1.207	-0.35	0.1	0.27	115.1	90.4	90.6	96.9	93.7	113.2	2088.2	1640.4	1644.1	1758.4	1700.4	2053	1685.7	1547	1567.3	1550.6	1624.9	2053	11	9	14	9	1208	135	42.81
High	1103	O75636	FCN3	Ficolin-3 OS=Homo sapiens OX=9606 GN=FCN3 PE=1 SV=2	0.849	0.928	1.207	-0.24	-0.11	0.27	111.9	95	94.5	87.7	95.5	115.2	35367	30027.6	29869	27720.4	30165	36404.5	28550.4	28318.6	28474.1	24444.9	28826	36404.5	65	15	128	15	299	32.9	414.29
High	972	P02766	TTR	Transthyretin OS=Homo sapiens OX=9606 GN=TTR PE=1 SV=1	0.999	1.064	1.206	0	0.09	0.27	99.9	99.8	91.4	97.3	95.9	115.7	5344.5	5339.4	4893	5204.4	5132.6	6191.8	4314.4	5035.5	4664.5	4589.4	4904.7	6191.8	65	8	20	8	147	15.9	89.52
High	420	O00560	SDCBP	Syntenin-1 OS=Homo sapiens OX=9606 GN=SDCBP PE=1 SV=1	1.055	0.885	1.206	0.08	-0.18	0.27	106.6	112.5	102.5	90.7	85.1	102.6	304	320.7	292.3	258.6	242.6	292.5	245.4	302.5	278.7	228	231.8	292.5	14	2	4	2	298	32.4	23.21
High	472	Q9ULV4	CORO1C	Coronin-1C OS=Homo sapiens OX=9606 GN=CORO1C PE=1 SV=1	0.998	0.855	1.206	0	-0.23	0.27	88.4	88.3	108.4	92.6	100.8	121.5	2128.8	2125.4	2609.5	2230.2	2425.5	2924.5	1718.5	2004.5	2487.7	1966.7	2317.8	2924.5	15	7	14	7	474	53.2	33.3
High	66	P22792	CPN2	Carboxypeptidase N subunit 2 OS=Homo sapiens OX=9606 GN=CPN2 PE=1 SV=3	0.871	1.018	1.202	-0.2	0.03	0.27	113	98.5	88.2	89.8	95.6	114.9	3754.9	3271.4	2929.7	2983	3176.4	3817.2	3031.2	3085.2	2792.9	2630.5	3035.4	3817.2	29	12	14	12	545	60.5	51.01
High	263	P50895	BCAM	Basal cell adhesion molecule OS=Homo sapiens OX=9606 GN=BCAM PE=1 SV=2	1.096	0.958	1.201	0.13	-0.06	0.26	102.1	111.9	105.2	100.8	81.8	98.2	190.2	208.5	196	187.7	152.4	182.9	153.5	196.6	186.8	165.5	145.6	182.9	5	2	2	2	628	67.4	6
High	790	Q15833	STXBP2	Syntaxin-binding protein 2 OS=Homo sapiens OX=9606 GN=STXBP2 PE=1 SV=2	1.002	0.89	1.201	0	-0.17	0.26	95.7	95.9	102.3	91.1	97.7	117.3	999.2	1001.1	1067.7	950.5	1019.1	1223.5	806.6	944.2	1017.9	838.2	973.8	1223.5	16	9	11	9	593	66.4	34.72
High	478	P05452	CLEC3B	Tetranectin OS=Homo sapiens OX=9606 GN=CLEC3B PE=1 SV=3	1.06	1.249	1.2	0.08	0.32	0.26	105.1	111.5	85.3	106.5	87.1	104.5	121.4	128.7	98.5	123	100.6	120.7	98	121.4	93.9	108.5	96.1	120.7	12	2	2	2	202	22.5	5.62
High	254	P47755	CAPZA2	F-actin-capping protein subunit alpha-2 OS=Homo sapiens OX=9606 GN=CAPZA2 PE=1 SV=3	1.059	0.831	1.2	0.08	-0.27	0.26	88.4	93.6	111.6	92.8	97.1	116.4	463	490.2	584.4	485.7	508	609.4	373.7	462.3	557.1	428.3	485.5	609.4	18	3	4	2	286	32.9	14.07
High	96	Q14517	FAT1	Protocadherin Fat 1 OS=Homo sapiens OX=9606 GN=FAT1 PE=1 SV=2	0.9	0.965	1.198	-0.15	-0.05	0.26	108.3	97.4	99.4	95.9	90.5	108.4	1052.4	946.7	966.1	932	879.3	1053.6	849.6	892.8	920.9	821.9	840.3	1053.6	2	7	8	7	4588	506	21.74
High	905	P36955	SERPINF1	Pigment epithelium-derived factor OS=Homo sapiens OX=9606 GN=SERPINF1 PE=1 SV=4	1.026	1.681	1.197	0.04	0.75	0.26	93.1	95.4	76.5	128.6	93.9	112.4	73.4	75.2	60.3	101.4	74	88.6	59.2	71	57.5	89.4	70.8	88.6	5	2	2	2	418	46.3	4.97
High	981	P23284	PPIB	Peptidyl-prolyl cis-trans isomerase B OS=Homo sapiens OX=9606 GN=PPIB PE=1 SV=2	0.947	1.178	1.196	-0.08	0.24	0.26	103.3	97.8	83	97.8	99.3	118.8	1536.5	1455	1234.8	1454.2	1476.9	1766.7	1240.4	1372.2	1177.2	1282.4	1411.3	1766.7	18	3	4	3	216	23.7	16.22
High	320	Q86U17	SERPINA11	Serpin A11 OS=Homo sapiens OX=9606 GN=SERPINA11 PE=2 SV=2	1.069	1.103	1.196	0.1	0.14	0.26	101	108	92.8	102.3	89.3	106.7	212.4	227.1	195.1	215.1	187.7	224.5	171.4	214.2	186	189.7	179.4	224.5	5	2	3	2	422	47	8.26
High	622	P01704	IGLV2-14	Immunoglobulin lambda variable 2-14 OS=Homo sapiens OX=9606 GN=IGLV2-14 PE=1 SV=2	1.208	0.835	1.195	0.27	-0.26	0.26	90.1	108.8	100.6	84.1	98.6	117.8	9099.5	10990.5	10159.6	8487.2	9953.8	11894.1	7345.7	10365	9685.1	7484.3	9511.9	11894.1	18	2	49	2	120	12.6	113.22
High	999	P50552	VASP	Vasodilator-stimulated phosphoprotein OS=Homo sapiens OX=9606 GN=VASP PE=1 SV=3	0.9	0.993	1.194	-0.15	-0.01	0.26	96.2	86.6	105.6	104.9	94.2	112.5	1746.2	1571.2	1916.7	1903.2	1709.6	2040.8	1409.7	1481.8	1827.2	1678.3	1633.7	2040.8	18	7	10	7	380	39.8	29.46
High	683	Q13724	MOGS	Mannosyl-oligosaccharide glucosidase OS=Homo sapiens OX=9606 GN=MOGS PE=1 SV=5	1.033	0.902	1.194	0.05	-0.15	0.26	105.4	108.9	93	83.9	95.1	113.6	55.8	57.7	49.3	44.5	50.4	60.2	45.1	54.4	47	39.2	48.2	60.2	4	2	2	2	837	91.9	6.11
High	1111	P60981	DSTN	Destrin OS=Homo sapiens OX=9606 GN=DSTN PE=1 SV=3	1.038	0.891	1.194	0.05	-0.17	0.26	85.2	88.5	110.5	98.4	99.1	118.3	197.8	205.4	256.3	228.3	230	274.6	159.6	193.7	244.4	201.4	219.8	274.6	18	3	4	2	165	18.5	10.1
High	866	P01034	CST3	Cystatin-C OS=Homo sapiens OX=9606 GN=CST3 PE=1 SV=1	1.053	1.133	1.192	0.07	0.18	0.25	100.4	105.7	86.4	97.9	95.7	114	147.7	155.6	127.1	144	140.8	167.8	119.2	146.7	121.2	127	134.5	167.8	19	2	2	2	146	15.8	6.66
High	1051	Q99439	CNN2	Calponin-2 OS=Homo sapiens OX=9606 GN=CNN2 PE=1 SV=4	0.987	0.958	1.192	-0.02	-0.06	0.25	95.5	94.3	103.5	99.2	94.6	112.8	257.8	254.6	279.6	267.9	255.6	304.7	208.1	240.1	266.5	236.2	244.2	304.7	8	2	2	2	309	33.7	5.32
High	44	A0A0B4J2D9	IGKV1D-13	Immunoglobulin kappa variable 1D-13 OS=Homo sapiens OX=9606 GN=IGKV1D-13 PE=3 SV=1	1.047	0.79	1.192	0.07	-0.34	0.25	87.7	91.8	100.7	79.6	109.5	130.6	878.3	919.9	1008.9	797	1097	1308.2	709	867.5	961.8	702.8	1048.3	1308.2	32	3	8	3	117	12.6	35.3
High	711	Q01518	CAP1	Adenylyl cyclase-associated protein 1 OS=Homo sapiens OX=9606 GN=CAP1 PE=1 SV=5	0.996	0.926	1.191	-0.01	-0.11	0.25	89.6	89.3	104.1	96.4	100.6	119.9	4937.3	4919.2	5734.9	5308.1	5542	6602.6	3985.7	4639.2	5467.1	4680.9	5295.9	6602.6	33	13	28	13	475	51.9	88.97
High	1131	Q99497	PARK7	Parkinson disease protein 7 OS=Homo sapiens OX=9606 GN=PARK7 PE=1 SV=2	1.021	0.893	1.191	0.03	-0.16	0.25	88.8	90.7	109.4	97.7	97.4	116.1	378.5	386.6	466.6	416.7	415.6	494.9	305.6	364.6	444.8	367.4	397.1	494.9	13	2	2	2	189	19.9	6.17
High	131	Q9Y624	F11R	Junctional adhesion molecule A OS=Homo sapiens OX=9606 GN=F11R PE=1 SV=1	0.912	1.204	1.19	-0.13	0.27	0.25	110.4	100.7	77.7	93.5	99.4	118.2	2881.8	2628.3	2027.8	2441.2	2593.9	3085.9	2326.4	2478.7	1933.1	2152.7	2478.8	3085.9	24	7	13	7	299	32.6	37.74
High	963	P47756	CAPZB	F-actin-capping protein subunit beta OS=Homo sapiens OX=9606 GN=CAPZB PE=1 SV=4	0.938	0.949	1.19	-0.09	-0.08	0.25	89.1	83.5	109.3	103.7	97.9	116.6	839.3	786.9	1029.7	977.1	923.2	1098.9	677.6	742.1	981.7	861.6	882.2	1098.9	6	2	4	2	277	31.3	11.87
High	602	P22352	GPX3	Glutathione peroxidase 3 OS=Homo sapiens OX=9606 GN=GPX3 PE=1 SV=2	1.054	1.109	1.189	0.08	0.15	0.25	104.5	110.1	87.7	97.3	91.5	108.8	1293.3	1362.5	1085.4	1203.2	1132.1	1346.6	1044	1285	1034.7	1061	1081.8	1346.6	29	5	7	5	226	25.5	23.14
High	545	Q71U36	TUBA1A	Tubulin alpha-1A chain OS=Homo sapiens OX=9606 GN=TUBA1A PE=1 SV=1	0.983	0.839	1.189	-0.03	-0.25	0.25	88.5	87	113.4	95.2	98.7	117.3	8260.9	8117.1	10585.1	8881	9208.8	10948.1	6668.7	7655.2	10090.7	7831.6	8800	10948.1	36	15	37	4	451	50.1	122.73
High	1008	P02749	APOH	Beta-2-glycoprotein 1 OS=Homo sapiens OX=9606 GN=APOH PE=1 SV=3	0.97	1.12	1.188	-0.04	0.16	0.25	96.6	93.7	96.3	107.9	93.9	111.6	6321.6	6132	6301.4	7057	6144.3	7301.7	5103.2	5783	6007.1	6223.1	5871.5	7301.7	42	11	36	11	345	38.3	145.85
High	181	O15145	ARPC3	Actin-related protein 2/3 complex subunit 3 OS=Homo sapiens OX=9606 GN=ARPC3 PE=1 SV=3	1.015	0.939	1.188	0.02	-0.09	0.25	91.4	92.7	106.6	100.1	95.6	113.5	1423.5	1444.3	1661	1559.9	1489.5	1768.8	1149.1	1362.1	1583.5	1375.5	1423.3	1768.8	29	6	11	6	178	20.5	27.01
High	675	P00734	F2	Prothrombin OS=Homo sapiens OX=9606 GN=F2 PE=1 SV=2	0.859	0.916	1.188	-0.22	-0.13	0.25	115.2	98.9	94.8	86.8	93.4	111	95523.5	82056	78626.3	71987.3	77479.1	92043.1	77112.4	77385.8	74954.4	63481	74039.8	92043.1	57	41	332	41	622	70	1229.89
High	640	P80723	BASP1	Brain acid soluble protein 1 OS=Homo sapiens OX=9606 GN=BASP1 PE=1 SV=2	0.788	1.098	1.187	-0.34	0.13	0.25	106.3	83.7	88.2	96.8	102.9	122.2	320.7	252.6	266	291.9	310.5	368.6	258.9	238.3	253.5	257.4	296.7	368.6	20	2	2	2	227	22.7	7.37
High	837	O75563	SKAP2	Src kinase-associated phosphoprotein 2 OS=Homo sapiens OX=9606 GN=SKAP2 PE=1 SV=1	0.995	0.973	1.187	-0.01	-0.04	0.25	96.4	95.8	102	99.3	94.4	112.1	1021.7	1016.1	1081.4	1052.6	1001.3	1189	824.7	958.2	1030.9	928.3	956.9	1189	13	4	5	4	359	41.2	17.37
High	213	Q99747	NAPG	Gamma-soluble NSF attachment protein OS=Homo sapiens OX=9606 GN=NAPG PE=1 SV=1	1.053	0.948	1.187	0.07	-0.08	0.25	96.2	101.2	102.4	97.1	92.9	110.3	154.6	162.7	164.6	156.1	149.3	177.3	124.8	153.5	156.9	137.7	142.7	177.3	4	2	2	2	312	34.7	2.66
High	479	Q15404	RSU1	Ras suppressor protein 1 OS=Homo sapiens OX=9606 GN=RSU1 PE=1 SV=3	0.936	0.899	1.185	-0.1	-0.15	0.24	90.7	84.8	108.7	97.7	99.8	118.3	4640.3	4341.1	5562.5	5001.8	5107.5	6051.4	3745.9	4094.1	5302.7	4410.8	4880.8	6051.4	42	12	25	12	277	31.5	79.35
High	1154	P10586	PTPRF	Receptor-type tyrosine-protein phosphatase F OS=Homo sapiens OX=9606 GN=PTPRF PE=1 SV=2	0.926	0.782	1.182	-0.11	-0.36	0.24	110.2	102	99.3	77.6	96.6	114.2	615.6	569.8	554.4	433.3	539.7	638	496.9	537.3	528.5	382.1	515.8	638	4	4	4	4	1907	212.7	13.79
High	140	O75882	ATRN	Attractin OS=Homo sapiens OX=9606 GN=ATRN PE=1 SV=2	0.8	1.047	1.18	-0.32	0.07	0.24	115.9	92.7	86.9	91.1	97.9	115.5	4439.4	3552.4	3330.1	3488.2	3750.2	4425.4	3583.8	3350.2	3174.6	3076	3583.8	4425.4	11	12	19	12	1429	158.4	59.63
High	264	P62491	RAB11A	Ras-related protein Rab-11A OS=Homo sapiens OX=9606 GN=RAB11A PE=1 SV=3	1.021	0.908	1.18	0.03	-0.14	0.24	95.8	97.8	107.5	97.7	92.3	108.9	1163.5	1187.4	1305.6	1185.9	1120.3	1321.9	939.2	1119.8	1244.6	1045.8	1070.5	1321.9	13	3	4	3	216	24.4	12.35
High	933	P06733	ENO1	Alpha-enolase OS=Homo sapiens OX=9606 GN=ENO1 PE=1 SV=2	0.809	1.055	1.177	-0.31	0.08	0.24	100.8	81.5	105.1	110.9	92.7	109.1	3408	2756.6	3553.5	3750.6	3135.7	3691	2751.2	2599.7	3387.5	3307.4	2996.5	3691	24	7	12	7	434	47.1	47.44
High	997	P14618	PKM	Pyruvate kinase PKM OS=Homo sapiens OX=9606 GN=PKM PE=1 SV=4	0.977	0.95	1.177	-0.03	-0.07	0.24	96.3	94.1	103.7	98.5	95.2	112.1	6386.8	6237.8	6879.2	6534.8	6316.6	7436.2	5155.8	5882.8	6557.9	5762.6	6036.2	7436.2	44	17	29	17	531	57.9	116
High	1067	Q03591	CFHR1	Complement factor H-related protein 1 OS=Homo sapiens OX=9606 GN=CFHR1 PE=1 SV=2	1.008	1.165	1.175	0.01	0.22	0.23	97.4	98.1	91.6	106.7	94.8	111.4	3174.5	3199.2	2986.9	3480.1	3091.3	3631.4	2562.7	3017.1	2847.4	3068.9	2954.1	3631.4	35	12	49	5	330	37.6	141.81
High	672	Q15691	MAPRE1	Microtubule-associated protein RP/EB family member 1 OS=Homo sapiens OX=9606 GN=MAPRE1 PE=1 SV=3	0.803	0.809	1.174	-0.32	-0.31	0.23	114.8	92.2	110.2	89.2	89	104.5	3228.1	2592	3098.2	2506.7	2503.2	2938.1	2605.9	2444.5	2953.5	2210.5	2392.1	2938.1	10	2	10	2	268	30	40.69
High	802	A0A0C4DH33	IGHV1-24	Immunoglobulin heavy variable 1-24 OS=Homo sapiens OX=9606 GN=IGHV1-24 PE=3 SV=1	0.965	0.936	1.169	-0.05	-0.1	0.23	115.6	111.6	91.8	85.9	90	105.2	994.4	959.7	789.6	739.1	773.8	904.6	802.7	905.1	752.8	651.8	739.5	904.6	53	4	12	3	117	12.8	45.43
High	655	P01833	PIGR	Polymeric immunoglobulin receptor OS=Homo sapiens OX=9606 GN=PIGR PE=1 SV=4	0.835	0.697	1.169	-0.26	-0.52	0.23	113.6	94.8	109.8	76.5	94.6	110.6	46803.6	39064.7	45263.4	31547.2	39007.1	45594.4	37782.7	36841.3	43149.6	27819.4	37275.6	45594.4	41	29	141	29	764	83.2	607.52
High	337	P49746	THBS3	Thrombospondin-3 OS=Homo sapiens OX=9606 GN=THBS3 PE=1 SV=1	0.996	0.979	1.168	-0.01	-0.03	0.22	103.6	103.2	101.1	99	89	104	483.6	481.8	472.1	462.2	415.6	485.4	390.4	454.4	450.1	407.6	397.1	485.4	7	5	8	3	956	104.1	26.68
High	1079	P00918	CA2	Carbonic anhydrase 2 OS=Homo sapiens OX=9606 GN=CA2 PE=1 SV=2	1.043	0.824	1.168	0.06	-0.28	0.22	85.8	89.5	118.1	97.4	96.5	112.8	515.7	537.9	710.3	585.5	580.4	678.2	416.3	507.3	677.1	516.3	554.6	678.2	11	2	2	2	260	29.2	8.13
High	161	P04004	VTN	Vitronectin OS=Homo sapiens OX=9606 GN=VTN PE=1 SV=1	0.839	0.957	1.167	-0.25	-0.06	0.22	111.5	93.5	96.6	92.4	95	110.9	52684.1	44195.1	45677.1	43693.3	44925.2	52423.7	42529.8	41679.7	43544	38530.3	42931	52423.7	47	22	185	22	478	54.3	578.5
High	934	P63000	RAC1	Ras-related C3 botulinum toxin substrate 1 OS=Homo sapiens OX=9606 GN=RAC1 PE=1 SV=1	0.975	0.943	1.167	-0.04	-0.09	0.22	97.6	95.1	101.8	96	96.7	112.8	4256.1	4148.2	4442.2	4187.2	4216	4919.9	3435.7	3912.1	4234.8	3692.4	4028.9	4919.9	35	7	14	4	192	21.4	48.32
High	486	Q9NRW1	RAB6B	Ras-related protein Rab-6B OS=Homo sapiens OX=9606 GN=RAB6B PE=1 SV=1	1.118	1.128	1.166	0.16	0.17	0.22	92.7	103.6	99.4	112.1	88.7	103.4	469	524.3	502.7	567.2	448.6	523.2	378.6	494.4	479.2	500.2	428.7	523.2	27	4	6	3	208	23.4	19.25
High	698	P04839	CYBB	Cytochrome b-245 heavy chain OS=Homo sapiens OX=9606 GN=CYBB PE=1 SV=2	0.881	1.069	1.165	-0.18	0.1	0.22	99.9	88	95.3	101.8	99.3	115.7	188.8	166.3	180	192.4	187.6	218.7	152.4	156.9	171.6	169.7	179.3	218.7	4	2	2	2	570	65.3	5.49
High	463	P12259	F5	Coagulation factor V OS=Homo sapiens OX=9606 GN=F5 PE=1 SV=4	0.907	0.925	1.164	-0.14	-0.11	0.22	108.9	98.7	102.9	95.2	89.8	104.5	25772.3	23364	24356.7	22534.8	21246.9	24737	20805	22034.2	23219.2	19872	20303.8	24737	22	43	102	43	2224	251.5	358.05
High	80	P13671	C6	Complement component C6 OS=Homo sapiens OX=9606 GN=C6 PE=1 SV=3	0.939	0.829	1.164	-0.09	-0.27	0.22	102.6	96.4	114.4	94.8	88.7	103.2	15665.4	14713.1	17456.4	14465.9	13534.4	15750.1	12646.1	13875.7	16641.1	12756.5	12933.6	15750.1	41	31	78	31	934	104.7	258.98
High	71	P01031	C5	Complement C5 OS=Homo sapiens OX=9606 GN=C5 PE=1 SV=4	1.02	0.807	1.164	0.03	-0.31	0.22	95.8	97.8	118.8	95.9	88.6	103.1	32597.7	33262.9	40433.1	32631.6	30137.7	35077.1	26314.8	31369.8	38544.8	28775.7	28799.9	35077.1	37	63	133	63	1676	188.2	437.35
High	29	P80511	S100A12	Protein S100-A12 OS=Homo sapiens OX=9606 GN=S100A12 PE=1 SV=2	1.074	1.127	1.163	0.1	0.17	0.22	86.5	92.9	101.9	114.9	94.3	109.6	1628.6	1749.5	1920.3	2164.1	1775.8	2064.5	1314.7	1649.9	1830.6	1908.3	1697	2064.5	21	3	8	3	92	10.6	22.01
High	729	P62937	PPIA	Peptidyl-prolyl cis-trans isomerase A OS=Homo sapiens OX=9606 GN=PPIA PE=1 SV=2	1.036	0.904	1.163	0.05	-0.15	0.22	87.1	90.2	108.9	98.5	99.6	115.7	5593.6	5795.7	6997.3	6327.4	6395.7	7435.5	4515.5	5465.9	6670.5	5579.7	6111.8	7435.5	67	12	28	12	165	18	79.38
High	382	P30041	PRDX6	Peroxiredoxin-6 OS=Homo sapiens OX=9606 GN=PRDX6 PE=1 SV=3	1.028	0.887	1.163	0.04	-0.17	0.22	90.7	93.3	108.3	96	97.8	113.8	1499.9	1542.3	1789.9	1587.1	1617	1880.8	1210.8	1454.5	1706.3	1399.6	1545.2	1880.8	30	5	5	5	224	25	14.53
High	439	Q6UX06	OLFM4	Olfactomedin-4 OS=Homo sapiens OX=9606 GN=OLFM4 PE=1 SV=1	0.946	0.643	1.162	-0.08	-0.64	0.22	90.5	85.6	143.9	92.5	86.7	100.8	3322.5	3141.6	5285.3	3396.7	3185.4	3700.6	2682.1	2962.8	5038.5	2995.3	3044	3700.6	22	11	20	11	510	57.2	62.04
High	908	P02788	LTF	Lactotransferrin OS=Homo sapiens OX=9606 GN=LTF PE=1 SV=6	0.875	1.133	1.161	-0.19	0.18	0.22	107.5	94.1	86.1	97.6	99.4	115.4	2877.5	2518	2303.6	2610.7	2659.5	3088.5	2322.9	2374.7	2196	2302.3	2541.5	3088.5	22	14	18	14	710	78.1	61.42
High	1072	P07384	CAPN1	Calpain-1 catalytic subunit OS=Homo sapiens OX=9606 GN=CAPN1 PE=1 SV=1	1.043	1.069	1.159	0.06	0.1	0.21	92.1	96.1	100.8	107.8	94.1	109.1	438.8	457.7	480.5	513.7	448.4	520	354.3	431.7	458.1	453	428.5	520	4	3	3	3	714	81.8	13.04
High	632	P00915	CA1	Carbonic anhydrase 1 OS=Homo sapiens OX=9606 GN=CA1 PE=1 SV=2	0.852	0.663	1.158	-0.23	-0.59	0.21	97.8	83.4	141.2	93.6	85.3	98.8	727.5	620.1	1050.1	696.1	634.2	734.5	587.3	584.8	1001.1	613.9	606.1	734.5	14	3	4	3	261	28.9	13.23
High	21	P61026	RAB10	Ras-related protein Rab-10 OS=Homo sapiens OX=9606 GN=RAB10 PE=1 SV=1	0.981	0.965	1.157	-0.03	-0.05	0.21	89.2	87.5	104.1	100.5	101.4	117.3	896.1	879.3	1046.1	1009.8	1018.7	1178.3	723.4	829.3	997.3	890.5	973.5	1178.3	18	4	4	3	200	22.5	10.85
High	738	P10643	C7	Complement component C7 OS=Homo sapiens OX=9606 GN=C7 PE=1 SV=2	0.998	0.813	1.157	0	-0.3	0.21	96.9	96.7	117.7	95.7	89.5	103.5	17175	17145.7	20870.6	16963	15857.8	18351.4	13864.7	16169.9	19895.9	14958.5	15153.9	18351.4	53	37	88	37	843	93.5	309.13
High	402	O00187	MASP2	Mannan-binding lectin serine protease 2 OS=Homo sapiens OX=9606 GN=MASP2 PE=1 SV=4	0.916	0.817	1.156	-0.13	-0.29	0.21	103.9	95.2	109.1	89.1	94	108.7	13416.7	12286.2	14082.4	11501.2	12133.4	14024.8	10830.7	11586.9	13424.7	10142.1	11594.8	14024.8	30	17	67	17	686	75.7	258.25
High	585	A0A075B6K5	IGLV3-9	Immunoglobulin lambda variable 3-9 OS=Homo sapiens OX=9606 GN=IGLV3-9 PE=3 SV=1	1.107	1.288	1.155	0.15	0.37	0.21	92.5	102.4	75.9	97.8	107.4	124.1	332.6	368.2	273	351.7	386.5	446.3	268.5	347.2	260.2	310.1	369.3	446.3	50	4	18	2	115	12.3	70.54
High	1028	P49368	CCT3	T-complex protein 1 subunit gamma OS=Homo sapiens OX=9606 GN=CCT3 PE=1 SV=4	1.098	1.021	1.155	0.14	0.03	0.21	96	105.4	100.1	102.3	91	105.2	73.5	80.7	76.7	78.3	69.7	80.5	59.3	76.1	73.1	69	66.6	80.5	8	2	2	2	545	60.5	5.95
High	81	Q14515	SPARCL1	SPARC-like protein 1 OS=Homo sapiens OX=9606 GN=SPARCL1 PE=1 SV=2	0.966	1.017	1.155	-0.05	0.02	0.21	106.8	103.2	93.7	95.3	93.3	107.8	1238.5	1196.8	1086.7	1105.5	1082.9	1250.7	999.8	1128.6	1035.9	974.9	1034.8	1250.7	14	6	9	6	664	75.2	32.3
High	278	P31151	S100A7	Protein S100-A7 OS=Homo sapiens OX=9606 GN=S100A7 PE=1 SV=4	1.449	3.571	1.152	0.54	1.84	0.2	70.7	102.4	55.9	199.6	79.6	91.8	583	844.8	461.3	1647.3	657.2	757.3	470.7	796.7	439.7	1452.6	628	757.3	27	3	3	3	101	11.5	11.19
High	637	O00194	RAB27B	Ras-related protein Rab-27B OS=Homo sapiens OX=9606 GN=RAB27B PE=1 SV=4	0.999	0.823	1.152	0	-0.28	0.2	88.1	88	111.3	91.6	102.7	118.3	1890.6	1887.9	2390	1966.2	2204.3	2539.7	1526.2	1780.5	2278.4	1733.9	2106.5	2539.7	33	6	8	6	218	24.6	22.01
High	523	P00558	PGK1	Phosphoglycerate kinase 1 OS=Homo sapiens OX=9606 GN=PGK1 PE=1 SV=3	0.991	1.056	1.151	-0.01	0.08	0.2	88.6	87.8	102.5	108.3	98.9	113.8	992.3	983.5	1148	1212.8	1107.8	1274.5	801	927.5	1094.4	1069.5	1058.6	1274.5	25	7	9	7	417	44.6	33.21
High	70	O00159	MYO1C	Unconventional myosin-Ic OS=Homo sapiens OX=9606 GN=MYO1C PE=1 SV=4	0.95	1.002	1.151	-0.07	0	0.2	104.6	99.4	97.8	98	93	107.1	389.7	370.2	364.4	365	346.6	399	314.6	349.1	347.4	321.9	331.2	399	2	2	2	2	1063	121.6	7.57
High	138	Q8IZP0	ABI1	Abl interactor 1 OS=Homo sapiens OX=9606 GN=ABI1 PE=1 SV=4	0.925	0.919	1.151	-0.11	-0.12	0.2	92.5	85.5	107.1	98.4	100.6	115.9	1426.7	1319.3	1651.8	1517.6	1552.1	1787.1	1151.8	1244.3	1574.7	1338.3	1483.2	1787.1	9	4	6	4	508	55	24.85
High	233	O00161	SNAP23	Synaptosomal-associated protein 23 OS=Homo sapiens OX=9606 GN=SNAP23 PE=1 SV=1	0.989	0.892	1.151	-0.02	-0.17	0.2	93.1	92.1	109.7	97.9	96.4	110.9	1532.9	1516.3	1807.4	1612	1587.2	1826.9	1237.4	1430	1723	1421.5	1516.7	1826.9	29	5	6	5	211	23.3	20.14
High	30	P17927	CR1	Complement receptor type 1 OS=Homo sapiens OX=9606 GN=CR1 PE=1 SV=3	0.896	1.119	1.15	-0.16	0.16	0.2	110.4	98.9	89.2	99.8	93.8	107.9	246.5	220.9	199.2	222.8	209.4	240.9	199	208.3	189.9	196.5	200.1	240.9	5	3	3	3	2039	223.5	7.66
High	593	P07195	LDHB	L-lactate dehydrogenase B chain OS=Homo sapiens OX=9606 GN=LDHB PE=1 SV=2	0.988	0.984	1.149	-0.02	-0.02	0.2	90.4	89.3	102.5	100.8	101	116	1517.9	1499.8	1722	1693.9	1695.8	1949	1225.3	1414.4	1641.6	1493.8	1620.5	1949	16	5	9	4	334	36.6	25.5
High	1106	P27348	YWHAQ	14-3-3 protein theta OS=Homo sapiens OX=9606 GN=YWHAQ PE=1 SV=1	0.984	0.948	1.149	-0.02	-0.08	0.2	89.3	87.8	107.1	101.5	99.8	114.6	431.7	424.7	517.9	490.9	482.4	554.1	348.5	400.5	493.7	432.9	461	554.1	25	7	21	2	245	27.7	60.02
High	563	P01023	A2M	Alpha-2-macroglobulin OS=Homo sapiens OX=9606 GN=A2M PE=1 SV=3	0.934	0.796	1.149	-0.1	-0.33	0.2	111.2	103.8	101.4	80.7	94.5	108.5	763223	712481	695890	553757	648750	745132	616120	671930	663392	488323	619951	745132	78	148	3027	136	1474	163.2	10831.8
High	62	P02763	ORM1	Alpha-1-acid glycoprotein 1 OS=Homo sapiens OX=9606 GN=ORM1 PE=1 SV=2	1.106	0.976	1.148	0.15	-0.03	0.2	76.1	84.2	124.1	121.2	90.4	103.8	3774	4175.9	6153.4	6007.8	4482.7	5145.6	3046.6	3938.2	5866.1	5297.9	4283.7	5145.6	20	5	16	5	201	23.5	62.19
High	776	P08514	ITGA2B	Integrin alpha-IIb OS=Homo sapiens OX=9606 GN=ITGA2B PE=1 SV=3	1.021	0.794	1.148	0.03	-0.33	0.2	87.5	89.3	126.5	100.4	91.4	104.9	23611.6	24117.5	34150.7	27114.3	24675.1	28320.9	19060.7	22744.8	32555.9	23910.4	23579.7	28320.9	36	33	115	33	1039	113.3	471.34
High	528	Q4KMQ2	ANO6	Anoctamin-6 OS=Homo sapiens OX=9606 GN=ANO6 PE=1 SV=2	0.919	0.922	1.146	-0.12	-0.12	0.2	93.9	86.4	105.7	97.5	100.9	115.6	914.5	840.8	1029.3	948.8	981.8	1125.5	738.3	792.9	981.2	836.7	938.2	1125.5	4	3	3	3	910	106.1	6.97
High	464	Q9H1B5	XYLT2	Xylosyltransferase 2 OS=Homo sapiens OX=9606 GN=XYLT2 PE=1 SV=2	3.197	0.833	1.146	1.68	-0.26	0.2	70.5	225.4	92.4	77	62.7	71.9	35.8	114.3	46.9	39	31.8	36.5	28.9	107.8	44.7	34.4	30.4	36.5	3	2	2	2	865	96.7	5.76
High	28	P05106	ITGB3	Integrin beta-3 OS=Homo sapiens OX=9606 GN=ITGB3 PE=1 SV=2	1.051	0.814	1.146	0.07	-0.3	0.2	82.7	86.9	125.7	102.3	94.3	108.1	20520.9	21559.8	31187.2	25393.1	23410.5	26833.3	16565.7	20332.7	29730.7	22392.6	22371.3	26833.3	39	29	91	29	788	87	381.61
High	982	P00751	CFB	Complement factor B OS=Homo sapiens OX=9606 GN=CFB PE=1 SV=2	0.77	0.569	1.146	-0.38	-0.81	0.2	94.7	73	167.3	95.2	79.1	90.7	14838.2	11432.5	26222.9	14921.9	12399.4	14211.6	11978.3	10781.8	24998.3	13158.6	11849	14211.6	34	26	53	26	764	85.5	168.72
High	538	P52566	ARHGDIB	Rho GDP-dissociation inhibitor 2 OS=Homo sapiens OX=9606 GN=ARHGDIB PE=1 SV=3	0.96	0.933	1.145	-0.06	-0.1	0.19	94	90.3	100.8	94	103	117.8	1018.1	977.8	1091.2	1018.2	1114.6	1275.8	821.9	922.1	1040.3	897.9	1065.1	1275.8	12	2	3	2	201	23	7.92
High	853	P27105	STOM	Stomatin OS=Homo sapiens OX=9606 GN=STOM PE=1 SV=3	1.101	0.885	1.145	0.14	-0.18	0.2	91.1	100.3	104.8	92.8	98.4	112.7	7010	7719.3	8063.3	7139.8	7573.2	8674.9	5658.9	7280	7686.7	6296.2	7237	8674.9	63	15	40	15	288	31.7	132.37
High	718	O00151	PDLIM1	PDZ and LIM domain protein 1 OS=Homo sapiens OX=9606 GN=PDLIM1 PE=1 SV=4	1.204	0.827	1.145	0.27	-0.27	0.2	86.9	104.7	115.8	95.8	91.7	105	959.4	1155.1	1278.4	1057.8	1012.4	1159.1	774.5	1089.3	1218.7	932.8	967.5	1159.1	11	3	5	3	329	36	15.63
High	133	P29350	PTPN6	Tyrosine-protein phosphatase non-receptor type 6 OS=Homo sapiens OX=9606 GN=PTPN6 PE=1 SV=1	1.099	1.045	1.142	0.14	0.06	0.19	93.9	103.2	98.2	102.6	94.4	107.8	150.9	165.8	157.7	164.9	151.7	173.2	121.8	156.4	150.4	145.4	144.9	173.2	4	2	2	2	595	67.5	4.9
High	49	Q13103	SPP2	Secreted phosphoprotein 24 OS=Homo sapiens OX=9606 GN=SPP2 PE=1 SV=1	0.837	1.071	1.139	-0.26	0.1	0.19	106.5	89.2	98.8	105.8	93.3	106.4	1079.5	903.7	1001.3	1072	945.9	1077.8	871.4	852.3	954.5	945.3	903.9	1077.8	16	3	11	3	211	24.3	43.16
High	612	Q14141	SEPTIN6	Septin-6 OS=Homo sapiens OX=9606 GN=SEPTIN6 PE=1 SV=4	1.053	0.843	1.139	0.07	-0.25	0.19	99.8	105.1	110.8	93.4	89.2	101.7	513.6	540.8	570.5	480.6	459.3	523.4	414.6	510.1	543.8	423.8	438.9	523.4	7	2	2	2	434	49.7	7.05
High	176	P00742	F10	Coagulation factor X OS=Homo sapiens OX=9606 GN=F10 PE=1 SV=2	0.964	0.818	1.139	-0.05	-0.29	0.19	97.7	94.2	115	94.1	93	106	4207.8	4057.8	4951.5	4052.3	4005.5	4564.3	3396.8	3826.9	4720.3	3573.4	3827.7	4564.3	22	11	20	11	488	54.7	70.54
High	662	Q6V0I7	FAT4	Protocadherin Fat 4 OS=Homo sapiens OX=9606 GN=FAT4 PE=1 SV=2	1.106	1.066	1.138	0.15	0.09	0.19	103.3	114.2	90.6	96.6	91.4	103.9	409.6	453.2	359.6	383.2	362.4	412.4	330.7	427.4	342.8	337.9	346.3	412.4	1	3	3	3	4981	542.4	9.21
High	449	Q13642	FHL1	Four and a half LIM domains protein 1 OS=Homo sapiens OX=9606 GN=FHL1 PE=1 SV=4	0.966	0.87	1.138	-0.05	-0.2	0.19	87.5	84.6	103.9	90.4	109.3	124.3	206.8	199.8	245.3	213.5	258.1	293.6	166.9	188.5	233.9	188.3	246.6	293.6	8	2	2	2	323	36.2	7.18
High	974	P06727	APOA4	Apolipoprotein A-IV OS=Homo sapiens OX=9606 GN=APOA4 PE=1 SV=4	1.098	1.307	1.137	0.13	0.39	0.19	103	113.1	86.4	112.9	86.4	98.2	45437.1	49883.4	38124.1	49815.4	38107.7	43326.8	36679.6	47044.3	36343.7	43929	36416.1	43326.8	83	41	187	41	396	45.3	675.27
High	838	P04439	HLA-A	HLA class I histocompatibility antigen, A alpha chain OS=Homo sapiens OX=9606 GN=HLA-A PE=1 SV=2	0.946	0.929	1.136	-0.08	-0.11	0.18	105.8	100	98	91	96.1	109.2	2461.4	2328.1	2279.7	2118.1	2236.2	2540.5	1987	2195.6	2173.3	1867.9	2136.9	2540.5	24	6	13	4	365	40.8	35.83
High	9	P05164	MPO	Myeloperoxidase OS=Homo sapiens OX=9606 GN=MPO PE=1 SV=1	0.933	0.746	1.136	-0.1	-0.42	0.18	100.9	94.1	116	86.5	94.8	107.7	1762.7	1644.9	2026.6	1511.8	1657.1	1882.2	1423	1551.2	1932	1333.2	1583.6	1882.2	13	9	10	7	745	83.8	30.7
High	97	P27169	PON1	Serum paraoxonase/arylesterase 1 OS=Homo sapiens OX=9606 GN=PON1 PE=1 SV=3	1.068	1.365	1.135	0.1	0.45	0.18	109.4	116.9	78.1	106.6	88.5	100.4	32515.2	34741.7	23211.5	31676.6	26276.7	29826.1	26248.2	32764.4	22127.5	27933.6	25110.3	29826.1	70	18	118	16	355	39.7	443.14
High	521	P00451	F8	Coagulation factor VIII OS=Homo sapiens OX=9606 GN=F8 PE=1 SV=1	1.091	1.189	1.135	0.13	0.25	0.18	98.2	107.1	97.6	116	84.9	96.3	400.9	437.3	398.5	473.6	346.5	393.1	323.6	412.4	379.8	417.6	331.1	393.1	3	4	4	4	2351	266.8	12.25
High	292	Q7Z7M0	MEGF8	Multiple epidermal growth factor-like domains protein 8 OS=Homo sapiens OX=9606 GN=MEGF8 PE=1 SV=2	0.754	1.305	1.134	-0.41	0.38	0.18	107.9	81.4	91.9	120	93.1	105.6	603.9	455.5	514.3	671.1	521	590.6	487.5	429.6	490.3	591.8	497.9	590.6	3	6	9	6	2845	302.9	11.97
High	1087	P06753	TPM3	Tropomyosin alpha-3 chain OS=Homo sapiens OX=9606 GN=TPM3 PE=1 SV=2	0.958	1.165	1.134	-0.06	0.22	0.18	94	90	98.2	114.4	95.3	108.1	815.9	781.8	852.5	993.4	827.5	938.7	658.6	737.3	812.7	876.1	790.8	938.7	18	7	16	3	285	32.9	62.42
High	1039	P08174	CD55	Complement decay-accelerating factor OS=Homo sapiens OX=9606 GN=CD55 PE=1 SV=4	1.084	1.019	1.134	0.12	0.03	0.18	90	97.5	101.9	103.8	97	109.9	723.4	783.9	819.2	834.5	779.6	883.8	584	739.3	780.9	735.9	745	883.8	6	3	3	3	381	41.4	6.95
High	494	P62873	GNB1	Guanine nucleotide-binding protein G(I)/G(S)/G(T) subunit beta-1 OS=Homo sapiens OX=9606 GN=GNB1 PE=1 SV=3	0.967	1.019	1.134	-0.05	0.03	0.18	104	100.6	94.3	96.1	96	108.9	928.8	897.8	842	858	857.2	972.3	749.8	846.7	802.7	756.6	819.2	972.3	12	4	6	2	340	37.4	25.46
High	702	P17858	PFKL	ATP-dependent 6-phosphofructokinase, liver type OS=Homo sapiens OX=9606 GN=PFKL PE=1 SV=6	0.924	0.884	1.133	-0.11	-0.18	0.18	111.6	103.1	99.2	87.6	93.1	105.5	658.7	608.7	585.4	517.4	549.6	622.7	531.7	574.1	558.1	456.3	525.2	622.7	3	3	3	3	780	85	9.03
High	995	P07437	TUBB	Tubulin beta chain OS=Homo sapiens OX=9606 GN=TUBB PE=1 SV=2	1.02	0.823	1.133	0.03	-0.28	0.18	90.7	92.5	110.9	91.2	100.7	114	2104.5	2146.8	2573.3	2117.3	2336.3	2646.3	1698.9	2024.6	2453.1	1867.1	2232.6	2646.3	44	16	37	4	444	49.6	120.39
High	1118	P62258	YWHAE	14-3-3 protein epsilon OS=Homo sapiens OX=9606 GN=YWHAE PE=1 SV=1	1.033	0.905	1.131	0.05	-0.14	0.18	91.3	94.3	113	102.3	93.5	105.7	1121.9	1158.8	1387.6	1256.2	1148	1297.9	905.6	1092.8	1322.8	1107.7	1097.1	1297.9	30	6	12	4	255	29.2	37.76
High	293	P61106	RAB14	Ras-related protein Rab-14 OS=Homo sapiens OX=9606 GN=RAB14 PE=1 SV=4	1.052	0.882	1.131	0.07	-0.18	0.18	93.4	98.2	111.2	98.1	93.5	105.7	1239	1302.9	1476.1	1301.7	1240.1	1402.2	1000.2	1228.8	1407.1	1147.9	1185.1	1402.2	35	6	6	5	215	23.9	20.98
High	821	P61225	RAP2B	Ras-related protein Rap-2b OS=Homo sapiens OX=9606 GN=RAP2B PE=1 SV=1	1.237	0.894	1.13	0.31	-0.16	0.18	86.6	107.1	107.7	96.3	94.9	107.3	383.2	474.1	476.8	426.3	420.1	474.6	309.4	447.1	454.5	375.9	401.5	474.6	20	2	3	2	183	20.5	10.11
High	113	P04062	GBA1	Lysosomal acid glucosylceramidase OS=Homo sapiens OX=9606 GN=GBA PE=1 SV=3	1.043	1.728	1.129	0.06	0.79	0.18	92	96	87.9	151.9	80.8	91.3	315.5	329	301.3	520.7	277	312.8	254.7	310.3	287.2	459.2	264.7	312.8	4	2	3	2	536	59.7	8.89
High	842	Q14254	FLOT2	Flotillin-2 OS=Homo sapiens OX=9606 GN=FLOT2 PE=1 SV=2	0.841	0.945	1.129	-0.25	-0.08	0.18	105.3	88.5	101.9	96.3	97.7	110.4	623.6	524.2	603.6	570.5	579.1	653.9	503.4	494.4	575.4	503.1	553.4	653.9	6	2	2	2	428	47	6.5
High	443	P0DOX2	#N/A	Immunoglobulin alpha-2 heavy chain OS=Homo sapiens OX=9606 PE=1 SV=2	1.062	0.924	1.129	0.09	-0.11	0.18	101.8	108	91.8	84.8	100.3	113.2	93686.6	99460.1	84505.6	78110.7	92338.5	104258	75629.6	93799.3	80559.2	68880.8	88239.6	104258	70	24	420	7	455	48.9	1523.63
High	239	Q9H4B7	TUBB1	Tubulin beta-1 chain OS=Homo sapiens OX=9606 GN=TUBB1 PE=1 SV=1	1.001	0.923	1.129	0	-0.12	0.18	91.1	91.1	106.4	98.1	100.2	113.1	5864.9	5869.9	6850.5	6320.2	6454.2	7288.4	4734.5	5535.9	6530.6	5573.4	6167.7	7288.4	50	18	47	14	451	50.3	142.09
High	152	P18206	VCL	Vinculin OS=Homo sapiens OX=9606 GN=VCL PE=1 SV=4	1.023	0.847	1.129	0.03	-0.24	0.18	93.2	95.3	107.6	91.1	99.9	112.8	11991.1	12265.6	13848.5	11722.9	12851.2	14510.6	9680	11567.5	13201.8	10337.7	12280.7	14510.6	32	32	45	32	1134	123.7	141.21
High	1084	P02745	C1QA	Complement C1q subcomponent subunit A OS=Homo sapiens OX=9606 GN=C1QA PE=1 SV=2	0.986	0.811	1.129	-0.02	-0.3	0.17	105.8	104.2	105.4	85.4	93.6	105.6	30314.1	29877.7	30198	24485.6	26815.5	30268.5	24471.4	28177.2	28787.8	21592.2	25625.1	30268.5	44	11	116	11	245	26	425.72
High	335	P21291	CSRP1	Cysteine and glycine-rich protein 1 OS=Homo sapiens OX=9606 GN=CSRP1 PE=1 SV=3	1.161	0.796	1.129	0.22	-0.33	0.18	88	102.2	112.6	89.6	97.5	110.1	201	233.5	257.2	204.6	222.7	251.5	162.3	220.2	245.2	180.4	212.8	251.5	17	2	3	2	193	20.6	9.58
High	656	Q16706	MAN2A1	Alpha-mannosidase 2 OS=Homo sapiens OX=9606 GN=MAN2A1 PE=1 SV=2	1.051	1.029	1.126	0.07	0.04	0.17	97.9	102.8	93.9	96.5	98.3	110.6	2468.5	2593.7	2367.6	2435.2	2478.6	2789.8	1992.8	2446.1	2257.1	2147.4	2368.6	2789.8	11	11	15	11	1144	131.1	47.01
High	391	Q14242	SELPLG	P-selectin glycoprotein ligand 1 OS=Homo sapiens OX=9606 GN=SELPLG PE=1 SV=1	0.98	1.329	1.125	-0.03	0.41	0.17	99.4	97.4	85.6	113.7	95.9	107.9	501.8	491.7	431.8	573.8	484.2	544.7	405.1	463.7	411.6	506	462.7	544.7	6	2	2	2	412	43.2	7.22
High	730	P08134	RHOC	Rho-related GTP-binding protein RhoC OS=Homo sapiens OX=9606 GN=RHOC PE=1 SV=1	1.008	0.98	1.124	0.01	-0.03	0.17	95.8	96.5	99.9	97.8	98.8	111.1	1479.5	1490.7	1541.9	1510.6	1526.2	1716.1	1194.4	1405.8	1469.8	1332.1	1458.4	1716.1	13	3	5	3	193	22	23.08
High	144	P08670	VIM	Vimentin OS=Homo sapiens OX=9606 GN=VIM PE=1 SV=4	0.87	1.05	1.122	-0.2	0.07	0.17	114	99.2	96.3	101.1	89.3	100.1	1851	1610.7	1562.9	1641.8	1449.1	1625.8	1494.2	1519	1489.9	1447.8	1384.8	1625.8	19	7	17	6	466	53.6	40.6
High	914	P48509	CD151	CD151 antigen OS=Homo sapiens OX=9606 GN=CD151 PE=1 SV=3	0.948	0.962	1.122	-0.08	-0.06	0.17	86	81.5	117.4	112.9	95.3	107	875.2	829.5	1195.1	1149.6	970.6	1089.1	706.5	782.3	1139.3	1013.8	927.5	1089.1	10	3	6	3	253	28.3	10.94
High	886	Q14520	HABP2	Hyaluronan-binding protein 2 OS=Homo sapiens OX=9606 GN=HABP2 PE=1 SV=1	0.996	1.137	1.121	-0.01	0.19	0.16	102.5	102.1	91.8	104.4	93.9	105.3	1674.8	1669	1500.8	1706.7	1534.5	1720.3	1352	1574	1430.7	1505	1466.4	1720.3	6	3	4	3	560	62.6	15.7
High	1122	P04040	CAT	Catalase OS=Homo sapiens OX=9606 GN=CAT PE=1 SV=3	1.002	1.297	1.12	0	0.38	0.16	97	97.2	89.2	115.7	94.8	106.2	789.4	791.4	725.7	941.5	771.6	864.5	637.3	746.3	691.8	830.3	737.4	864.5	22	6	8	6	527	59.7	24.14
High	932	P61019	RAB2A	Ras-related protein Rab-2A OS=Homo sapiens OX=9606 GN=RAB2A PE=1 SV=1	1.075	0.857	1.12	0.1	-0.22	0.16	98.4	105.7	107.1	91.9	92.9	104	285.8	307.1	311.3	266.9	269.9	302.2	230.7	289.6	296.7	235.3	257.9	302.2	14	2	2	2	212	23.5	4.89
High	1003	Q6UXH0	ANGPTL8	Angiopoietin-like protein 8 OS=Homo sapiens OX=9606 GN=ANGPTL8 PE=1 SV=1	0.997	1.161	1.119	0	0.22	0.16	99.2	98.9	89.7	104.2	98.1	109.8	249.9	249.1	226	262.4	247.2	276.7	201.8	235	215.4	231.4	236.3	276.7	10	2	2	2	198	22.1	4.08
High	1083	P05067	APP	Amyloid-beta precursor protein OS=Homo sapiens OX=9606 GN=APP PE=1 SV=3	1.115	0.949	1.119	0.16	-0.08	0.16	84.5	94.2	114.2	108.4	93.8	104.9	10598	11818.2	14324.6	13595.8	11767.2	13165.5	8555.4	11145.6	13655.7	11989.3	11244.8	13165.5	30	22	76	22	770	86.9	221.15
High	1164	P10646	TFPI	Tissue factor pathway inhibitor OS=Homo sapiens OX=9606 GN=TFPI PE=1 SV=1	1.024	0.898	1.119	0.03	-0.16	0.16	99.7	102.1	110.4	99	89.1	99.7	3404	3486.3	3768	3382	3042.1	3405.1	2747.9	3287.9	3592.1	2982.3	2907.1	3405.1	22	6	14	6	304	35	49.12
High	518	P26038	MSN	Moesin OS=Homo sapiens OX=9606 GN=MSN PE=1 SV=3	0.968	0.969	1.117	-0.05	-0.04	0.16	94.2	91.3	107.4	104.2	95.9	107	8670.2	8395.7	9884.4	9582.1	8819.8	9848.7	6999.1	7917.9	9422.8	8449.8	8428.3	9848.7	42	25	46	17	577	67.8	127.66
High	392	Q14314	FGL2	Fibroleukin OS=Homo sapiens OX=9606 GN=FGL2 PE=1 SV=1	0.956	0.899	1.117	-0.07	-0.15	0.16	98.5	94.1	112.7	101.3	91.4	102.1	4065.2	3884.4	4654.3	4182.2	3771.4	4213.1	3281.7	3663.3	4436.9	3688	3604	4213.1	17	8	24	8	439	50.2	70.6
High	692	P30101	PDIA3	Protein disulfide-isomerase A3 OS=Homo sapiens OX=9606 GN=PDIA3 PE=1 SV=4	0.968	0.865	1.117	-0.05	-0.21	0.16	97.6	94.5	106.9	92.5	98.5	110	1953.6	1891.4	2139.9	1850.9	1970.6	2200.8	1577.1	1783.8	2040	1632.2	1883.1	2200.8	21	8	12	8	505	56.7	43.14
High	409	O14950	MYL12B	Myosin regulatory light chain 12B OS=Homo sapiens OX=9606 GN=MYL12B PE=1 SV=2	1.11	0.913	1.116	0.15	-0.13	0.16	87.3	96.8	115.1	105.1	92.5	103.2	2061.2	2287.1	2718.3	2482.7	2185.6	2438.4	1664	2156.9	2591.3	2189.3	2088.6	2438.4	62	8	11	8	172	19.8	43.64
High	1070	P10909	CLU	Clusterin OS=Homo sapiens OX=9606 GN=CLU PE=1 SV=1	1.002	1.233	1.115	0	0.3	0.16	101.8	101.9	91.3	112.6	91	101.5	53813.7	53900.6	48289.6	59537.2	48124.4	53663.1	43441.7	50832.9	46034.5	52502.1	45988.1	53663.1	44	27	194	27	449	52.5	736.23
High	396	P23141	CES1	Liver carboxylesterase 1 OS=Homo sapiens OX=9606 GN=CES1 PE=1 SV=2	0.959	1.177	1.115	-0.06	0.24	0.16	103.1	98.9	90.2	106.2	95.3	106.3	3961.4	3797.9	3465.8	4080.9	3661.8	4083.9	3197.9	3581.8	3304	3598.7	3499.2	4083.9	27	12	16	12	567	62.5	60.44
High	1060	A0A075B6K0	IGLV3-16	Immunoglobulin lambda variable 3-16 OS=Homo sapiens OX=9606 GN=IGLV3-16 PE=3 SV=2	0.868	0.964	1.115	-0.2	-0.05	0.16	116.3	101	89.2	86	98.1	109.4	4117.8	3575.8	3159.5	3046.2	3474	3872.8	3324.1	3372.3	3012	2686.2	3319.8	3872.8	26	5	20	2	115	12.5	51.96
High	1038	Q9BT09	CNPY3	Protein canopy homolog 3 OS=Homo sapiens OX=9606 GN=CNPY3 PE=1 SV=1	0.882	0.906	1.115	-0.18	-0.14	0.16	110.3	97.3	97.4	88.3	97.8	108.9	748.3	659.8	660.8	598.9	663.1	739	604.1	622.3	629.9	528.2	633.6	739	9	3	3	3	278	30.7	7.54
High	773	P0DP25	CALM3	Calmodulin-3 OS=Homo sapiens OX=9606 GN=CALM3 PE=1 SV=1	0.935	1.061	1.114	-0.1	0.09	0.16	93.4	87.3	101	107.2	99.9	111.3	2284.3	2135.5	2471.4	2623.2	2443.7	2723	1844	2014	2356	2313.2	2335.2	2723	44	4	5	4	149	16.8	19.83
High	56	P03951	F11	Coagulation factor XI OS=Homo sapiens OX=9606 GN=F11 PE=1 SV=1	0.899	0.95	1.113	-0.15	-0.07	0.15	110.7	99.5	95.3	90.5	96.5	107.4	599.7	539.2	516.2	490.4	523	582	484.1	508.5	492.1	432.4	499.8	582	9	4	5	3	625	70.1	17.61
High	549	P49908	SELENOP	Selenoprotein P OS=Homo sapiens OX=9606 GN=SELENOP PE=1 SV=3	0.897	1.248	1.112	-0.16	0.32	0.15	112.5	100.9	82.6	103	95.2	105.8	5730.5	5140	4207.6	5250.5	4849.9	5393.1	4626	4847.5	4011.2	4630	4634.6	5393.1	11	6	12	6	381	43.2	38.81
High	403	Q9Y315	DERA	Deoxyribose-phosphate aldolase OS=Homo sapiens OX=9606 GN=DERA PE=1 SV=2	0.96	1.222	1.112	-0.06	0.29	0.15	107	102.7	95.8	117	84.1	93.5	307.8	295.5	275.5	336.6	241.8	268.9	248.4	278.6	262.6	296.9	231.1	268.9	14	3	3	3	318	35.2	12.76
High	384	Q8WZ42	TTN	Titin OS=Homo sapiens OX=9606 GN=TTN PE=1 SV=4	1.249	1.088	1.112	0.32	0.12	0.15	93.7	117.1	95.9	104.4	89.5	99.5	99.8	124.7	102.1	111.1	95.3	106	80.6	117.6	97.4	98	91	106	0	2	2	2	34350	3813.7	5.48
High	856	Q12913	PTPRJ	Receptor-type tyrosine-protein phosphatase eta OS=Homo sapiens OX=9606 GN=PTPRJ PE=1 SV=3	0.968	0.81	1.112	-0.05	-0.3	0.15	90.5	87.5	119.6	96.8	97.4	108.3	5132.7	4966	6784.2	5494.3	5524.7	6143.3	4143.5	4683.4	6467.4	4845.1	5279.4	6143.3	12	14	25	14	1337	145.9	87.03
High	621	Q14644	RASA3	Ras GTPase-activating protein 3 OS=Homo sapiens OX=9606 GN=RASA3 PE=1 SV=3	1.041	0.933	1.111	0.06	-0.1	0.15	93.8	97.7	100.9	94.2	101.1	112.3	323.7	337	348.2	325	349	387.7	261.3	317.8	331.9	286.6	333.5	387.7	4	2	3	2	834	95.6	11.21
High	924	P23229	ITGA6	Integrin alpha-6 OS=Homo sapiens OX=9606 GN=ITGA6 PE=1 SV=5	1.049	0.827	1.111	0.07	-0.27	0.15	88	92.3	120.1	99.3	94.9	105.4	5764.5	6047.8	7866.4	6505.3	6215.8	6904.8	4653.5	5703.6	7499.1	5736.6	5939.9	6904.8	29	23	31	23	1130	126.5	117.71
High	784	P01042	KNG1	Kininogen-1 OS=Homo sapiens OX=9606 GN=KNG1 PE=1 SV=2	0.856	1.168	1.11	-0.22	0.22	0.15	107.1	91.7	87.6	102.3	100.1	111.2	27335.7	23389.6	22359.6	26107	25557.4	28371.1	22067	22058.4	21315.5	23022.1	24422.9	28371.1	40	27	92	27	644	71.9	400.55
High	697	P01019	AGT	Angiotensinogen OS=Homo sapiens OX=9606 GN=AGT PE=1 SV=3	0.958	0.806	1.11	-0.06	-0.31	0.15	102.5	98.2	111.3	89.8	94	104.3	9077.6	8693.6	9856	7948.6	8323.4	9238.8	7328	8198.8	9395.8	7009.4	7953.9	9238.8	24	11	36	11	485	53.1	140.81
High	706	Q8WWI5	SLC44A1	Choline transporter-like protein 1 OS=Homo sapiens OX=9606 GN=SLC44A1 PE=1 SV=1	0.815	0.959	1.109	-0.29	-0.06	0.15	111.7	91.1	105	100.6	90.8	100.8	1042.9	850.3	980.4	939.8	848.3	941.1	841.9	801.9	934.6	828.7	810.7	941.1	5	3	4	3	657	73.3	12.8
High	107	P02765	AHSG	Alpha-2-HS-glycoprotein OS=Homo sapiens OX=9606 GN=AHSG PE=1 SV=2	1.055	1.216	1.106	0.08	0.28	0.15	99.5	105	90.5	110	92.6	102.4	8574.1	9045.9	7796.1	9478.9	7977.1	8821.2	6921.5	8531.1	7432.1	8358.9	7623	8821.2	29	8	31	8	367	39.3	146.6
High	916	A0A075B6J9	IGLV2-18	Immunoglobulin lambda variable 2-18 OS=Homo sapiens OX=9606 GN=IGLV2-18 PE=3 SV=2	0.88	1.124	1.106	-0.18	0.17	0.14	114.2	100.4	77.8	87.5	104.5	115.6	9735	8565.4	6636.4	7458.3	8914.9	9856.2	7858.7	8077.9	6326.5	6577	8519.2	9856.2	29	3	41	3	118	12.4	127.62
High	877	P0C0L4	C4A	Complement C4-A OS=Homo sapiens OX=9606 GN=C4A PE=1 SV=2	0.975	0.714	1.106	-0.04	-0.49	0.15	100.3	97.8	124.8	89.1	89.3	98.7	89186	86959.5	110987	79217.6	79363.8	87791.5	71996.4	82010.2	105804	69856.9	75840.9	87791.5	53	88	431	6	1744	192.7	1511.3
High	310	Q6ZVX7	NCCRP1	F-box only protein 50 OS=Homo sapiens OX=9606 GN=NCCRP1 PE=1 SV=1	0.851	1.368	1.103	-0.23	0.45	0.14	93.4	79.5	95.2	130.3	95.9	105.8	209.2	178	213.2	291.7	214.7	236.9	168.9	167.8	203.2	257.2	205.2	236.9	7	2	4	2	275	30.8	6.39
High	579	P68104	EEF1A1	Elongation factor 1-alpha 1 OS=Homo sapiens OX=9606 GN=EEF1A1 PE=1 SV=1	1.02	1.247	1.103	0.03	0.32	0.14	101.9	103.9	88.8	110.8	92.6	102.1	1061.2	1082.1	925	1153.9	965	1064.1	856.6	1020.5	881.8	1017.6	922.2	1064.1	4	2	3	2	462	50.1	8.1
High	174	P08567	PLEK	Pleckstrin OS=Homo sapiens OX=9606 GN=PLEK PE=1 SV=3	1.159	0.822	1.102	0.21	-0.28	0.14	82.5	95.6	110	90.4	105.4	116.1	2834.9	3285.6	3780.9	3108.3	3621.8	3990.7	2288.5	3098.6	3604.3	2741	3461	3990.7	33	9	21	9	350	40.1	96.04
High	224	P62328	TMSB4X	Thymosin beta-4 OS=Homo sapiens OX=9606 GN=TMSB4X PE=1 SV=2	1.073	0.795	1.101	0.1	-0.33	0.14	84.3	90.5	125	99.5	95.6	105.2	823	883.5	1221.2	971.4	933.3	1027.9	664.4	833.2	1164.2	856.6	891.9	1027.9	55	3	4	3	44	5.1	11.35
High	1097	P01705	IGLV2-23	Immunoglobulin lambda variable 2-23 OS=Homo sapiens OX=9606 GN=IGLV2-23 PE=1 SV=2	0.727	1.254	1.098	-0.46	0.33	0.14	137.9	100.2	74.5	93.4	92.5	101.6	3161.9	2298.8	1708.3	2141.5	2120.6	2329.1	2552.5	2168	1628.5	1888.5	2026.5	2329.1	14	2	9	2	113	11.9	26.88
High	1121	Q9BX93	PLA2G12B	Group XIIB secretory phospholipase A2-like protein OS=Homo sapiens OX=9606 GN=PLA2G12B PE=1 SV=2	1.003	1.165	1.098	0	0.22	0.14	103.5	103.8	97.2	113.3	86.8	95.4	569	570.6	534.5	622.9	477.5	524.5	459.3	538.1	509.5	549.3	456.3	524.5	11	2	2	2	195	21.6	6.54
High	316	P15169	CPN1	Carboxypeptidase N catalytic chain OS=Homo sapiens OX=9606 GN=CPN1 PE=1 SV=1	0.775	1.116	1.098	-0.37	0.16	0.13	122.9	95.2	88	98.2	93.3	102.5	3226.7	2499.3	2309.9	2578.9	2451.4	2690.7	2604.8	2357.1	2202	2274.2	2342.6	2690.7	18	7	11	7	458	52.3	33.09
High	723	P01743	IGHV1-46	Immunoglobulin heavy variable 1-46 OS=Homo sapiens OX=9606 GN=IGHV1-46 PE=1 SV=2	0.922	1.052	1.098	-0.12	0.07	0.13	110.3	101.7	84.2	88.6	102.6	112.6	2269.6	2093.4	1733	1822.7	2110.5	2317.1	1832.1	1974.3	1652.1	1607.4	2016.8	2317.1	50	4	41	2	117	12.9	133.7
High	63	P02747	C1QC	Complement C1q subcomponent subunit C OS=Homo sapiens OX=9606 GN=C1QC PE=1 SV=3	1.008	0.8	1.098	0.01	-0.32	0.13	102.2	103	109.3	87.5	94.4	103.6	25527	25722.5	27302.4	21843.4	23582.1	25887.1	20606.9	24258.5	26027.4	19262.3	22535.3	25887.1	40	8	102	8	245	25.8	373.22
High	648	P15153	RAC2	Ras-related C3 botulinum toxin substrate 2 OS=Homo sapiens OX=9606 GN=RAC2 PE=1 SV=1	0.944	1.022	1.096	-0.08	0.03	0.13	100.8	95.2	97.6	99.8	98.6	108.1	580.4	547.7	561.8	574.4	567.3	622	468.6	516.5	535.6	506.5	542.1	622	28	5	12	2	192	21.4	36.85
High	833	P31948	STIP1	Stress-induced-phosphoprotein 1 OS=Homo sapiens OX=9606 GN=STIP1 PE=1 SV=1	1.041	0.96	1.096	0.06	-0.06	0.13	95.4	99.3	103.5	99.3	96.7	105.9	167.1	174	181.3	174	169.4	185.6	134.9	164.1	172.9	153.4	161.8	185.6	5	2	2	2	543	62.6	7.29
High	471	P21980	TGM2	Protein-glutamine gamma-glutamyltransferase 2 OS=Homo sapiens OX=9606 GN=TGM2 PE=1 SV=2	1.036	0.947	1.096	0.05	-0.08	0.13	109.4	113.3	95.9	90.8	90.9	99.6	632.7	655.2	554.4	525	525.7	576.1	510.8	617.9	528.5	462.9	502.4	576.1	6	3	3	3	687	77.3	6.46
High	1066	Q9Y2G3	ATP11B	Phospholipid-transporting ATPase IF OS=Homo sapiens OX=9606 GN=ATP11B PE=1 SV=2	0.831	0.925	1.095	-0.27	-0.11	0.13	115.9	96.4	95	87.9	97.8	107	162.6	135.1	133.3	123.2	137.1	150	131.2	127.4	127	108.7	131	150	2	2	2	2	1177	134.1	6.32
High	665	P00747	PLG	Plasminogen OS=Homo sapiens OX=9606 GN=PLG PE=1 SV=2	0.972	1.295	1.093	-0.04	0.37	0.13	99.9	97.2	86.5	111.9	97.7	106.8	7709.8	7496.4	6669.8	8636.6	7537.2	8238.5	6223.8	7069.8	6358.4	7616.1	7202.6	8238.5	27	18	29	18	810	90.5	109.34
High	755	P16070	CD44	CD44 antigen OS=Homo sapiens OX=9606 GN=CD44 PE=1 SV=3	0.774	0.892	1.093	-0.37	-0.16	0.13	111	86	98.8	88.2	103.2	112.8	2252.7	1744.6	2006.2	1789.5	2095.6	2290	1818.5	1645.3	1912.5	1578	2002.6	2290	5	4	6	4	742	81.5	15.29
High	1172	Q02818	NUCB1	Nucleobindin-1 OS=Homo sapiens OX=9606 GN=NUCB1 PE=1 SV=4	0.963	1.275	1.092	-0.05	0.35	0.13	100.6	96.9	92.2	117.6	92.1	100.6	1223.2	1178.5	1121.1	1429.9	1119.8	1222.6	987.4	1111.5	1068.7	1260.9	1070.1	1222.6	21	7	8	7	461	53.8	24.09
High	1073	P11150	LIPC	Hepatic triacylglycerol lipase OS=Homo sapiens OX=9606 GN=LIPC PE=1 SV=3	1.011	1.259	1.092	0.02	0.33	0.13	105.3	106.6	87	109.4	91.6	100	593.1	599.9	489.5	616.1	515.9	563.2	478.8	565.7	466.6	543.3	493	563.2	8	3	5	3	499	55.9	18.56
High	548	P15814	IGLL1	Immunoglobulin lambda-like polypeptide 1 OS=Homo sapiens OX=9606 GN=IGLL1 PE=1 SV=1	1.018	1.006	1.092	0.03	0.01	0.13	109.1	111.2	87	87.6	98	107	1453.8	1480.7	1159.2	1166.6	1305.7	1425.7	1173.6	1396.4	1105.1	1028.8	1247.8	1425.7	23	4	18	4	213	22.9	49.31
High	393	Q14697	GANAB	Neutral alpha-glucosidase AB OS=Homo sapiens OX=9606 GN=GANAB PE=1 SV=3	1.005	0.943	1.092	0.01	-0.08	0.13	103	103.5	103.1	97.2	92.3	100.8	4033.8	4052.7	4038.2	3808.6	3616.7	3949.4	3256.3	3822	3849.6	3358.6	3456.1	3949.4	22	16	24	16	944	106.8	78.58
High	366	Q9NY97	B3GNT2	N-acetyllactosaminide beta-1,3-N-acetylglucosaminyltransferase 2 OS=Homo sapiens OX=9606 GN=B3GNT2 PE=1 SV=2	0.972	0.742	1.092	-0.04	-0.43	0.13	103.4	100.5	113.4	84.1	94.9	103.6	703.3	683.8	771.4	572.4	645.6	704.8	567.7	644.9	735.4	504.8	617	704.8	11	3	4	3	397	46	11.04
High	1157	P08519	LPA	Apolipoprotein(a) OS=Homo sapiens OX=9606 GN=LPA PE=1 SV=2	1.316	1.429	1.091	0.4	0.52	0.13	99.9	131.5	78.3	112	85.3	93.1	108508	142811	85085	121611	92654.5	101101	87594.6	134683	81111.5	107241	88541.5	101101	49	46	570	46	2040	226.4	1897.83
High	539	P02746	C1QB	Complement C1q subcomponent subunit B OS=Homo sapiens OX=9606 GN=C1QB PE=1 SV=3	0.997	0.83	1.091	0	-0.27	0.13	104.9	104.6	103.5	85.9	96.2	104.9	57739.9	57594.8	56952.1	47287.2	52929.1	57763.4	46611.2	54316.8	54292.4	41699.5	50579.5	57763.4	47	10	264	10	253	26.7	824.35
High	874	P08571	CD14	Monocyte differentiation antigen CD14 OS=Homo sapiens OX=9606 GN=CD14 PE=1 SV=2	1.15	1.181	1.09	0.2	0.24	0.12	98.7	113.4	89.6	105.8	92.1	100.4	1923.4	2211.2	1746.4	2063.3	1795.5	1957.1	1552.7	2085.3	1664.9	1819.5	1715.8	1957.1	21	5	8	5	375	40.1	31.06
High	50	P05156	CFI	Complement factor I OS=Homo sapiens OX=9606 GN=CFI PE=1 SV=2	1.026	1.083	1.089	0.04	0.11	0.12	107.7	110.5	90	97.5	93.1	101.3	2844.3	2917.6	2376.6	2573.6	2457.4	2675.6	2296.1	2751.6	2265.6	2269.5	2348.3	2675.6	14	7	11	7	583	65.7	41.88
High	1110	P01764	IGHV3-23	Immunoglobulin heavy variable 3-23 OS=Homo sapiens OX=9606 GN=IGHV3-23 PE=1 SV=2	1.094	0.951	1.088	0.13	-0.07	0.12	108.3	118.5	92.7	88.1	92.1	100.3	1348	1474.3	1153	1096.8	1146.6	1247.5	1088.2	1390.4	1099.2	967.2	1095.7	1247.5	63	8	127	2	117	12.6	396.1
High	482	P04217	A1BG	Alpha-1B-glycoprotein OS=Homo sapiens OX=9606 GN=A1BG PE=1 SV=4	0.995	1.293	1.086	-0.01	0.37	0.12	94.1	93.6	89.6	115.9	99.2	107.7	1370.3	1363.1	1305.2	1688.1	1444.5	1568.9	1106.2	1285.5	1244.2	1488.7	1380.3	1568.9	22	7	13	7	495	54.2	35.59
High	180	P80748	IGLV3-21	Immunoglobulin lambda variable 3-21 OS=Homo sapiens OX=9606 GN=IGLV3-21 PE=1 SV=2	1.041	1.229	1.086	0.06	0.3	0.12	106	110.3	75.4	92.7	103.4	112.2	4483.2	4667.7	3191.9	3922	4373.3	4749.1	3619.1	4402.1	3042.8	3458.6	4179.1	4749.1	49	4	22	2	117	12.4	92.72
High	624	Q9UHG3	PCYOX1	Prenylcysteine oxidase 1 OS=Homo sapiens OX=9606 GN=PCYOX1 PE=1 SV=3	1.009	0.958	1.086	0.01	-0.06	0.12	105.7	106.7	98.9	94.8	92.9	100.9	29333.9	29596.9	27442.2	26295.4	25778.1	28004.1	23680.1	27912.4	26160.6	23188.3	24633.8	28004.1	56	25	126	25	505	56.6	463.32
High	83	P01889	HLA-B	HLA class I histocompatibility antigen, B alpha chain OS=Homo sapiens OX=9606 GN=HLA-B PE=1 SV=3	0.927	1.126	1.085	-0.11	0.17	0.12	105.8	98	90.3	101.7	98	106.3	965.8	895.1	824.2	928.5	894.5	970.1	779.7	844.2	785.8	818.8	854.8	970.1	21	7	10	2	362	40.4	29.1
High	804	Q8WUM4	PDCD6IP	Programmed cell death 6-interacting protein OS=Homo sapiens OX=9606 GN=PDCD6IP PE=1 SV=1	1.02	0.924	1.085	0.03	-0.11	0.12	101.4	103.4	105.2	97.2	92.5	100.3	1773.7	1808.3	1840.1	1700.1	1617.3	1754.5	1431.8	1705.4	1754.1	1499.2	1545.5	1754.5	15	10	11	10	868	96	33.03
High	589	Q8NBJ4	GOLM1	Golgi membrane protein 1 OS=Homo sapiens OX=9606 GN=GOLM1 PE=1 SV=1	1.193	1.11	1.084	0.25	0.15	0.12	90.8	108.4	93	103.3	98.1	106.4	1029.5	1228.1	1054.1	1170.3	1112.3	1205.4	831.1	1158.2	1004.9	1032	1062.9	1205.4	7	3	6	3	401	45.3	14.33
High	642	P61981	YWHAG	14-3-3 protein gamma OS=Homo sapiens OX=9606 GN=YWHAG PE=1 SV=2	0.999	0.892	1.082	0	-0.17	0.11	85.6	85.5	116.4	103.8	100.2	108.5	229.2	229	311.8	278	268.5	290.6	185	215.9	297.2	245.2	256.6	290.6	28	7	13	3	247	28.3	36.14
High	418	P07237	P4HB	Protein disulfide-isomerase OS=Homo sapiens OX=9606 GN=P4HB PE=1 SV=3	0.905	0.959	1.08	-0.14	-0.06	0.11	103.7	93.8	104.5	100.2	95.1	102.7	6739.8	6101.4	6796.2	6515.4	6181	6677	5440.7	5754.2	6478.8	5745.5	5906.7	6677	33	16	25	16	508	57.1	75.52
High	470	P29122	PCSK6	Proprotein convertase subtilisin/kexin type 6 OS=Homo sapiens OX=9606 GN=PCSK6 PE=1 SV=1	1.004	0.904	1.08	0.01	-0.15	0.11	101.6	102.1	110.8	100.1	89.2	96.3	1686.8	1694.4	1838.7	1662.3	1480.4	1598.7	1361.7	1597.9	1752.9	1465.9	1414.7	1598.7	6	5	9	5	969	106.4	24.16
High	556	P06396	GSN	Gelsolin OS=Homo sapiens OX=9606 GN=GSN PE=1 SV=1	0.977	1.073	1.079	-0.03	0.1	0.11	101.4	99.1	95	101.9	97.4	105.2	17543.5	17144.9	16443.6	17640.5	16856.7	18195.7	14162.2	16169.1	15675.7	15556	16108.4	18195.7	41	28	72	28	782	85.6	246.05
High	305	O75339	CILP	Cartilage intermediate layer protein 1 OS=Homo sapiens OX=9606 GN=CILP PE=1 SV=4	1.161	1.05	1.079	0.22	0.07	0.11	101.4	117.7	90.2	94.8	94.3	101.7	619.9	719.6	551.8	579.5	576.3	621.7	500.4	678.7	526	511.1	550.8	621.7	6	4	4	4	1184	132.5	10.86
High	175	P13224	GP1BB	Platelet glycoprotein Ib beta chain OS=Homo sapiens OX=9606 GN=GP1BB PE=1 SV=1	0.983	0.838	1.078	-0.02	-0.25	0.11	91.7	90.2	113.2	94.9	101.1	109	2619	2574	3230	2708.2	2885.9	3110.5	2114.2	2427.5	3079.2	2388.2	2757.8	3110.5	24	5	16	5	206	21.7	45.88
High	1141	P27797	CALR	Calreticulin OS=Homo sapiens OX=9606 GN=CALR PE=1 SV=1	0.912	0.934	1.077	-0.13	-0.1	0.11	96.6	88.1	101.6	94.9	105.3	113.4	1999.6	1823.2	2103.1	1963.4	2179.5	2346.9	1614.2	1719.5	2004.9	1731.4	2082.7	2346.9	12	3	6	3	417	48.1	27.15
High	493	P0DJI8	SAA1	Serum amyloid A-1 protein OS=Homo sapiens OX=9606 GN=SAA1 PE=1 SV=1	0.806	0.784	1.077	-0.31	-0.35	0.11	114.1	92	116.7	91.5	89.5	96.4	1510.1	1217.1	1544.4	1210.6	1184.1	1275.3	1219	1147.8	1472.3	1067.5	1131.5	1275.3	68	7	33	2	122	13.5	143.77
High	713	Q9H8L6	MMRN2	Multimerin-2 OS=Homo sapiens OX=9606 GN=MMRN2 PE=1 SV=2	1.007	1.068	1.076	0.01	0.09	0.11	99.7	100.4	98.4	105.1	94.7	101.9	443.7	446.7	437.9	467.7	421.4	453.4	358.2	421.3	417.4	412.4	402.7	453.4	2	2	2	2	949	104.3	5.21
High	73	P14625	HSP90B1	Endoplasmin OS=Homo sapiens OX=9606 GN=HSP90B1 PE=1 SV=1	0.947	0.945	1.076	-0.08	-0.08	0.11	100	94.7	106	100.1	96	103.3	3704.7	3509.3	3926	3709.9	3556.2	3826	2990.6	3309.6	3742.6	3271.5	3398.4	3826	11	9	17	8	803	92.4	47.99
High	495	P14770	GP9	Platelet glycoprotein IX OS=Homo sapiens OX=9606 GN=GP9 PE=1 SV=3	1.019	0.884	1.076	0.03	-0.18	0.11	91.1	92.9	108.9	96.3	101.6	109.3	1437.7	1465.1	1718	1518.6	1602.2	1723.8	1160.6	1381.7	1637.8	1339.1	1531.1	1723.8	36	5	8	5	177	19	25.15
High	733	P27918	CFP	Properdin OS=Homo sapiens OX=9606 GN=CFP PE=1 SV=2	0.757	0.778	1.076	-0.4	-0.36	0.11	112.5	85.2	113	87.9	97	104.4	18976.7	14371	19052.4	14819.9	16358.3	17607.8	15319.2	13553.1	18162.6	13068.7	15632.2	17607.8	34	14	102	14	469	51.2	360.71
High	756	P0DMV9	HSPA1B	Heat shock 70 kDa protein 1B OS=Homo sapiens OX=9606 GN=HSPA1B PE=1 SV=1	0.97	1.04	1.075	-0.04	0.06	0.1	109.4	106	91	94.7	95.8	103	354.5	343.7	295	306.9	310.6	334	286.2	324.1	281.2	270.6	296.9	334	17	9	15	4	641	70	42.5
High	993	O95445	APOM	Apolipoprotein M OS=Homo sapiens OX=9606 GN=APOM PE=1 SV=2	1.045	0.904	1.075	0.06	-0.15	0.1	98	102.4	108.2	97.8	93.3	100.3	21887.9	22882.3	24166.5	21847.3	20839.5	22411	17669.2	21580	23038	19265.8	19914.4	22411	57	13	76	13	188	21.2	259.93
High	1009	P68371	TUBB4B	Tubulin beta-4B chain OS=Homo sapiens OX=9606 GN=TUBB4B PE=1 SV=1	1.003	0.839	1.075	0	-0.25	0.1	94.1	94.4	109.3	91.7	101.5	109.1	4078.8	4092.4	4738.9	3976.1	4401.7	4729.9	3292.6	3859.5	4517.6	3506.3	4206.3	4729.9	43	16	31	4	445	49.8	97.52
High	1130	P37802	TAGLN2	Transgelin-2 OS=Homo sapiens OX=9606 GN=TAGLN2 PE=1 SV=3	1.125	0.754	1.075	0.17	-0.41	0.1	82.2	92.5	121.6	91.7	102.2	109.9	2358	2651.9	3486.8	2630.5	2930.3	3150.8	1903.5	2501	3324	2319.6	2800.3	3150.8	39	8	12	8	199	22.4	36.84
High	951	Q09327	MGAT3	Beta-1,4-mannosyl-glycoprotein 4-beta-N-acetylglucosaminyltransferase OS=Homo sapiens OX=9606 GN=MGAT3 PE=1 SV=3	1.186	1.228	1.074	0.25	0.3	0.1	91.6	108.6	83.4	102.4	103.1	110.7	570	675.8	518.9	637.3	641.6	689	460.1	637.4	494.7	562	613.1	689	10	3	4	3	533	61.3	15.93
High	350	Q8NBP7	PCSK9	Proprotein convertase subtilisin/kexin type 9 OS=Homo sapiens OX=9606 GN=PCSK9 PE=1 SV=3	0.989	0.894	1.073	-0.02	-0.16	0.1	103.7	102.5	107.2	95.8	92	98.8	949.1	938.3	980.8	876.9	842.3	904.1	766.1	884.9	935	773.3	804.9	904.1	10	5	7	5	692	74.2	20.25
High	557	P06681	C2	Complement C2 OS=Homo sapiens OX=9606 GN=C2 PE=1 SV=2	0.925	0.745	1.073	-0.11	-0.43	0.1	95.9	88.7	127.8	95.2	92.8	99.7	2137.8	1978	2849.8	2122.3	2070.7	2222.8	1725.8	1865.4	2716.7	1871.6	1978.8	2222.8	11	7	10	7	752	83.2	28.18
High	77	P11216	PYGB	Glycogen phosphorylase, brain form OS=Homo sapiens OX=9606 GN=PYGB PE=1 SV=5	0.981	0.965	1.07	-0.03	-0.05	0.1	101.1	99.2	101.5	98	96.7	103.5	828.3	813	831.8	802.7	792.4	847.6	668.7	766.7	793	707.9	757.3	847.6	7	5	5	5	843	96.6	12.8
High	550	P11142	HSPA8	Heat shock cognate 71 kDa protein OS=Homo sapiens OX=9606 GN=HSPA8 PE=1 SV=1	0.92	0.951	1.07	-0.12	-0.07	0.1	93	85.6	105.8	100.6	103.8	111.1	8694.5	7995.7	9890.5	9401.6	9698.9	10382.4	7018.7	7540.7	9428.6	8290.7	9268.3	10382.4	30	18	36	13	646	70.9	124.29
High	429	Q6UX71	PLXDC2	Plexin domain-containing protein 2 OS=Homo sapiens OX=9606 GN=PLXDC2 PE=1 SV=1	0.972	0.909	1.07	-0.04	-0.14	0.1	103.5	100.7	104.4	94.8	95	101.6	842.8	819.4	849.6	772	773.2	827	680.3	772.8	810	680.7	738.9	827	4	2	4	2	529	59.5	12.79
High	979	Q9HCU0	CD248	Endosialin OS=Homo sapiens OX=9606 GN=CD248 PE=1 SV=1	0.872	0.909	1.07	-0.2	-0.14	0.1	110.5	96.3	100.5	91.4	97.2	104	2048	1785.6	1863.8	1694.3	1801.5	1928.5	1653.3	1684	1776.7	1494.1	1721.6	1928.5	10	5	9	5	757	80.8	30.43
High	291	P39060	COL18A1	Collagen alpha-1(XVIII) chain OS=Homo sapiens OX=9606 GN=COL18A1 PE=1 SV=5	1.004	1.049	1.069	0.01	0.07	0.1	100.5	100.9	98.2	103	95.4	102	2777.1	2788.2	2713.5	2846.2	2637.2	2820.3	2241.9	2629.5	2586.8	2509.9	2520.1	2820.3	5	7	18	7	1754	178.1	59.72
High	577	O75955	FLOT1	Flotillin-1 OS=Homo sapiens OX=9606 GN=FLOT1 PE=1 SV=3	0.983	0.89	1.069	-0.02	-0.17	0.1	101.1	99.4	95.3	84.8	106	113.3	506.2	497.6	477.1	424.4	530.5	566.9	408.6	469.2	454.8	374.3	507	566.9	11	3	3	3	427	47.3	7.7
High	1128	Q12907	LMAN2	Vesicular integral-membrane protein VIP36 OS=Homo sapiens OX=9606 GN=LMAN2 PE=1 SV=1	0.879	1.186	1.068	-0.19	0.25	0.09	107.6	94.6	87.1	103.4	100.3	107.1	630.2	554.2	510.5	605.6	587.6	627.3	508.7	522.7	486.6	534	561.5	627.3	4	2	2	2	356	40.2	6.15
High	1168	P32942	ICAM3	Intercellular adhesion molecule 3 OS=Homo sapiens OX=9606 GN=ICAM3 PE=1 SV=2	1.15	0.886	1.068	0.2	-0.17	0.09	89.1	102.4	109	96.6	98.1	104.8	381.6	438.9	467	413.9	420.6	449.2	308.1	413.9	445.2	365	401.9	449.2	3	2	4	2	547	59.5	6.75
High	1123	P07602	PSAP	Prosaposin OS=Homo sapiens OX=9606 GN=PSAP PE=1 SV=2	0.94	1.137	1.067	-0.09	0.19	0.09	102	95.9	101.9	115.8	89.3	95.2	1308.3	1229.4	1306.1	1484.9	1144.5	1220.7	1056.2	1159.5	1245.1	1309.5	1093.7	1220.7	5	3	5	3	524	58.1	14.39
High	717	P05160	F13B	Coagulation factor XIII B chain OS=Homo sapiens OX=9606 GN=F13B PE=1 SV=3	0.891	1.03	1.067	-0.17	0.04	0.09	106.1	94.5	93.5	96.3	101.4	108.2	3573.8	3184	3149.3	3245.1	3415.9	3644	2885	3002.8	3002.2	2861.6	3264.2	3644	24	11	19	11	661	75.5	56.62
High	283	P02743	APCS	Serum amyloid P-component OS=Homo sapiens OX=9606 GN=APCS PE=1 SV=2	0.951	0.999	1.066	-0.07	0	0.09	102.3	97.3	91.4	91.3	105.4	112.3	3213.7	3055.9	2870	2867.6	3309.1	3528.2	2594.3	2881.9	2736	2528.8	3162.2	3528.2	25	6	13	6	223	25.4	36.96
High	598	P16671	CD36	Platelet glycoprotein 4 OS=Homo sapiens OX=9606 GN=CD36 PE=1 SV=2	1.054	0.868	1.066	0.08	-0.2	0.09	88.7	93.4	117.7	102.2	95.8	102.2	5592.1	5891.6	7424.3	6447.5	6045.8	6444.7	4514.3	5556.3	7077.6	5685.7	5777.5	6444.7	19	8	31	8	472	53	96.48
High	524	P16284	PECAM1	Platelet endothelial cell adhesion molecule OS=Homo sapiens OX=9606 GN=PECAM1 PE=1 SV=2	1.039	0.849	1.066	0.06	-0.24	0.09	91.5	95.2	114.6	97.3	97.5	103.9	5209.3	5415	6521.4	5535.2	5547.2	5915	4205.3	5106.8	6216.8	4881.2	5301	5915	26	15	27	15	738	82.5	94.78
High	11	Q8TER0	SNED1	Sushi, nidogen and EGF-like domain-containing protein 1 OS=Homo sapiens OX=9606 GN=SNED1 PE=1 SV=2	0.853	0.836	1.066	-0.23	-0.26	0.09	107	91.3	101	84.4	104.7	111.6	559.7	477.6	528.6	441.7	547.8	583.8	451.8	450.4	503.9	389.5	523.5	583.8	3	4	5	4	1413	152.1	11.1
High	639	P04406	GAPDH	Glyceraldehyde-3-phosphate dehydrogenase OS=Homo sapiens OX=9606 GN=GAPDH PE=1 SV=3	0.925	1.258	1.065	-0.11	0.33	0.09	98.6	91.3	94.2	118.5	95.6	101.8	5680.4	5256.3	5425.3	6825.6	5503.6	5862.7	4585.6	4957.2	5171.9	6019.1	5259.3	5862.7	55	13	26	13	335	36	96.41
High	984	O00391	QSOX1	Sulfhydryl oxidase 1 OS=Homo sapiens OX=9606 GN=QSOX1 PE=1 SV=3	1.072	1.193	1.064	0.1	0.25	0.09	100.9	108.2	87.1	103.8	96.9	103.1	3303.6	3541.8	2849.7	3398.6	3172.9	3375	2666.8	3340.2	2716.6	2997	3032	3375	11	6	10	6	747	82.5	36.67
High	960	Q01082	SPTBN1	Spectrin beta chain, non-erythrocytic 1 OS=Homo sapiens OX=9606 GN=SPTBN1 PE=1 SV=2	1.021	0.946	1.064	0.03	-0.08	0.09	92.7	94.7	107.1	101.3	98.9	105.2	2517.1	2569.9	2909.1	2750.9	2686.5	2857.6	2031.9	2423.7	2773.3	2425.9	2567.3	2857.6	6	11	18	9	2364	274.4	46.33
High	299	P51148	RAB5C	Ras-related protein Rab-5C OS=Homo sapiens OX=9606 GN=RAB5C PE=1 SV=2	1.018	0.887	1.064	0.03	-0.17	0.09	97	98.7	111.4	98.8	94	100.1	491.6	500.5	564.6	500.6	476.7	507.4	396.9	472	538.2	441.5	455.6	507.4	20	3	5	2	216	23.5	18.99
High	58	Q658P3	STEAP3	Metalloreductase STEAP3 OS=Homo sapiens OX=9606 GN=STEAP3 PE=1 SV=2	0.894	0.725	1.063	-0.16	-0.46	0.09	103	92.1	121.5	88	94.7	100.7	755.5	675.4	891.2	645.9	695.1	739	609.9	636.9	849.6	569.5	664.2	739	4	2	3	2	488	54.6	8.8
High	185	P01876	IGHA1	Immunoglobulin heavy constant alpha 1 OS=Homo sapiens OX=9606 GN=IGHA1 PE=1 SV=2	1.069	0.982	1.062	0.1	-0.03	0.09	99.2	106.1	93.4	91.8	101.6	107.9	94396.7	100875	88877.1	87281.1	96652.6	102633	76202.7	95133.9	84726.6	76967.6	92362.1	102633	74	22	626	12	353	37.6	2376.27
High	1166	P02775	PPBP	Platelet basic protein OS=Homo sapiens OX=9606 GN=PPBP PE=1 SV=3	0.993	0.935	1.062	-0.01	-0.1	0.09	100.7	100	98.2	91.8	101.5	107.8	4668.2	4633.2	4552.9	4255.7	4705.4	4997.5	3768.5	4369.5	4340.3	3752.9	4496.5	4997.5	38	5	12	5	128	13.9	37.18
High	1041	P0C0L5	C4B	Complement C4-B OS=Homo sapiens OX=9606 GN=C4B_2 PE=1 SV=2	1.071	0.904	1.062	0.1	-0.15	0.09	102.9	110.1	109.3	98.8	86.8	92.2	8979.5	9612.9	9536.4	8621.3	7573.2	8045.8	7248.8	9065.8	9091	7602.5	7237	8045.8	53	87	433	5	1744	192.6	1518.51
High	913	P22748	CA4	Carbonic anhydrase 4 OS=Homo sapiens OX=9606 GN=CA4 PE=1 SV=2	1.05	0.861	1.062	0.07	-0.22	0.09	91.6	96.2	110.2	94.9	100.4	106.7	1244.9	1307.5	1497.7	1289	1364.8	1449.9	1005	1233	1427.7	1136.7	1304.2	1449.9	11	3	4	3	312	35	15.29
High	630	O95866	MPIG6B	Megakaryocyte and platelet inhibitory receptor G6b OS=Homo sapiens OX=9606 GN=MPIG6B PE=1 SV=1	0.974	0.85	1.062	-0.04	-0.23	0.09	87.1	84.8	122.6	104.2	97.6	103.7	2285.4	2225.2	3217	2734.7	2561.8	2721	1844.9	2098.6	3066.7	2411.6	2448.1	2721	11	3	7	3	241	26.1	17.06
High	636	Q9NNX6	CD209	CD209 antigen OS=Homo sapiens OX=9606 GN=CD209 PE=1 SV=1	0.912	1.238	1.06	-0.13	0.31	0.08	103.8	94.7	89.6	111	97.5	103.4	186.9	170.5	161.4	199.8	175.6	186.1	150.9	160.8	153.9	176.2	167.9	186.1	16	2	2	2	404	45.7	5.01
High	678	Q9Y4D1	DAAM1	Disheveled-associated activator of morphogenesis 1 OS=Homo sapiens OX=9606 GN=DAAM1 PE=1 SV=2	1.14	1.023	1.06	0.19	0.03	0.08	86.8	99	100.8	103.1	102.1	108.3	129.3	147.4	150.1	153.5	152.1	161.2	104.4	139	143.1	135.4	145.3	161.2	1	2	2	2	1078	123.4	5.3
High	211	P14151	SELL	L-selectin OS=Homo sapiens OX=9606 GN=SELL PE=1 SV=2	0.979	0.943	1.06	-0.03	-0.08	0.08	102.4	100.3	102.8	96.9	95.9	101.6	4479.9	4388.1	4496.6	4240.2	4193.2	4444.6	3616.5	4138.3	4286.6	3739.2	4007	4444.6	18	9	14	9	372	42.2	55.02
High	218	Q14247	CTTN	Src substrate cortactin OS=Homo sapiens OX=9606 GN=CTTN PE=1 SV=2	0.927	0.921	1.06	-0.11	-0.12	0.08	89.1	82.6	114.8	105.7	100.9	106.9	477.6	442.9	615.5	566.9	541.2	573.5	385.6	417.7	586.7	499.9	517.2	573.5	3	2	2	2	550	61.5	5.58
High	139	P55058	PLTP	Phospholipid transfer protein OS=Homo sapiens OX=9606 GN=PLTP PE=1 SV=1	0.954	1.369	1.059	-0.07	0.45	0.08	110.9	105.9	77.5	106.1	97	102.7	9179.6	8759	6410.8	8775.5	8023.4	8493.5	7410.3	8260.5	6111.5	7738.6	7667.3	8493.5	33	13	41	13	493	54.7	128.51
High	1120	P07339	CTSD	Cathepsin D OS=Homo sapiens OX=9606 GN=CTSD PE=1 SV=1	1.038	2.998	1.058	0.05	1.58	0.08	82.8	86	72.2	216.4	69.3	73.4	701.8	728.3	611.4	1833.3	587.6	621.6	566.6	686.9	582.9	1616.7	561.5	621.6	19	5	8	5	412	44.5	26.77
High	659	P01701	IGLV1-51	Immunoglobulin lambda variable 1-51 OS=Homo sapiens OX=9606 GN=IGLV1-51 PE=1 SV=2	0.954	1.1	1.058	-0.07	0.14	0.08	107.9	103	83.2	91.6	104.1	110.1	13077.2	12474.8	10084.7	11096.1	12616.2	13344.7	10556.7	11764.8	9613.8	9784.9	12056.1	13344.7	43	6	39	6	117	12.2	118.22
High	511	Q9Y251	HPSE	Heparanase OS=Homo sapiens OX=9606 GN=HPSE PE=1 SV=2	0.901	1.024	1.058	-0.15	0.03	0.08	107.2	96.6	97	99.4	97.1	102.7	2111.9	1902.8	1912.1	1958.2	1912.9	2023.6	1704.9	1794.5	1822.8	1726.8	1827.9	2023.6	6	3	5	3	543	61.1	14.3
High	1117	Q86WI1	PKHD1L1	Fibrocystin-L OS=Homo sapiens OX=9606 GN=PKHD1L1 PE=2 SV=2	0.921	0.902	1.058	-0.12	-0.15	0.08	104.4	96.1	105.9	95.5	96.3	101.8	2248.4	2071.5	2281.5	2057.7	2074.3	2194	1815	1953.6	2175	1814.6	1982.2	2194	3	10	11	10	4243	465.4	30.93
High	390	O14773	TPP1	Tripeptidyl-peptidase 1 OS=Homo sapiens OX=9606 GN=TPP1 PE=1 SV=2	0.9	1.041	1.057	-0.15	0.06	0.08	107.4	96.6	100.4	104.5	92.9	98.2	1267.9	1140.5	1185.2	1233.7	1096.9	1159.8	1023.5	1075.6	1129.8	1087.9	1048.2	1159.8	6	3	5	3	563	61.2	15.8
High	983	P35858	IGFALS	Insulin-like growth factor-binding protein complex acid labile subunit OS=Homo sapiens OX=9606 GN=IGFALS PE=1 SV=1	1.063	0.988	1.057	0.09	-0.02	0.08	99	105.2	98.2	97	97.6	103.1	2149.8	2284.3	2132.2	2105.8	2118.8	2239.9	1735.5	2154.3	2032.6	1857	2024.7	2239.9	24	11	13	11	605	66	51.51
High	269	Q9Y4L1	HYOU1	Hypoxia up-regulated protein 1 OS=Homo sapiens OX=9606 GN=HYOU1 PE=1 SV=1	0.882	1.021	1.055	-0.18	0.03	0.08	116.8	103	94.6	96.6	92	97	351.8	310.2	285	290.9	277	292.1	284	292.5	271.7	256.6	264.7	292.1	2	2	2	2	999	111.3	6.29
High	1092	P05556	ITGB1	Integrin beta-1 OS=Homo sapiens OX=9606 GN=ITGB1 PE=1 SV=2	0.953	0.858	1.055	-0.07	-0.22	0.08	97.3	92.7	114.5	98.2	96	101.3	9567.3	9115	11253.2	9653.6	9442.4	9957.1	7723.3	8596.3	10727.7	8512.9	9023.3	9957.1	27	16	37	16	798	88.4	138.34
High	1102	P01703	IGLV1-40	Immunoglobulin lambda variable 1-40 OS=Homo sapiens OX=9606 GN=IGLV1-40 PE=1 SV=2	0.92	1.028	1.054	-0.12	0.04	0.08	110.6	101.7	87.1	89.6	102.7	108.3	4162.2	3828	3279.1	3370.6	3866.1	4075.3	3360	3610.2	3126	2972.3	3694.4	4075.3	18	2	15	2	118	12.3	46.35
High	515	P01137	TGFB1	Transforming growth factor beta-1 proprotein OS=Homo sapiens OX=9606 GN=TGFB1 PE=1 SV=2	1.019	0.845	1.054	0.03	-0.24	0.08	99.3	101.2	113	95.5	93	98	4361	4444.8	4963.1	4195.2	4083.3	4302.2	3520.5	4191.8	4731.3	3699.5	3902	4302.2	45	13	21	13	390	44.3	83.94
High	98	Q86YW5	TREML1	Trem-like transcript 1 protein OS=Homo sapiens OX=9606 GN=TREML1 PE=1 SV=2	1.006	1.183	1.052	0.01	0.24	0.07	97	97.5	90.7	107.3	101.1	106.3	87.6	88.1	81.9	96.9	91.2	96	70.7	83	78.1	85.4	87.2	96	8	3	4	3	311	32.7	12.94
High	45	P84243	H3-3A	Histone H3.3 OS=Homo sapiens OX=9606 GN=H3-3B PE=1 SV=2	0.758	0.618	1.052	-0.4	-0.69	0.07	109.8	83.3	135.2	83.5	91.7	96.4	6002.5	4550.6	7390.8	4565.5	5009.5	5270.3	4845.6	4291.6	7045.6	4026	4787.1	5270.3	13	3	10	3	136	15.3	24.88
High	1099	P32119	PRDX2	Peroxiredoxin-2 OS=Homo sapiens OX=9606 GN=PRDX2 PE=1 SV=5	1.031	1.565	1.051	0.04	0.65	0.07	84.5	87.1	92.6	144.9	93	97.8	1729.4	1782.3	1895.1	2965.2	1902.8	1999.9	1396.1	1680.9	1806.6	2614.9	1818.3	1999.9	23	5	8	5	198	21.9	33.43
High	782	Q02809	PLOD1	Procollagen-lysine,2-oxoglutarate 5-dioxygenase 1 OS=Homo sapiens OX=9606 GN=PLOD1 PE=1 SV=2	1.048	0.939	1.051	0.07	-0.09	0.07	103.2	108.2	105.1	98.7	90.1	94.7	132.6	139	135	126.8	115.8	121.7	107.1	131.1	128.7	111.8	110.6	121.7	4	2	2	2	727	83.5	2.35
High	992	Q9NYU2	UGGT1	UDP-glucose:glycoprotein glucosyltransferase 1 OS=Homo sapiens OX=9606 GN=UGGT1 PE=1 SV=3	1.06	1.025	1.05	0.08	0.04	0.07	102.9	109.1	92.2	94.5	98.2	103.1	2310.2	2449.4	2069.9	2121.1	2205.4	2315.7	1865	2310	1973.2	1870.5	2107.5	2315.7	6	8	13	8	1555	177.1	35.03
High	710	O95498	VNN2	Pantetheine hydrolase VNN2 OS=Homo sapiens OX=9606 GN=VNN2 PE=1 SV=3	0.863	0.901	1.05	-0.21	-0.15	0.07	113.9	98.3	98.2	88.4	98.1	103	306.1	264.2	263.7	237.6	263.6	276.8	247.1	249.2	251.4	209.5	251.9	276.8	5	2	2	2	520	58.5	6.44
High	252	Q15582	TGFBI	Transforming growth factor-beta-induced protein ig-h3 OS=Homo sapiens OX=9606 GN=TGFBI PE=1 SV=1	0.999	0.803	1.05	0	-0.32	0.07	97.4	97.3	115	92.3	96.5	101.4	11977.6	11964.4	14140.4	11348.5	11868.8	12461	9669.1	11283.5	13480.1	10007.5	11341.9	12461	39	22	57	22	683	74.6	178.09
High	696	P62805	H4C1	Histone H4 OS=Homo sapiens OX=9606 GN=H4-16 PE=1 SV=2	0.775	0.721	1.049	-0.37	-0.47	0.07	109.7	85	122.5	88.3	95	99.6	8024	6217.2	8960	6456.1	6949	7287.5	6477.5	5863.4	8541.6	5693.2	6640.5	7287.5	51	6	34	6	103	11.4	103.54
High	661	Q9UK55	SERPINA10	Protein Z-dependent protease inhibitor OS=Homo sapiens OX=9606 GN=SERPINA10 PE=1 SV=1	0.964	1.134	1.048	-0.05	0.18	0.07	106.7	102.8	93	105.5	93.7	98.2	2095.1	2019.2	1826.8	2072.1	1840.7	1929.2	1691.3	1904.2	1741.5	1827.2	1759	1929.2	14	7	10	7	444	50.7	35.91
High	795	P02751	FN1	Fibronectin OS=Homo sapiens OX=9606 GN=FN1 PE=1 SV=5	0.9	0.838	1.048	-0.15	-0.26	0.07	108.8	97.9	102.9	86.2	99.7	104.4	424320	381775	401405	336180	388666	407211	342537	360047	382660	296456	371414	407211	59	140	1620	140	2477	272.2	5680.52
High	578	Q9HBR0	SLC38A10	Putative sodium-coupled neutral amino acid transporter 10 OS=Homo sapiens OX=9606 GN=SLC38A10 PE=1 SV=2	1.095	1.162	1.047	0.13	0.22	0.07	95.5	104.6	94.7	110.1	95.3	99.7	128.7	141	127.6	148.3	128.3	134.3	103.9	132.9	121.7	130.8	122.6	134.3	3	2	2	2	1119	119.7	7.97
High	764	P60174	TPI1	Triosephosphate isomerase OS=Homo sapiens OX=9606 GN=TPI1 PE=1 SV=4	1.084	1.058	1.047	0.12	0.08	0.07	89	96.4	104.3	110.4	97.6	102.2	354.7	384.5	416	440.2	389.3	407.4	286.3	362.6	396.5	388.2	372	407.4	29	5	6	5	249	26.7	20.63
High	317	P51452	DUSP3	Dual specificity protein phosphatase 3 OS=Homo sapiens OX=9606 GN=DUSP3 PE=1 SV=1	1.219	1.013	1.047	0.29	0.02	0.07	81.6	99.4	99.6	100.9	106.8	111.8	41.7	50.9	51	51.6	54.6	57.2	33.7	48	48.6	45.5	52.2	57.2	14	2	2	2	185	20.5	5.95
High	1161	P17301	ITGA2	Integrin alpha-2 OS=Homo sapiens OX=9606 GN=ITGA2 PE=1 SV=2	0.926	0.861	1.046	-0.11	-0.22	0.07	103.8	96.1	108.7	93.6	96.6	101.1	4722.5	4372.6	4943.3	4257.9	4395.6	4598.4	3812.3	4123.7	4712.4	3754.8	4200.5	4598.4	18	16	22	16	1181	129.2	72.22
High	701	Q8WUJ3	CEMIP	Cell migration-inducing and hyaluronan-binding protein OS=Homo sapiens OX=9606 GN=CEMIP PE=1 SV=2	1.03	0.964	1.044	0.04	-0.05	0.06	96.3	99.2	105	101.2	97.1	101.3	3421.1	3525.3	3729.2	3594.8	3448.2	3599	2761.7	3324.7	3555	3170	3295.2	3599	17	18	23	18	1361	152.9	79.32
High	686	P07988	SFTPB	Pulmonary surfactant-associated protein B OS=Homo sapiens OX=9606 GN=SFTPB PE=1 SV=3	0.997	0.942	1.043	0	-0.09	0.06	101.5	101.2	101.2	95.4	98.3	102.5	243.7	242.9	243	229	235.9	246.2	196.7	229.1	231.7	201.9	225.5	246.2	7	2	3	2	381	42.1	11.22
High	219	P17936	IGFBP3	Insulin-like growth factor-binding protein 3 OS=Homo sapiens OX=9606 GN=IGFBP3 PE=1 SV=2	0.938	1.312	1.042	-0.09	0.39	0.06	105.3	98.8	82.6	108.4	100.3	104.6	185.2	173.8	145.3	190.6	176.5	183.9	149.5	163.9	138.5	168.1	168.6	183.9	7	2	2	2	291	31.7	0
High	879	Q00610	CLTC	Clathrin heavy chain 1 OS=Homo sapiens OX=9606 GN=CLTC PE=1 SV=5	0.952	0.969	1.042	-0.07	-0.05	0.06	97.9	93.2	102.9	99.7	101	105.3	3398.9	3236.1	3571.8	3461.3	3508	3656.9	2743.8	3051.9	3405	3052.3	3352.3	3656.9	10	13	19	13	1675	191.5	61.33
High	906	P07357	C8A	Complement component C8 alpha chain OS=Homo sapiens OX=9606 GN=C8A PE=1 SV=2	0.973	0.894	1.041	-0.04	-0.16	0.06	100.1	97.4	111.2	99.4	94	97.9	8809.3	8568.2	9782.4	8748.7	8275.5	8613.6	7111.4	8080.5	9325.5	7715	7908.2	8613.6	30	17	43	17	584	65.1	132.56
High	818	P62993	GRB2	Growth factor receptor-bound protein 2 OS=Homo sapiens OX=9606 GN=GRB2 PE=1 SV=1	1.179	0.852	1.041	0.24	-0.23	0.06	84.8	100	108.7	92.6	104.8	109.1	252.3	297.5	323.3	275.4	311.7	324.5	203.7	280.6	308.2	242.8	297.8	324.5	16	3	3	3	217	25.2	9.07
High	491	P07477	PRSS1	Serine protease 1 OS=Homo sapiens OX=9606 GN=PRSS1 PE=1 SV=1	1.438	1.167	1.04	0.52	0.22	0.06	78.9	113.5	94.1	109.9	99.8	103.8	7058.3	10152.4	8418.6	9825.7	8928.1	9280.8	5697.9	9574.6	8025.4	8664.7	8531.8	9280.8	15	3	41	3	247	26.5	67.77
High	565	P49913	CAMP	Cathelicidin antimicrobial peptide OS=Homo sapiens OX=9606 GN=CAMP PE=1 SV=1	0.994	1.002	1.04	-0.01	0	0.06	101.1	100.6	102.5	102.7	94.7	98.5	23835.7	23701.1	24148.5	24205.5	22311.1	23214.4	19241.7	22352.1	23020.7	21345.2	21320.7	23214.4	52	9	61	9	170	19.3	190.41
High	574	A0A0C4DH38	IGHV5-51	Immunoglobulin heavy variable 5-51 OS=Homo sapiens OX=9606 GN=IGHV5-51 PE=3 SV=1	0.959	1.02	1.039	-0.06	0.03	0.06	110.4	105.9	85.3	87.1	103.7	107.7	12465.3	11955.5	9633.8	9831	11706	12165.5	10062.8	11275	9183.9	8669.3	11186.3	12165.5	61	7	67	7	117	12.7	233.39
High	928	Q15166	PON3	Serum paraoxonase/lactonase 3 OS=Homo sapiens OX=9606 GN=PON3 PE=1 SV=3	0.844	1.169	1.038	-0.24	0.23	0.05	110.4	93.3	92.5	108.2	96	99.6	1850.6	1562.7	1550.5	1813.1	1607.8	1668.6	1493.9	1473.8	1478.1	1598.9	1536.4	1668.6	14	5	12	3	354	39.6	38.86
High	490	Q14112	NID2	Nidogen-2 OS=Homo sapiens OX=9606 GN=NID2 PE=1 SV=3	0.903	1.168	1.038	-0.15	0.22	0.05	107.9	97.4	89.7	104.8	98.3	102	128	115.6	106.4	124.4	116.6	121	103.3	109	101.5	109.7	111.4	121	2	3	4	2	1375	151.2	5.87
High	597	Q12805	EFEMP1	EGF-containing fibulin-like extracellular matrix protein 1 OS=Homo sapiens OX=9606 GN=EFEMP1 PE=1 SV=2	1.02	0.904	1.038	0.03	-0.15	0.05	102.7	104.8	105.7	95.6	93.8	97.4	2457.9	2506.4	2529.7	2286.6	2244.3	2330.5	1984.2	2363.8	2411.6	2016.4	2144.7	2330.5	16	6	7	6	493	54.6	21.3
High	261	O60610	DIAPH1	Protein diaphanous homolog 1 OS=Homo sapiens OX=9606 GN=DIAPH1 PE=1 SV=2	0.983	1.039	1.036	-0.02	0.06	0.05	104.7	102.9	89.2	92.6	103.5	107.2	252.3	248	214.9	223.3	249.4	258.4	203.7	233.9	204.9	196.9	238.3	258.4	3	3	3	3	1272	141.3	7.17
High	380	P04430	IGKV1-16	Immunoglobulin kappa variable 1-16 OS=Homo sapiens OX=9606 GN=IGKV1-16 PE=1 SV=2	1.703	0.949	1.035	0.77	-0.08	0.05	96.5	164.4	74.9	71.1	94.9	98.1	2245.9	3825.5	1743.4	1654.1	2206.7	2283	1813	3607.8	1662	1458.7	2108.7	2283	29	2	8	2	117	12.6	29.71
High	112	P07996	THBS1	Thrombospondin-1 OS=Homo sapiens OX=9606 GN=THBS1 PE=1 SV=2	0.95	0.774	1.033	-0.07	-0.37	0.05	98.5	93.5	118.3	91.5	97.4	100.7	172523	163834	207292	160346	170702	176361	139271	154509	197611	141399	163124	176361	52	74	699	73	1170	129.3	2646.67
High	769	P35579	MYH9	Myosin-9 OS=Homo sapiens OX=9606 GN=MYH9 PE=1 SV=4	0.997	0.919	1.032	0	-0.12	0.05	91	90.7	114.1	104.8	98.1	101.3	49947.6	49780	62618.8	57545.6	53850.3	55587	40320.8	46946.8	59694.5	50745.8	51459.9	55587	51	96	232	89	1960	226.4	839.95
High	537	Q9Y274	ST3GAL6	Type 2 lactosamine alpha-2,3-sialyltransferase OS=Homo sapiens OX=9606 GN=ST3GAL6 PE=1 SV=1	1.077	0.889	1.032	0.11	-0.17	0.05	93.9	101.1	111.6	99.2	95.5	98.6	465.8	501.7	553.8	492.1	474	489.3	376	473.1	527.9	434	453	489.3	10	3	3	3	331	38.2	11
High	1086	A0A075B6K6	IGLV4-3	Immunoglobulin lambda variable 4-3 OS=Homo sapiens OX=9606 GN=IGLV4-3 PE=3 SV=1	0.809	0.895	1.031	-0.3	-0.16	0.04	128.8	104.2	88.1	78.8	98.5	101.6	5865.5	4748	4012.9	3590.4	4488	4628.1	4735	4477.8	3825.5	3166.2	4288.8	4628.1	14	2	13	2	122	13.3	37.33
High	746	P05154	SERPINA5	Plasma serine protease inhibitor OS=Homo sapiens OX=9606 GN=SERPINA5 PE=1 SV=3	1.155	1.222	1.03	0.21	0.29	0.04	99.5	114.9	78.8	96.3	103.6	106.7	3588.9	4144.7	2843	3473.5	3736.6	3849.3	2897.2	3908.8	2710.2	3063.1	3570.7	3849.3	24	10	17	10	406	45.6	57.11
High	783	P46531	NOTCH1	Neurogenic locus notch homolog protein 1 OS=Homo sapiens OX=9606 GN=NOTCH1 PE=1 SV=4	0.922	0.895	1.03	-0.12	-0.16	0.04	104.8	96.7	106.8	95.6	96.6	99.5	803.3	740.9	818.4	732.8	740.8	763.1	648.5	698.8	780.2	646.2	707.9	763.1	1	3	5	3	2555	272.3	15.91
High	526	Q13093	PLA2G7	Platelet-activating factor acetylhydrolase OS=Homo sapiens OX=9606 GN=PLA2G7 PE=1 SV=1	1.182	0.761	1.029	0.24	-0.39	0.04	96.6	114.2	107.3	81.6	98.7	101.6	10039	11869.3	11147.8	8482.7	10253.1	10555.3	8104.1	11193.8	10627.2	7480.3	9798	10555.3	42	17	40	17	441	50	150.42
High	289	P62987	UBA52	Ubiquitin-60S ribosomal protein L40 OS=Homo sapiens OX=9606 GN=UBA52 PE=1 SV=2	1.041	1.067	1.026	0.06	0.09	0.04	102.3	106.5	98.1	104.6	93	95.4	445.6	464	427.3	455.8	405.2	415.6	359.7	437.6	407.3	401.9	387.2	415.6	20	2	3	2	128	14.7	10.52
High	562	O14791	APOL1	Apolipoprotein L1 OS=Homo sapiens OX=9606 GN=APOL1 PE=1 SV=5	0.916	0.919	1.026	-0.13	-0.12	0.04	93.9	86	110	101.1	103.2	105.9	77644.8	71120.3	90958.3	83592	85352.9	87586.9	62679.6	67072.5	86710.5	73714.4	81564	87586.9	63	38	318	38	398	43.9	980.48
High	1064	O14672	ADAM10	Disintegrin and metalloproteinase domain-containing protein 10 OS=Homo sapiens OX=9606 GN=ADAM10 PE=1 SV=1	1.026	0.836	1.026	0.04	-0.26	0.04	92.2	94.7	118	98.7	96.9	99.4	5046.2	5178.9	6457.3	5400.3	5302.2	5440.3	4073.6	4884.2	6155.7	4762.2	5066.8	5440.3	19	11	25	11	748	84.1	77.15
High	829	Q8NG11	TSPAN14	Tetraspanin-14 OS=Homo sapiens OX=9606 GN=TSPAN14 PE=1 SV=1	1.017	0.851	1.025	0.02	-0.23	0.04	85.8	87.2	130.1	110.7	91.9	94.2	952.8	968.8	1444.6	1229.5	1020.6	1045.8	769.2	913.6	1377.1	1084.2	975.3	1045.8	14	3	5	3	270	30.7	17.45
High	820	Q8N699	MYCT1	Myc target protein 1 OS=Homo sapiens OX=9606 GN=MYCT1 PE=1 SV=1	0.966	0.908	1.023	-0.05	-0.14	0.03	97.5	94.2	107.8	97.9	100.2	102.4	882.2	852.5	974.9	885.4	906.2	926.7	712.1	804	929.4	780.8	865.9	926.7	16	3	8	3	235	26.6	24.56
High	653	Q8NBS9	TXNDC5	Thioredoxin domain-containing protein 5 OS=Homo sapiens OX=9606 GN=TXNDC5 PE=1 SV=2	0.942	0.971	1.02	-0.09	-0.04	0.03	108.1	101.8	94.3	91.6	101.1	103.1	918.8	865.8	802	779	859.5	876.7	741.7	816.5	764.5	686.9	821.3	876.7	12	4	4	4	432	47.6	15.25
High	1139	P02748	C9	Complement component C9 OS=Homo sapiens OX=9606 GN=C9 PE=1 SV=2	1.061	0.832	1.02	0.09	-0.26	0.03	99.4	105.5	114.9	95.7	91.4	93.2	17157.4	18210.5	19840.7	16516.3	15780	16089.1	13850.5	17174	18914.1	14564.7	15079.5	16089.1	38	24	62	24	559	63.1	186.84
High	885	Q99784	OLFM1	Noelin OS=Homo sapiens OX=9606 GN=OLFM1 PE=1 SV=4	1.072	0.793	1.02	0.1	-0.33	0.03	99.5	106.6	103.4	82	103.2	105.3	788.1	844.8	819.3	649.8	817.7	834.3	636.2	796.7	781	573	781.4	834.3	6	3	4	3	485	55.3	15.03
High	367	Q15389	ANGPT1	Angiopoietin-1 OS=Homo sapiens OX=9606 GN=ANGPT1 PE=1 SV=2	0.988	1.186	1.018	-0.02	0.25	0.03	94.4	93.3	100.2	118.8	95.8	97.5	3080.2	3042.1	3268.8	3875.5	3125.7	3181.4	2486.5	2869	3116.2	3417.6	2987	3181.4	18	8	14	8	498	57.5	33.97
High	643	Q14766	LTBP1	Latent-transforming growth factor beta-binding protein 1 OS=Homo sapiens OX=9606 GN=LTBP1 PE=1 SV=4	0.884	0.969	1.017	-0.18	-0.05	0.02	104	91.9	108.8	105.5	94.1	95.7	13291.7	11743.3	13907	13474.6	12026.2	12226.1	10729.9	11074.9	13257.6	11882.4	11492.4	12226.1	21	28	72	28	1721	186.7	251.97
High	873	Q06033	ITIH3	Inter-alpha-trypsin inhibitor heavy chain H3 OS=Homo sapiens OX=9606 GN=ITIH3 PE=1 SV=2	0.964	1.074	1.016	-0.05	0.1	0.02	104.1	100.3	96.6	103.7	96.9	98.5	8879.3	8561.1	8240.2	8847.6	8267.2	8401.9	7167.9	8073.8	7855.4	7802.1	7900.2	8401.9	30	19	29	19	890	99.8	103.98
High	259	Q13201	MMRN1	Multimerin-1 OS=Homo sapiens OX=9606 GN=MMRN1 PE=1 SV=3	1.012	1.015	1.016	0.02	0.02	0.02	98.5	99.7	110	111.6	89.4	90.8	70865.5	71702.8	79077.5	80232.9	64272.5	65313.2	57206.9	67621.9	75384.6	70752.3	61419.4	65313.2	41	56	293	56	1228	138	1050.66
High	262	P04899	GNAI2	Guanine nucleotide-binding protein G(i) subunit alpha-2 OS=Homo sapiens OX=9606 GN=GNAI2 PE=1 SV=3	0.969	1.055	1.015	-0.05	0.08	0.02	101.3	98.1	95.9	101.2	100.9	102.5	1496.6	1449.5	1416.5	1495.1	1491.1	1514	1208.2	1367	1350.4	1318.5	1424.9	1514	12	4	6	4	355	40.4	24.32
High	884	P02647	APOA1	Apolipoprotein A-I OS=Homo sapiens OX=9606 GN=APOA1 PE=1 SV=1	1.226	1.218	1.014	0.29	0.28	0.02	92.8	113.8	90.9	110.8	95.2	96.4	228897	280592	224190	273145	234592	237761	184780	264622	213721	240869	224178	237761	93	62	918	62	267	30.8	3044.54
High	64	P55103	INHBC	Inhibin beta C chain OS=Homo sapiens OX=9606 GN=INHBC PE=2 SV=1	0.865	1.454	1.013	-0.21	0.54	0.02	109	94.2	77.8	113.1	102.3	103.6	1753.7	1516.7	1251.9	1819.8	1645.8	1667.6	1415.7	1430.3	1193.5	1604.8	1572.8	1667.6	9	4	8	4	352	38.2	30.87
High	883	P61020	RAB5B	Ras-related protein Rab-5B OS=Homo sapiens OX=9606 GN=RAB5B PE=1 SV=1	0.937	0.939	1.013	-0.09	-0.09	0.02	104.7	98.1	97.5	91.6	103.4	104.8	204.8	191.8	190.8	179.1	202.2	204.9	165.3	180.9	181.8	157.9	193.2	204.9	20	3	5	2	215	23.7	20.23
High	389	P0DTE1	IGHV3-38-3	Probable non-functional immunoglobulin heavy variable 3-38-3 OS=Homo sapiens OX=9606 GN=IGHV3-38-3 PE=1 SV=1	0.814	1.311	1.012	-0.3	0.39	0.02	114.4	93.1	78.5	103	104.9	106.1	1559.5	1269.4	1070.7	1404.1	1429.7	1447.2	1259	1197.2	1020.7	1238.2	1366.3	1447.2	19	4	24	2	115	12.7	58.99
High	194	Q9Y5X9	LIPG	Endothelial lipase OS=Homo sapiens OX=9606 GN=LIPG PE=1 SV=1	0.97	0.917	1.011	-0.04	-0.12	0.02	109.6	106.3	97.6	89.5	98	99.1	161.3	156.4	143.7	131.8	144.2	145.8	130.2	147.5	137	116.2	137.8	145.8	7	2	2	2	500	56.8	6.21
High	222	Q14764	MVP	Major vault protein OS=Homo sapiens OX=9606 GN=MVP PE=1 SV=4	0.995	0.885	1.011	-0.01	-0.18	0.02	97	96.5	110.7	98.1	98.3	99.4	673.1	669.8	768.3	680.3	682	689.6	543.4	631.7	732.4	599.9	651.7	689.6	9	6	6	6	893	99.3	21.58
High	1068	P58215	LOXL3	Lysyl oxidase homolog 3 OS=Homo sapiens OX=9606 GN=LOXL3 PE=1 SV=1	0.966	1.069	1.008	-0.05	0.1	0.01	109.2	105.5	90.3	96.5	98.8	99.6	186.3	180	154	164.6	168.5	169.9	150.4	169.8	146.9	145.2	161.1	169.9	5	2	2	2	753	83.1	9.09
High	751	P98161	PKD1	Polycystin-1 OS=Homo sapiens OX=9606 GN=PKD1 PE=1 SV=3	1.019	0.985	1.008	0.03	-0.02	0.01	104.2	106.2	96.9	95.4	98.2	99	969.5	987.8	900.9	887.4	913.5	921.1	782.7	931.6	858.8	782.6	872.9	921.1	1	3	5	3	4303	462.2	17.52
High	748	A0A075B6Q5	IGHV3-64	Immunoglobulin heavy variable 3-64 OS=Homo sapiens OX=9606 GN=IGHV3-64 PE=3 SV=1	0.932	1.148	1.007	-0.1	0.2	0.01	110.5	103	76.2	87.5	111.1	111.8	3775.4	3519.8	2602.3	2988.4	3795.7	3822.1	3047.7	3319.4	2480.7	2635.3	3627.2	3822.1	28	4	25	2	118	12.9	72.15
High	1160	Q04721	NOTCH2	Neurogenic locus notch homolog protein 2 OS=Homo sapiens OX=9606 GN=NOTCH2 PE=1 SV=3	0.95	1.181	1.006	-0.07	0.24	0.01	105.2	99.9	88.3	104.3	100.9	101.5	690.2	655.4	579.3	684.3	662.4	666.4	557.2	618.1	552.2	603.4	633	666.4	2	4	8	4	2471	265.2	14.09
High	35	Q96PD5	PGLYRP2	N-acetylmuramoyl-L-alanine amidase OS=Homo sapiens OX=9606 GN=PGLYRP2 PE=1 SV=1	1.108	1.089	1.006	0.15	0.12	0.01	94.6	104.9	96.5	105.1	99.1	99.7	3022.4	3350.3	3084.5	3358	3167.6	3186	2439.8	3159.6	2940.4	2961.2	3027	3186	31	10	19	10	576	62.2	68.07
High	506	P10720	PF4V1	Platelet factor 4 variant OS=Homo sapiens OX=9606 GN=PF4V1 PE=1 SV=1	0.844	0.859	1.006	-0.25	-0.22	0.01	109.9	92.7	98.6	84.7	106.7	107.3	599.6	505.8	537.9	462.1	582	585.5	484	477	512.8	407.5	556.1	585.5	42	4	7	2	104	11.5	20.38
High	344	P01024	C3	Complement C3 OS=Homo sapiens OX=9606 GN=C3 PE=1 SV=2	0.82	0.659	1.005	-0.29	-0.6	0.01	97.8	80.2	146.5	96.6	89.2	89.7	349388	286535	523087	344899	318578	320150	282048	270227	498659	304144	304436	320150	85	171	1312	171	1663	187	5008.38
High	973	Q15848	ADIPOQ	Adiponectin OS=Homo sapiens OX=9606 GN=ADIPOQ PE=1 SV=1	1.066	0.972	1.004	0.09	-0.04	0.01	103.6	110.4	92.3	89.6	101.8	102.3	3804.7	4056	3388.2	3291.9	3739.8	3755.5	3071.4	3825.2	3229.9	2902.9	3573.8	3755.5	27	5	9	5	244	26.4	28.8
High	744	Q04756	HGFAC	Hepatocyte growth factor activator OS=Homo sapiens OX=9606 GN=HGFAC PE=1 SV=1	0.883	0.858	1.004	-0.18	-0.22	0.01	105.9	93.5	106.1	91.1	101.5	101.9	8181.6	7223.2	8199.9	7035.8	7841.7	7874.5	6604.7	6812.1	7817	6204.4	7493.6	7874.5	25	14	45	14	655	70.6	104.2
High	272	P50995	ANXA11	Annexin A11 OS=Homo sapiens OX=9606 GN=ANXA11 PE=1 SV=1	0.877	1.087	1.003	-0.19	0.12	0	103.1	90.4	98.8	107.5	99.9	100.2	1924.7	1687.7	1844.4	2005.6	1864.1	1870.2	1553.8	1591.6	1758.3	1768.6	1781.4	1870.2	16	8	8	7	505	54.4	16.94
High	785	Q15942	ZYX	Zyxin OS=Homo sapiens OX=9606 GN=ZYX PE=1 SV=1	0.963	0.969	1.003	-0.05	-0.05	0	85.8	82.6	115.8	112.3	101.6	101.9	505.7	487	683.1	662.1	599.3	601	408.3	459.3	651.2	583.9	572.7	601	4	2	2	2	572	61.2	5.88
High	1150	P04114	APOB	Apolipoprotein B-100 OS=Homo sapiens OX=9606 GN=APOB PE=1 SV=2	1.15	1.155	1.002	0.2	0.21	0	95.1	109.3	92.4	106.7	98.1	98.3	1663879	1.91274e+06	1.61717e+06	1.86729e+06	1.71574e+06	1.71864e+06	1.34318e+06	1.80388e+06	1.54165e+06	1.64664e+06	1.63958e+06	1.71864e+06	78	560	6839	560	4563	515.3	24113.6
High	887	P41222	PTGDS	Prostaglandin-H2 D-isomerase OS=Homo sapiens OX=9606 GN=PTGDS PE=1 SV=1	0.911	1.09	1.002	-0.13	0.12	0	105.4	96.1	93.9	102.4	101	101.2	657.2	599	585.5	638.3	629.3	630.6	530.5	564.9	558.2	562.9	601.4	630.6	13	2	2	2	190	21	7.21
High	727	P11215	ITGAM	Integrin alpha-M OS=Homo sapiens OX=9606 GN=ITGAM PE=1 SV=2	0.999	0.947	1.002	0	-0.08	0	100.6	100.5	102.2	96.7	99.9	100.1	2301.2	2298.7	2337.4	2212.6	2285.2	2290.5	1857.7	2167.8	2228.2	1951.2	2183.8	2290.5	10	9	12	9	1152	127.1	37.68
High	1129	P0DOX8	#N/A	Immunoglobulin lambda-1 light chain OS=Homo sapiens OX=9606 PE=1 SV=1	0.986	0.936	1.002	-0.02	-0.09	0	104.6	103.2	91.6	85.7	107.3	107.5	65279.9	64391	57121.5	53491.4	66945.3	67093.9	52697.9	60726.2	54453.9	47170.6	63973.6	67093.9	61	15	257	6	216	22.8	945.88
High	1005	P01860	IGHG3	Immunoglobulin heavy constant gamma 3 OS=Homo sapiens OX=9606 GN=IGHG3 PE=1 SV=2	1.036	1.379	1.001	0.05	0.46	0	104.7	108.4	76.3	105.3	102.6	102.7	46018.5	47676.1	33558.9	46278.5	45109	45156.3	37148.9	44962.7	31991.7	40810.1	43106.6	45156.3	61	23	290	9	377	41.3	968.64
High	788	Q6UWP8	SBSN	Suprabasin OS=Homo sapiens OX=9606 GN=SBSN PE=1 SV=2	0.759	1.336	1.001	-0.4	0.42	0	114.4	86.8	85.2	113.8	99.8	99.9	555.8	421.8	413.7	552.9	484.7	485	448.6	397.8	394.4	487.5	463.2	485	15	2	14	2	590	60.5	48.46
High	801	P05107	ITGB2	Integrin beta-2 OS=Homo sapiens OX=9606 GN=ITGB2 PE=1 SV=2	0.979	0.962	1.001	-0.03	-0.06	0	100.8	98.7	101.5	97.7	100.6	100.7	3463.2	3391.9	3488.6	3356.7	3457.7	3462.1	2795.7	3198.8	3325.7	2960.1	3304.2	3462.1	18	11	19	11	769	84.7	59.67
High	12	Q16777	H2AC20	Histone H2A type 2-C OS=Homo sapiens OX=9606 GN=H2AC20 PE=1 SV=4	0.795	0.641	1.001	-0.33	-0.64	0	111.3	88.5	129.8	83.2	93.6	93.7	3806.7	3026.6	4439.3	2844.4	3199.6	3203.9	3073	2854.4	4232	2508.3	3057.6	3203.9	30	3	11	3	129	14	28.91
High	583	Q8NDA2	HMCN2	Hemicentin-2 OS=Homo sapiens OX=9606 GN=HMCN2 PE=2 SV=3	1	0.992	0.999	0	-0.01	0	101.5	101.5	101.5	100.7	97.4	97.3	5765.8	5766.8	5763.8	5718.5	5534.5	5527.7	4654.5	5438.6	5494.6	5042.8	5288.8	5527.7	10	36	45	36	5059	541.6	144.15
High	949	P23467	PTPRB	Receptor-type tyrosine-protein phosphatase beta OS=Homo sapiens OX=9606 GN=PTPRB PE=1 SV=3	1.02	0.915	0.997	0.03	-0.13	0	94	95.9	110.7	101.3	99.2	98.9	2508.4	2557.8	2953.7	2703.7	2646.2	2638.1	2024.9	2412.3	2815.7	2384.3	2528.7	2638.1	9	14	23	14	1997	224.2	78.62
High	1081	B0I1T2	MYO1G	Unconventional myosin-Ig OS=Homo sapiens OX=9606 GN=MYO1G PE=1 SV=2	1.045	1.084	0.993	0.06	0.12	-0.01	111.3	116.3	87.8	95.2	95.1	94.4	138.4	144.7	109.2	118.4	118.3	117.5	111.7	136.4	104.1	104.4	113	117.5	3	2	3	2	1018	116.4	10.9
High	271	P00739	HPR	Haptoglobin-related protein OS=Homo sapiens OX=9606 GN=HPR PE=2 SV=2	0.893	0.821	0.993	-0.16	-0.28	-0.01	100.4	89.7	110.4	90.7	104.7	104	37438.8	33442	41174.6	33804.7	39051.2	38778.2	30222.9	31538.6	39251.8	29810.2	37317.7	38778.2	67	33	769	12	348	39	2520.43
High	762	P30626	SRI	Sorcin OS=Homo sapiens OX=9606 GN=SRI PE=1 SV=1	0.913	0.801	0.993	-0.13	-0.32	-0.01	103.4	94.4	107.6	86.2	104.6	103.8	752.1	686.9	782.8	627.2	760.7	755.4	607.1	647.8	746.3	553.1	726.9	755.4	11	2	2	2	198	21.7	3.93
High	843	Q06830	PRDX1	Peroxiredoxin-1 OS=Homo sapiens OX=9606 GN=PRDX1 PE=1 SV=1	1.148	1.477	0.992	0.2	0.56	-0.01	94.5	108.5	84.9	125.4	93.7	93	1029.9	1182	925	1366.3	1021.3	1012.7	831.4	1114.7	881.8	1204.9	975.9	1012.7	14	3	4	3	199	22.1	12.63
High	55	A0A075B6I9	IGLV7-46	Immunoglobulin lambda variable 7-46 OS=Homo sapiens OX=9606 GN=IGLV7-46 PE=3 SV=4	0.891	1.128	0.992	-0.17	0.17	-0.01	114.9	102.3	86.4	97.5	99.8	99	12582.2	11210	9468.1	10682.1	10934.1	10846.1	10157.1	10572	9025.9	9419.8	10448.7	10846.1	21	4	31	2	117	12.5	86.96
High	935	A0A0B4J1Y9	IGHV3-72	Immunoglobulin heavy variable 3-72 OS=Homo sapiens OX=9606 GN=IGHV3-72 PE=3 SV=1	0.962	0.893	0.992	-0.06	-0.16	-0.01	104	100	90.3	80.6	113	112.1	16415.8	15794.5	14262.6	12733.2	17839.4	17705.1	13251.9	14895.5	13596.6	11228.6	17047.5	17705.1	66	10	80	6	119	13.2	257.43
High	1033	Q96QA5	GSDMA	Gasdermin-A OS=Homo sapiens OX=9606 GN=GSDMA PE=1 SV=4	0.975	1.255	0.991	-0.04	0.33	-0.01	100.1	97.6	102	128.1	86.5	85.7	286.6	279.4	292	366.5	247.6	245.2	231.3	263.5	278.4	323.2	236.6	245.2	5	2	2	2	445	49.3	4.54
High	861	Q9HDC9	APMAP	Adipocyte plasma membrane-associated protein OS=Homo sapiens OX=9606 GN=APMAP PE=1 SV=2	1.007	1.066	0.991	0.01	0.09	-0.01	102.2	102.9	98.4	104.9	96.2	95.3	12108.4	12196.5	11658.3	12427.6	11399.5	11291.6	9774.6	11502.3	11113.9	10959.1	10893.5	11291.6	41	16	42	16	416	46.5	147
High	918	P09211	GSTP1	Glutathione S-transferase P OS=Homo sapiens OX=9606 GN=GSTP1 PE=1 SV=2	1.053	0.98	0.99	0.07	-0.03	-0.01	90.5	95.3	106.3	104.2	102.3	101.3	469.1	493.9	550.9	539.9	530.3	524.9	378.7	465.8	525.1	476.1	506.8	524.9	12	2	2	2	210	23.3	4.38
High	720	P61626	LYZ	Lysozyme C OS=Homo sapiens OX=9606 GN=LYZ PE=1 SV=1	0.841	1.075	0.987	-0.25	0.1	-0.02	106.8	89.9	92.2	99.2	106.6	105.3	1371.3	1153.8	1184.4	1273.5	1369.4	1352.2	1107	1088.2	1129.1	1123	1308.6	1352.2	34	6	14	6	148	16.5	36.59
High	1076	Q9UM47	NOTCH3	Neurogenic locus notch homolog protein 3 OS=Homo sapiens OX=9606 GN=NOTCH3 PE=1 SV=2	0.881	0.982	0.985	-0.18	-0.03	-0.02	108.2	95.3	97.4	95.7	102.5	100.9	2461	2168.9	2216.3	2176.9	2330.9	2296	1986.7	2045.5	2112.8	1919.6	2227.4	2296	2	4	13	4	2321	243.5	36.04
High	694	P49747	COMP	Cartilage oligomeric matrix protein OS=Homo sapiens OX=9606 GN=COMP PE=1 SV=2	0.913	0.726	0.985	-0.13	-0.46	-0.02	103.2	94.3	120.1	87.2	98.3	96.9	7305	6671.8	8495.8	6169.6	6958.2	6854	5897	6292.1	8099.1	5440.5	6649.3	6854	38	17	40	15	757	82.8	160.07
High	304	P05546	SERPIND1	Heparin cofactor 2 OS=Homo sapiens OX=9606 GN=SERPIND1 PE=1 SV=3	1.071	1.105	0.983	0.1	0.14	-0.03	109.8	117.6	87.5	96.7	95	93.4	17659.3	18911.2	14081.5	15563.6	15286	15019.8	14255.7	17834.8	13423.9	13724.6	14607.5	15019.8	33	17	40	17	499	57	123.55
High	196	Q9NQ79	CRTAC1	Cartilage acidic protein 1 OS=Homo sapiens OX=9606 GN=CRTAC1 PE=1 SV=2	0.886	0.981	0.982	-0.17	-0.03	-0.03	105.6	93.6	96.9	95	105.4	103.5	2741.6	2430.4	2514	2465.7	2735.5	2686	2213.2	2292.1	2396.6	2174.4	2614.1	2686	22	9	12	9	661	71.4	43.59
High	13	P31944	CASP14	Caspase-14 OS=Homo sapiens OX=9606 GN=CASP14 PE=1 SV=2	1.042	2.189	0.981	0.06	1.13	-0.03	90.3	94.1	79.8	174.6	81.4	79.8	1601.5	1668.5	1414.6	3096	1442.4	1414.5	1292.8	1573.6	1348.6	2730.2	1378.4	1414.5	33	9	12	9	242	27.7	27.2
High	600	P07358	C8B	Complement component C8 beta chain OS=Homo sapiens OX=9606 GN=C8B PE=1 SV=3	0.978	1.182	0.981	-0.03	0.24	-0.03	104.3	102	91.4	108.1	98	96.2	5439	5318.5	4769.7	5637.1	5112.6	5017.5	4390.7	5015.8	4547	4971	4885.7	5017.5	32	16	33	16	591	67	117.55
High	1058	P01700	IGLV1-47	Immunoglobulin lambda variable 1-47 OS=Homo sapiens OX=9606 GN=IGLV1-47 PE=1 SV=2	0.91	1.136	0.981	-0.14	0.18	-0.03	110.5	100.5	80.1	90.9	110.1	108	13148	11959.7	9532.7	10824.5	13105.9	12852.2	10613.8	11279	9087.5	9545.5	12524.1	12852.2	54	5	41	2	117	12.3	163.97
High	1098	Q9BYJ0	FGFBP2	Fibroblast growth factor-binding protein 2 OS=Homo sapiens OX=9606 GN=FGFBP2 PE=1 SV=1	0.93	0.943	0.98	-0.1	-0.09	-0.03	103.7	96.5	102.9	97	100.9	99	1604.2	1492.1	1590.8	1499.4	1561	1530.5	1295	1407.2	1516.5	1322.3	1491.7	1530.5	19	3	6	3	223	24.6	23.19
High	147	P19320	VCAM1	Vascular cell adhesion protein 1 OS=Homo sapiens OX=9606 GN=VCAM1 PE=1 SV=1	0.984	0.923	0.98	-0.02	-0.12	-0.03	102.9	101.2	98.3	90.7	104.5	102.5	1896.4	1865.6	1812.6	1672.1	1927.2	1889	1530.9	1759.4	1727.9	1474.5	1841.7	1889	13	7	8	7	739	81.2	30.33
High	834	P60660	MYL6	Myosin light polypeptide 6 OS=Homo sapiens OX=9606 GN=MYL6 PE=1 SV=2	0.989	0.894	0.979	-0.02	-0.16	-0.03	87.7	86.8	117.5	105	102.5	100.4	5090.6	5035.6	6818.3	6093.7	5950	5824.9	4109.4	4749	6499.9	5373.6	5685.9	5824.9	62	8	22	8	151	16.9	72.29
High	59	Q969P0	IGSF8	Immunoglobulin superfamily member 8 OS=Homo sapiens OX=9606 GN=IGSF8 PE=1 SV=1	0.952	0.923	0.978	-0.07	-0.12	-0.03	100.9	96	104.5	96.5	102.2	99.9	150.7	143.4	156.2	144.1	152.7	149.3	121.7	135.3	148.9	127.1	145.9	149.3	6	2	3	2	613	65	10.89
High	664	P0DOX5	#N/A	Immunoglobulin gamma-1 heavy chain OS=Homo sapiens OX=9606 PE=1 SV=2	0.984	1.237	0.977	-0.02	0.31	-0.03	108.3	106.6	81.6	100.9	102.5	100.1	82302.1	81000	61961.7	76633.2	77821.5	76044.3	66439.2	76389.9	59068.1	67577.9	74367	76044.3	59	27	300	15	449	49.3	1092.62
High	623	Q12841	FSTL1	Follistatin-related protein 1 OS=Homo sapiens OX=9606 GN=FSTL1 PE=1 SV=1	1.038	0.931	0.975	0.05	-0.1	-0.04	93.6	97.2	111.2	103.4	98.5	96.1	5316.5	5520.2	6312.2	5873.9	5591.5	5454	4291.8	5206	6017.4	5179.8	5343.3	5454	40	12	30	12	308	35	93.81
High	840	P58335	ANTXR2	Anthrax toxin receptor 2 OS=Homo sapiens OX=9606 GN=ANTXR2 PE=1 SV=5	0.969	1.184	0.973	-0.05	0.24	-0.04	106.4	103.1	90.5	107.2	97.7	95.1	1191.1	1153.6	1013	1199.7	1093.2	1063.7	961.5	1088	965.7	1058	1044.6	1063.7	5	3	4	3	489	53.6	9.29
High	688	O15204	ADAMDEC1	ADAM DEC1 OS=Homo sapiens OX=9606 GN=ADAMDEC1 PE=1 SV=2	0.888	0.939	0.973	-0.17	-0.09	-0.04	95.7	85	108.4	101.8	106	103.1	549.5	488.2	622.8	584.7	609	592.5	443.6	460.4	593.7	515.6	581.9	592.5	6	3	3	3	470	52.7	6.34
High	148	P07900	HSP90AA1	Heat shock protein HSP 90-alpha OS=Homo sapiens OX=9606 GN=HSP90AA1 PE=1 SV=5	0.871	1.574	0.972	-0.2	0.65	-0.04	114.7	99.9	86.2	135.7	82.9	80.6	343.3	298.9	258	406	248.1	241.2	277.1	281.8	245.9	358	237.1	241.2	5	3	3	2	732	84.6	9.96
High	525	P20073	ANXA7	Annexin A7 OS=Homo sapiens OX=9606 GN=ANXA7 PE=1 SV=3	0.98	1.028	0.972	-0.03	0.04	-0.04	99.5	97.5	102.4	105.2	99	96.3	841.2	824.1	865.6	889.4	837	814	679	777.2	825.2	784.3	799.9	814	16	7	8	6	488	52.7	20.85
High	881	P30740	SERPINB1	Leukocyte elastase inhibitor OS=Homo sapiens OX=9606 GN=SERPINB1 PE=1 SV=1	1.1	0.815	0.972	0.14	-0.3	-0.04	92	101.2	104.8	85.4	109.9	106.8	319.8	351.7	364.4	296.9	382.1	371.2	258.2	331.7	347.4	261.8	365.1	371.2	9	2	2	2	379	42.7	9.15
High	644	P11021	HSPA5	Endoplasmic reticulum chaperone BiP OS=Homo sapiens OX=9606 GN=HSPA5 PE=1 SV=2	0.884	1.008	0.971	-0.18	0.01	-0.04	102	90.2	102.3	103.2	102.6	99.7	5781.1	5110.2	5795.8	5844.1	5813.4	5646.4	4666.9	4819.4	5525.1	5153.6	5555.3	5646.4	30	16	33	14	654	72.3	110.12
High	807	Q8IWL2	SFTPA1	Pulmonary surfactant-associated protein A1 OS=Homo sapiens OX=9606 GN=SFTPA1 PE=1 SV=2	1.043	0.915	0.971	0.06	-0.13	-0.04	97.9	102	100.4	91.8	105.5	102.4	334.1	348.4	342.6	313.4	360.2	349.6	269.7	328.5	326.6	276.4	344.2	349.6	11	2	2	2	248	26.2	6.31
High	1037	P52209	PGD	6-phosphogluconate dehydrogenase, decarboxylating OS=Homo sapiens OX=9606 GN=PGD PE=1 SV=3	0.946	1.041	0.97	-0.08	0.06	-0.04	106.1	100.3	88.6	92.2	108	104.8	266.6	252.1	222.6	231.7	271.5	263.3	215.2	237.8	212.2	204.3	259.5	263.3	6	2	2	2	483	53.1	7.8
High	1035	P08648	ITGA5	Integrin alpha-5 OS=Homo sapiens OX=9606 GN=ITGA5 PE=1 SV=2	0.923	0.877	0.97	-0.12	-0.19	-0.04	108.2	99.9	102.2	89.7	101.5	98.4	543.7	501.8	513.5	450.4	509.8	494.3	438.9	473.2	489.6	397.2	487.2	494.3	4	3	4	3	1049	114.5	12.3
High	43	P48740	MASP1	Mannan-binding lectin serine protease 1 OS=Homo sapiens OX=9606 GN=MASP1 PE=1 SV=3	0.94	0.853	0.97	-0.09	-0.23	-0.04	97.5	91.6	113.5	96.8	101.8	98.8	49004.1	46079.3	57080	48675	51199	49667.4	39559.1	43456.7	54414.4	42923.4	48926.3	49667.4	48	31	205	30	699	79.2	826.64
High	847	Q08722	CD47	Leukocyte surface antigen CD47 OS=Homo sapiens OX=9606 GN=CD47 PE=1 SV=1	1.031	0.76	0.97	0.04	-0.4	-0.04	89.4	92.1	125.7	95.6	100.2	97.1	716.8	738.8	1007.9	766.5	803.3	779.1	578.7	696.7	960.9	675.9	767.7	779.1	5	2	3	2	323	35.2	6.33
High	626	Q9BXN1	ASPN	Asporin OS=Homo sapiens OX=9606 GN=ASPN PE=1 SV=2	1.002	0.959	0.969	0	-0.06	-0.05	103.1	103.3	97.8	93.8	102.6	99.4	1473.9	1477.3	1398.6	1341	1467.1	1421.4	1189.8	1393.2	1333.3	1182.6	1401.9	1421.4	15	5	6	5	380	43.4	21.48
High	369	P35555	FBN1	Fibrillin-1 OS=Homo sapiens OX=9606 GN=FBN1 PE=1 SV=4	0.93	0.899	0.969	-0.1	-0.15	-0.05	101.9	94.8	106	95.3	102.6	99.4	19153.1	17810.3	19921.3	17903.2	19283.9	18685	15461.5	16796.7	18990.9	15787.7	18427.9	18685	20	43	83	43	2871	312.1	234.23
High	543	P25311	AZGP1	Zinc-alpha-2-glycoprotein OS=Homo sapiens OX=9606 GN=AZGP1 PE=1 SV=2	1.096	1.945	0.968	0.13	0.96	-0.05	106.9	117.2	67.8	131.8	89.7	86.8	1052.6	1153.8	667.2	1297.6	883.1	854.4	849.8	1088.1	636	1144.3	843.9	854.4	10	3	3	3	298	34.2	10.01
High	452	Q0VD83	APOBR	Apolipoprotein B receptor OS=Homo sapiens OX=9606 GN=APOBR PE=1 SV=3	1.392	0.898	0.968	0.48	-0.16	-0.05	89.5	124.7	101.3	90.9	98.3	95.2	162.3	226	183.7	164.9	178.2	172.6	131	213.1	175.1	145.4	170.3	172.6	3	2	2	2	1097	115.6	8.61
High	819	P05362	ICAM1	Intercellular adhesion molecule 1 OS=Homo sapiens OX=9606 GN=ICAM1 PE=1 SV=2	0.9	0.633	0.968	-0.15	-0.66	-0.05	99.2	89.3	129.7	82.1	101.5	98.2	1458.3	1312.8	1906.3	1206	1491.3	1443.8	1177.2	1238.1	1817.3	1063.5	1425.1	1443.8	17	6	10	6	532	57.8	41.6
High	356	Q8NI99	ANGPTL6	Angiopoietin-related protein 6 OS=Homo sapiens OX=9606 GN=ANGPTL6 PE=1 SV=1	0.982	1.115	0.964	-0.03	0.16	-0.05	98.1	96.3	98	109.2	101	97.4	3485.6	3421.7	3482.7	3882	3590.3	3460	2813.8	3227	3320	3423.3	3430.9	3460	33	10	34	10	470	51.7	137.31
High	424	P55268	LAMB2	Laminin subunit beta-2 OS=Homo sapiens OX=9606 GN=LAMB2 PE=1 SV=2	0.96	0.912	0.964	-0.06	-0.13	-0.05	102.5	98.4	102.9	93.8	103.1	99.4	1313.1	1260.2	1318.7	1202.3	1320.4	1273	1060	1188.5	1257.1	1060.3	1261.8	1273	6	8	11	8	1798	195.9	36.73
High	1006	P22105	TNXB	Tenascin-X OS=Homo sapiens OX=9606 GN=TNXB PE=1 SV=5	1.032	0.857	0.964	0.05	-0.22	-0.05	95.7	98.8	109.7	94	102.8	99	13328	13750.7	15273.9	13088.9	14311.4	13789.9	10759.2	12968.1	14560.6	11542.3	13676.1	13789.9	23	52	95	52	4244	458.1	341.83
High	46	Q9Y6Z7	COLEC10	Collectin-10 OS=Homo sapiens OX=9606 GN=COLEC10 PE=1 SV=2	1.013	0.939	0.963	0.02	-0.09	-0.05	100.7	102	105.4	99	98.3	94.6	5842.6	5916.5	6117.8	5743.3	5700.8	5490.7	4716.5	5579.7	5832.1	5064.6	5447.8	5490.7	25	7	19	7	277	30.7	53.15
High	119	P08697	SERPINF2	Alpha-2-antiplasmin OS=Homo sapiens OX=9606 GN=SERPINF2 PE=1 SV=3	0.942	1.068	0.962	-0.09	0.09	-0.06	107.1	100.8	96.4	102.9	98.3	94.5	14746	13884.4	13270.8	14168.6	13535.4	13015.4	11903.9	13094.2	12651.1	12494.4	12934.5	13015.4	42	22	67	22	491	54.5	224.53
High	633	P02545	LMNA	Prelamin-A/C OS=Homo sapiens OX=9606 GN=LMNA PE=1 SV=1	0.913	3.264	0.961	-0.13	1.71	-0.06	84.5	77.2	64.7	211.1	82.9	79.7	197	179.9	150.8	492.4	193.3	185.8	159.1	169.7	143.8	434.2	184.7	185.8	4	2	2	2	664	74.1	5.35
High	674	P04196	HRG	Histidine-rich glycoprotein OS=Homo sapiens OX=9606 GN=HRG PE=1 SV=1	0.984	1.034	0.961	-0.02	0.05	-0.06	104.4	102.8	93.9	97.1	102.9	98.8	22919.6	22560.4	20600.2	21310.5	22578.4	21690.9	18502.1	21276.4	19638.1	18792.4	21576.1	21690.9	33	18	85	18	525	59.5	273.9
High	142	A0A0C4DH29	IGHV1-3	Immunoglobulin heavy variable 1-3 OS=Homo sapiens OX=9606 GN=IGHV1-3 PE=3 SV=1	0.836	1.031	0.96	-0.26	0.04	-0.06	115.4	96.4	80.8	83.3	114.3	109.8	10650.2	8898.4	7462.5	7692.6	10553.4	10135.7	8597.5	8392	7114	6783.6	10085	10135.7	48	5	50	3	117	13	165.31
High	188	O00468	AGRN	Agrin OS=Homo sapiens OX=9606 GN=AGRN PE=1 SV=6	1.064	0.868	0.96	0.09	-0.2	-0.06	94.3	100.3	107.6	93.4	104.3	100.1	699.8	744.3	798.8	693.4	774.5	743.3	564.9	701.9	761.5	611.5	740.1	743.3	4	6	6	6	2068	217.2	16.25
High	978	P35613	BSG	Basigin OS=Homo sapiens OX=9606 GN=BSG PE=1 SV=2	0.952	0.835	0.96	-0.07	-0.26	-0.06	94.4	89.9	115.5	96.4	104	99.8	1253	1193.5	1532.3	1279.7	1380.1	1325	1011.5	1125.5	1460.8	1128.4	1318.9	1325	7	2	3	2	385	42.2	11.35
High	437	Q9NZP8	C1RL	Complement C1r subcomponent-like protein OS=Homo sapiens OX=9606 GN=C1RL PE=1 SV=2	0.779	1.107	0.957	-0.36	0.15	-0.06	122.4	95.3	76.7	84.9	112.8	108	2064.1	1607.2	1292.3	1430.7	1901.3	1820	1666.3	1515.7	1232	1261.7	1816.9	1820	9	4	5	3	487	53.5	15.81
High	917	Q86SQ4	ADGRG6	Adhesion G-protein coupled receptor G6 OS=Homo sapiens OX=9606 GN=ADGRG6 PE=1 SV=3	1.041	1.034	0.957	0.06	0.05	-0.06	99.4	103.5	93.2	96.4	106	101.5	528.2	549.7	494.9	511.9	563.1	539.1	426.4	518.4	471.8	451.4	538.1	539.1	3	3	5	3	1221	136.6	21.26
High	580	Q9BUN1	MENT	Protein MENT OS=Homo sapiens OX=9606 GN=MENT PE=1 SV=1	0.964	0.991	0.957	-0.05	-0.01	-0.06	97.6	94.1	105.4	104.4	101.5	97.1	1690.2	1629.7	1825.3	1808.2	1757.8	1681.8	1364.5	1536.9	1740.1	1594.5	1679.8	1681.8	14	4	10	4	341	36.7	37.1
High	634	A0A0J9YX35	IGHV3-64D	Immunoglobulin heavy variable 3-64D OS=Homo sapiens OX=9606 GN=IGHV3-64D PE=3 SV=1	0.956	1.031	0.954	-0.07	0.04	-0.07	110.6	105.7	86.2	88.9	106.7	101.8	7973.6	7621.3	6215.5	6405.2	7690	7337.8	6436.8	7187.5	5925.2	5648.3	7348.6	7337.8	28	5	42	3	117	12.8	107.66
High	431	P00488	F13A1	Coagulation factor XIII A chain OS=Homo sapiens OX=9606 GN=F13A1 PE=1 SV=5	0.884	0.881	0.954	-0.18	-0.18	-0.07	108.6	96	106.6	93.9	99.8	95.2	26548.2	23474.4	26059.1	22962.2	24406.3	23280.3	21431.3	22138.3	24842.2	20248.9	23322.9	23280.3	44	33	109	33	732	83.2	350.17
High	560	Q9UEW3	MARCO	Macrophage receptor MARCO OS=Homo sapiens OX=9606 GN=MARCO PE=1 SV=1	0.948	0.896	0.953	-0.08	-0.16	-0.07	108.2	102.6	107.3	96.2	95.1	90.7	1890.2	1792.2	1875	1679.9	1661.6	1583.9	1525.9	1690.2	1787.4	1481.4	1587.9	1583.9	9	4	9	4	520	52.6	27.61
High	34	P80188	LCN2	Neutrophil gelatinase-associated lipocalin OS=Homo sapiens OX=9606 GN=LCN2 PE=1 SV=2	1.165	0.833	0.953	0.22	-0.26	-0.07	92.2	107.4	111.9	93.2	100	95.3	182.9	213.1	221.9	184.9	198.4	189.1	147.6	201	211.5	163	189.6	189.1	19	2	4	2	198	22.6	12.52
High	162	A0A0B4J1U7	IGHV6-1	Immunoglobulin heavy variable 6-1 OS=Homo sapiens OX=9606 GN=IGHV6-1 PE=3 SV=1	0.883	0.944	0.952	-0.18	-0.08	-0.07	115.6	102.1	89.1	84.1	107.2	102	10235.6	9039.5	7889.7	7447.8	9489.7	9033.3	8262.8	8525.1	7521.2	6567.8	9068.5	9033.3	45	5	22	5	121	13.5	70.47
High	378	P35443	THBS4	Thrombospondin-4 OS=Homo sapiens OX=9606 GN=THBS4 PE=1 SV=2	0.974	1.038	0.951	-0.04	0.05	-0.07	98.3	95.8	100.7	104.5	102.9	97.9	7143.5	6960.4	7316.2	7592.3	7474.2	7110.3	5766.7	6564.3	6974.5	6695.2	7142.4	7110.3	20	15	41	12	961	105.8	142.62
High	1056	P08473	MME	Neprilysin OS=Homo sapiens OX=9606 GN=MME PE=1 SV=2	0.931	0.881	0.947	-0.1	-0.18	-0.08	91	84.6	121.5	107.1	100.6	95.3	1562.1	1453.7	2086.5	1838.8	1728.2	1636	1261	1370.9	1989	1621.5	1651.5	1636	7	6	8	6	750	85.5	23.17
High	1104	Q9BWP8	COLEC11	Collectin-11 OS=Homo sapiens OX=9606 GN=COLEC11 PE=1 SV=1	1.015	0.813	0.947	0.02	-0.3	-0.08	100.6	102.1	115.3	93.7	96.7	91.6	9921.8	10069.1	11372.3	9243.2	9541.7	9038.3	8009.4	9496	10841.2	8150.9	9118.1	9038.3	33	10	50	10	271	28.6	201
High	184	Q99523	SORT1	Sortilin OS=Homo sapiens OX=9606 GN=SORT1 PE=1 SV=3	0.927	0.973	0.946	-0.11	-0.04	-0.08	100.6	93.2	105.3	102.4	102	96.5	1908.4	1768.8	1997.1	1942.5	1935.4	1831.7	1540.6	1668.1	1903.9	1713	1849.5	1831.7	9	6	10	6	831	92	37.48
High	939	P01011	SERPINA3	Alpha-1-antichymotrypsin OS=Homo sapiens OX=9606 GN=SERPINA3 PE=1 SV=2	1.025	1.216	0.945	0.04	0.28	-0.08	95.8	98.2	88.7	107.8	107.7	101.8	8757.7	8973.8	8103.6	9852.8	9842.4	9300.7	7069.7	8463	7725.2	8688.5	9405.5	9300.7	33	16	43	16	423	47.6	150.38
High	247	P02656	APOC3	Apolipoprotein C-III OS=Homo sapiens OX=9606 GN=APOC3 PE=1 SV=1	1.28	0.87	0.944	0.36	-0.2	-0.08	92.3	118.1	111.1	96.6	93.6	88.4	63553.7	81371.5	76532.2	66546.1	64458.2	60879.7	51304.4	76740.3	72958.2	58682.7	61596.9	60879.7	81	13	272	13	99	10.8	1132.06
High	544	Q05193	DNM1	Dynamin-1 OS=Homo sapiens OX=9606 GN=DNM1 PE=1 SV=2	0.784	1.036	0.941	-0.35	0.05	-0.09	108.8	85.3	101.7	105.4	102.5	96.4	1350	1058.3	1262.1	1307.8	1271.9	1196.5	1089.8	998.1	1203.2	1153.3	1215.4	1196.5	5	4	13	2	864	97.3	35.48
High	892	Q7Z304	MAMDC2	MAM domain-containing protein 2 OS=Homo sapiens OX=9606 GN=MAMDC2 PE=1 SV=3	1.052	0.992	0.939	0.07	-0.01	-0.09	94.6	99.5	107.8	106.9	98.6	92.6	275.5	289.7	313.9	311.3	287.2	269.7	222.4	273.2	299.3	274.5	274.5	269.7	5	3	3	3	686	77.5	7.59
High	111	O75954	TSPAN9	Tetraspanin-9 OS=Homo sapiens OX=9606 GN=TSPAN9 PE=1 SV=1	0.986	0.919	0.939	-0.02	-0.12	-0.09	94.8	93.5	110.1	101.3	103.2	97	1065.3	1050.3	1237.2	1137.4	1159.6	1089.4	859.9	990.6	1179.4	1003	1108.2	1089.4	17	4	7	4	239	26.8	21.37
High	394	Q8IZF2	ADGRF5	Adhesion G protein-coupled receptor F5 OS=Homo sapiens OX=9606 GN=ADGRF5 PE=1 SV=3	0.991	0.888	0.939	-0.01	-0.17	-0.09	100.5	99.6	106.8	94.8	102.3	96	1719.5	1703.7	1826.4	1621.7	1750.5	1643.1	1388.1	1606.7	1741.1	1430.1	1672.8	1643.1	9	9	11	9	1346	149.4	41.65
High	586	P13987	CD59	CD59 glycoprotein OS=Homo sapiens OX=9606 GN=CD59 PE=1 SV=1	0.995	0.787	0.938	-0.01	-0.35	-0.09	90.7	90.2	123.3	97	102.6	96.2	2414.2	2401.6	3282.6	2581.9	2733	2562.2	1948.9	2264.9	3129.3	2276.8	2611.7	2562.2	25	3	10	3	128	14.2	36.91
High	501	O00592	PODXL	Podocalyxin OS=Homo sapiens OX=9606 GN=PODXL PE=1 SV=2	0.927	0.845	0.937	-0.11	-0.24	-0.09	98.1	90.9	114.6	96.8	103	96.6	5402.1	5006.2	6305.7	5326.2	5671	5315.5	4360.9	4721.2	6011.3	4696.8	5419.3	5315.5	10	6	21	6	558	58.6	63.94
High	1165	A0A0C4DH31	IGHV1-18	Immunoglobulin heavy variable 1-18 OS=Homo sapiens OX=9606 GN=IGHV1-18 PE=3 SV=1	0.992	1.024	0.935	-0.01	0.03	-0.1	103	102.2	90.5	92.6	109.4	102.3	2487.4	2467.7	2185.2	2237.3	2641.7	2470.3	2008	2327.2	2083.2	1973	2524.4	2470.3	32	4	35	2	117	12.8	130.06
High	613	P51693	APLP1	Amyloid beta precursor like protein 1 OS=Homo sapiens OX=9606 GN=APLP1 PE=1 SV=3	0.922	0.835	0.933	-0.12	-0.26	-0.1	106	97.8	104.4	87.2	105.8	98.7	502.1	463.1	494.6	413.1	501.2	467.5	405.3	436.7	471.5	364.3	479	467.5	7	3	4	3	650	72.1	11.05
High	284	P01593	IGKV1D-33	Immunoglobulin kappa variable 1D-33 OS=Homo sapiens OX=9606 GN=IGKV1D-33 PE=1 SV=2	0.926	1.012	0.932	-0.11	0.02	-0.1	117	108.4	80.6	81.6	109.9	102.5	2040.7	1890.2	1406.3	1422.5	1917.1	1787.3	1647.4	1782.6	1340.6	1254.4	1832	1787.3	37	2	10	2	117	12.8	41.44
High	354	P01619	IGKV3-20	Immunoglobulin kappa variable 3-20 OS=Homo sapiens OX=9606 GN=IGKV3-20 PE=1 SV=2	0.903	0.979	0.932	-0.15	-0.03	-0.1	108.6	98.1	89	87.1	112.4	104.8	12933.1	11675.2	10593.6	10366.2	13384.3	12479.8	10440.4	11010.7	10098.9	9141.2	12790.2	12479.8	47	7	47	4	116	12.5	187.74
High	777	Q07954	LRP1	Prolow-density lipoprotein receptor-related protein 1 OS=Homo sapiens OX=9606 GN=LRP1 PE=1 SV=2	1.024	0.936	0.932	0.03	-0.1	-0.1	92	94.2	111.1	104	102.9	95.8	69064.5	70729.7	83376.7	78021.8	77191.3	71919.2	55753	66704.1	79483	68802.4	73764.7	71919.2	28	106	387	106	4544	504.3	1239.84
High	315	P23083	IGHV1-2	Immunoglobulin heavy variable 1-2 OS=Homo sapiens OX=9606 GN=IGHV1-2 PE=1 SV=2	0.905	1.094	0.931	-0.14	0.13	-0.1	107.6	97.3	81.9	89.7	115.8	107.8	7850.7	7101.1	5980.3	6543.1	8448.8	7867	6337.6	6696.9	5701	5770	8073.7	7867	36	5	35	3	117	13.1	129.45
High	793	P58166	INHBE	Inhibin beta E chain OS=Homo sapiens OX=9606 GN=INHBE PE=1 SV=1	1.025	1.081	0.931	0.04	0.11	-0.1	103.5	106.1	89.2	96.5	105.9	98.7	2380.4	2441	2052.6	2219.8	2436.9	2269.7	1921.6	2302.1	1956.7	1957.5	2328.7	2269.7	15	5	8	5	350	38.5	30.48
High	531	P49189	ALDH9A1	4-trimethylaminobutyraldehyde dehydrogenase OS=Homo sapiens OX=9606 GN=ALDH9A1 PE=1 SV=3	0.808	1.058	0.93	-0.31	0.08	-0.1	117.6	95	92.5	97.8	102.2	95.1	395	319.1	310.7	328.5	343.4	319.4	318.9	300.9	296.2	289.7	328.1	319.4	4	2	2	2	494	53.8	4.4
High	1020	Q9BXJ4	C1QTNF3	Complement C1q tumor necrosis factor-related protein 3 OS=Homo sapiens OX=9606 GN=C1QTNF3 PE=1 SV=1	1.025	0.971	0.929	0.04	-0.04	-0.11	105.8	108.5	96.7	93.9	101.1	94	1832.9	1879.3	1674.8	1626	1750.7	1627.1	1479.6	1772.3	1596.6	1433.9	1673	1627.1	14	4	18	4	246	27	27.48
High	397	O00602	FCN1	Ficolin-1 OS=Homo sapiens OX=9606 GN=FCN1 PE=1 SV=2	0.96	0.888	0.928	-0.06	-0.17	-0.11	90.4	86.8	111.3	98.9	110.3	102.4	4286.9	4114.2	5278.7	4688.2	5228	4853	3460.7	3880	5032.2	4134.2	4996	4853	38	10	19	8	326	35.1	72.8
High	527	P13611	VCAN	Versican core protein OS=Homo sapiens OX=9606 GN=VCAN PE=1 SV=3	0.966	0.738	0.928	-0.05	-0.44	-0.11	91.6	88.4	128.3	94.7	102.2	94.8	13922.7	13442.6	19497.3	14392	15532.7	14414.7	11239.3	12677.5	18586.7	12691.4	14843.2	14414.7	7	23	49	23	3396	372.6	166.38
High	816	P03952	KLKB1	Plasma kallikrein OS=Homo sapiens OX=9606 GN=KLKB1 PE=1 SV=1	1.195	1.554	0.926	0.26	0.64	-0.11	91.6	109.5	80.4	124.9	100.6	93.1	43803.3	52340.2	38417.4	59714.8	48081.8	44509.5	35360.7	49361.3	36623.3	52658.7	45947.4	44509.5	52	37	189	36	638	71.3	627.03
High	1074	P14314	PRKCSH	Glucosidase 2 subunit beta OS=Homo sapiens OX=9606 GN=PRKCSH PE=1 SV=2	0.926	0.928	0.926	-0.11	-0.11	-0.11	109.5	101.4	99.7	92.5	102.2	94.7	348.9	323	317.6	294.7	325.8	301.8	281.6	304.6	302.8	259.8	311.3	301.8	4	2	3	2	528	59.4	5.11
High	668	Q9NX62	BPNT2	Golgi-resident adenosine 3',5'-bisphosphate 3'-phosphatase OS=Homo sapiens OX=9606 GN=BPNT2 PE=1 SV=1	0.89	1.21	0.924	-0.17	0.27	-0.11	111	98.7	91	110.1	98.3	90.9	783.1	696.7	642.6	777.4	693.7	641.3	632.2	657.1	612.6	685.5	662.9	641.3	6	2	3	2	359	38.7	8.43
High	108	Q8IZ83	ALDH16A1	Aldehyde dehydrogenase family 16 member A1 OS=Homo sapiens OX=9606 GN=ALDH16A1 PE=1 SV=2	1.083	1.066	0.924	0.12	0.09	-0.11	95	102.8	98	104.4	103.9	95.9	577.2	625.1	595.4	634.9	631.3	583.2	465.9	589.5	567.6	559.9	603.3	583.2	6	3	3	3	802	85.1	10.9
High	747	P04433	IGKV3-11	Immunoglobulin kappa variable 3-11 OS=Homo sapiens OX=9606 GN=IGKV3-11 PE=1 SV=1	1.014	1.003	0.924	0.02	0	-0.11	94.7	96.1	93.8	94.1	114.9	106.2	19730.7	20015	19544.3	19603.8	23939.3	22127.9	15927.8	18875.9	18631.6	17287.3	22876.6	22127.9	58	5	69	4	115	12.6	178.1
High	1013	P29622	SERPINA4	Kallistatin OS=Homo sapiens OX=9606 GN=SERPINA4 PE=1 SV=3	1.021	1.291	0.923	0.03	0.37	-0.12	104.2	106.4	81.3	104.9	105.7	97.6	6366.9	6499.3	4964.9	6409.6	6459.8	5963.1	5139.7	6129.4	4733	5652.2	6173	5963.1	36	14	24	14	427	48.5	75.38
High	1107	O43866	CD5L	CD5 antigen-like OS=Homo sapiens OX=9606 GN=CD5L PE=1 SV=1	0.96	1.021	0.923	-0.06	0.03	-0.12	103.7	99.5	91.4	93.3	110.4	101.8	144137	138339	127004	129625	153390	141521	116356	130466	121073	114308	146582	141521	65	25	510	25	347	38.1	1805.95
High	860	P04083	ANXA1	Annexin A1 OS=Homo sapiens OX=9606 GN=ANXA1 PE=1 SV=2	0.901	0.971	0.92	-0.15	-0.04	-0.12	103.6	93.3	105.5	102.5	101.6	93.4	1412.2	1272.1	1438.7	1397.7	1384.9	1273.4	1140	1199.7	1371.5	1232.5	1323.4	1273.4	18	6	6	6	346	38.7	18.52
High	1119	P01767	IGHV3-53	Immunoglobulin heavy variable 3-53 OS=Homo sapiens OX=9606 GN=IGHV3-53 PE=1 SV=2	1.181	0.804	0.92	0.24	-0.31	-0.12	101.3	119.6	103.7	83.4	100	92	333.5	394.1	341.6	274.8	329.3	302.9	269.3	371.6	325.7	242.3	314.7	302.9	45	8	118	2	116	12.8	351.83
High	248	P01834	IGKC	Immunoglobulin kappa constant OS=Homo sapiens OX=9606 GN=IGKC PE=1 SV=2	0.885	0.908	0.918	-0.18	-0.14	-0.12	112.8	99.9	83.4	75.7	118.9	109.2	26333	23313.5	19455.6	17661.6	27754.8	25491.2	21257.6	21986.6	18547.1	15574.6	26522.8	25491.2	93	15	436	4	107	11.8	1805.14
High	1156	Q16610	ECM1	Extracellular matrix protein 1 OS=Homo sapiens OX=9606 GN=ECM1 PE=1 SV=2	0.887	0.824	0.918	-0.17	-0.28	-0.12	112.1	99.5	108.4	89.3	99.4	91.2	25701.8	22799.9	24852.8	20478.3	22791.3	20913.6	20748.1	21502.2	23692.2	18058.5	21779.5	20913.6	47	22	120	22	540	60.6	417.4
High	485	Q86UD1	OAF	Out at first protein homolog OS=Homo sapiens OX=9606 GN=OAF PE=2 SV=1	0.878	1.081	0.917	-0.19	0.11	-0.13	106.8	93.7	90.4	97.7	110.2	101.1	496.1	435.7	420.3	454.2	512.2	469.7	400.5	410.9	400.7	400.5	489.5	469.7	13	3	3	3	273	30.7	8.69
High	100	A6NMZ7	COL6A6	Collagen alpha-6(VI) chain OS=Homo sapiens OX=9606 GN=COL6A6 PE=1 SV=2	1.084	0.85	0.917	0.12	-0.23	-0.12	92.6	100.4	109.1	92.8	107	98.1	811.6	879.6	956.4	813.2	937.5	860	655.2	829.6	911.8	717.1	895.9	860	4	6	6	6	2263	247	19.97
High	517	P21926	CD9	CD9 antigen OS=Homo sapiens OX=9606 GN=CD9 PE=1 SV=4	1.007	1.155	0.916	0.01	0.21	-0.13	64.2	64.7	112	129.4	119.9	109.8	2600.5	2618.8	4534.5	5239.5	4856.1	4447	2099.3	2469.8	4322.7	4620.4	4640.5	4447	14	3	11	3	228	25.4	30.66
High	1142	Q15555	MAPRE2	Microtubule-associated protein RP/EB family member 2 OS=Homo sapiens OX=9606 GN=MAPRE2 PE=1 SV=1	1.097	0.586	0.916	0.13	-0.77	-0.13	82.2	90.2	145.8	85.4	102.5	93.9	885.5	971.2	1569.9	920.2	1104	1010.9	714.9	916	1496.6	811.4	1055	1010.9	14	4	5	4	327	37	16.44
High	1137	Q08830	FGL1	Fibrinogen-like protein 1 OS=Homo sapiens OX=9606 GN=FGL1 PE=1 SV=3	1.001	1.05	0.915	0	0.07	-0.13	103.5	103.7	100.8	105.8	97.3	89	1035.8	1037	1007.9	1058	973	890.4	836.2	978	960.9	932.9	929.8	890.4	11	3	5	3	312	36.4	12.75
High	124	Q96IY4	CPB2	Carboxypeptidase B2 OS=Homo sapiens OX=9606 GN=CPB2 PE=1 SV=2	0.854	1.014	0.915	-0.23	0.02	-0.13	115.6	98.7	94	95.3	102.6	93.8	6049	5165.7	4915.8	4984.5	5367.5	4908.9	4883.1	4871.7	4686.2	4395.5	5129.2	4908.9	22	9	18	9	423	48.4	60.08
High	182	Q8WWZ8	OIT3	Oncoprotein-induced transcript 3 protein OS=Homo sapiens OX=9606 GN=OIT3 PE=1 SV=2	1.019	0.921	0.915	0.03	-0.12	-0.13	99.5	101.4	110.3	101.5	97.8	89.5	1184.7	1207.1	1312.9	1208.5	1164.7	1065.2	956.3	1138.4	1251.6	1065.7	1113	1065.2	13	7	7	7	545	60	20.74
High	774	O00339	MATN2	Matrilin-2 OS=Homo sapiens OX=9606 GN=MATN2 PE=1 SV=4	1.052	1.113	0.914	0.07	0.15	-0.13	93.8	98.6	99	110.1	103.7	94.8	383.4	403.3	404.8	450.4	424.1	387.5	309.5	380.4	385.9	397.2	405.2	387.5	2	2	2	2	956	106.8	6.85
High	700	A0A0C4DH36	IGHV3-38	Probable non-functional immunoglobulin heavy variable 3-38 OS=Homo sapiens OX=9606 GN=IGHV3-38 PE=1 SV=1	0.839	0.986	0.913	-0.25	-0.02	-0.13	115.4	96.9	82.6	81.5	116.9	106.7	6902.4	5794.1	4937.4	4870.6	6991.8	6382.7	5572	5464.4	4706.8	4295.1	6681.4	6382.7	28	5	40	3	116	12.8	115.55
High	1047	P01130	LDLR	Low-density lipoprotein receptor OS=Homo sapiens OX=9606 GN=LDLR PE=1 SV=1	0.84	1.022	0.911	-0.25	0.03	-0.13	115.5	97	95	97.1	102.3	93.2	727.2	610.8	598.1	611.4	644.5	587.1	587.1	576	570.1	539.2	615.9	587.1	4	3	3	3	860	95.3	10.25
High	671	P33908	MAN1A1	Mannosyl-oligosaccharide 1,2-alpha-mannosidase IA OS=Homo sapiens OX=9606 GN=MAN1A1 PE=1 SV=3	0.861	1.095	0.91	-0.22	0.13	-0.14	113.5	97.7	91.8	100.6	102.8	93.6	1537	1324	1244.2	1362.8	1392.5	1267.5	1240.8	1248.6	1186.1	1201.8	1330.6	1267.5	9	5	6	5	653	72.9	17.3
High	862	P01599	IGKV1-17	Immunoglobulin kappa variable 1-17 OS=Homo sapiens OX=9606 GN=IGKV1-17 PE=1 SV=2	0.745	1.048	0.91	-0.42	0.07	-0.14	125	93.2	85.7	89.8	108	98.3	10769.5	8024.7	7378.5	7730.8	9304.6	8469.7	8693.8	7568	7033.9	6817.3	8891.6	8469.7	32	7	20	7	117	12.8	65.81
High	975	Q6YHK3	CD109	CD109 antigen OS=Homo sapiens OX=9606 GN=CD109 PE=1 SV=2	1.01	0.931	0.91	0.01	-0.1	-0.14	95.7	96.7	110.7	103.1	101.4	92.3	2314.6	2337.4	2677.2	2492.1	2452.6	2231.9	1868.4	2204.3	2552.1	2197.7	2343.7	2231.9	7	9	11	9	1445	161.6	39.95
High	7	Q16363	LAMA4	Laminin subunit alpha-4 OS=Homo sapiens OX=9606 GN=LAMA4 PE=1 SV=4	1.011	0.854	0.91	0.02	-0.23	-0.14	95.5	96.6	115.7	98.9	101.2	92.1	1195	1208.7	1447.7	1237	1266.8	1152.9	964.7	1139.9	1380.1	1090.9	1210.6	1152.9	4	6	6	6	1823	202.4	20.41
High	767	P20701	ITGAL	Integrin alpha-L OS=Homo sapiens OX=9606 GN=ITGAL PE=1 SV=3	1.023	0.802	0.91	0.03	-0.32	-0.14	91.8	93.9	122.7	98.4	101.1	92.1	314.2	321.4	420.2	337	346.3	315.3	253.6	303.1	400.5	297.2	330.9	315.3	2	2	2	2	1170	128.7	9
High	381	P10124	SRGN	Serglycin OS=Homo sapiens OX=9606 GN=SRGN PE=1 SV=3	1.039	0.803	0.908	0.05	-0.32	-0.14	90.2	93.7	123.6	99.3	101.3	92	7177.2	7455.7	9833.5	7897.2	8059.4	7316.8	5793.9	7031.4	9374.3	6964	7701.7	7316.8	42	7	36	7	158	17.6	123.96
High	69	P02760	AMBP	Protein AMBP OS=Homo sapiens OX=9606 GN=AMBP PE=1 SV=1	0.833	1.025	0.907	-0.26	0.04	-0.14	108.9	90.8	87	89.2	117.5	106.5	24461.7	20380.4	19546.9	20041	26380.2	23923.3	19746.9	19220.4	18634.1	17672.8	25209.1	23923.3	51	19	95	19	352	39	363.71
High	1173	A0A087WSY6	IGKV3D-15	Immunoglobulin kappa variable 3D-15 OS=Homo sapiens OX=9606 GN=IGKV3D-15 PE=3 SV=6	1.021	0.827	0.907	0.03	-0.27	-0.14	95.3	97.4	103.9	85.9	114.1	103.4	3399.7	3472.7	3706.7	3065	4068.2	3688.4	2744.5	3275	3533.6	2702.8	3887.6	3688.4	32	4	50	3	115	12.5	137.97
High	657	A0M8Q6	IGLC7	Immunoglobulin lambda constant 7 OS=Homo sapiens OX=9606 GN=IGLC7 PE=1 SV=3	1.13	1	0.906	0.18	0	-0.14	77.5	87.5	95.8	95.8	127.7	115.7	3286.5	3712.8	4064.5	4062.8	5418.4	4908.7	2653.1	3501.5	3874.7	3582.7	5177.8	4908.7	70	8	132	4	106	11.2	575.8
High	796	Q9Y6C2	EMILIN1	EMILIN-1 OS=Homo sapiens OX=9606 GN=EMILIN1 PE=1 SV=3	0.841	1.043	0.905	-0.25	0.06	-0.14	108	90.7	100.7	105	102.7	93	9112.6	7659.6	8496.5	8858.3	8668.8	7846.2	7356.3	7223.6	8099.7	7811.6	8284	7846.2	19	15	30	15	1016	106.6	111.29
High	929	P78509	RELN	Reelin OS=Homo sapiens OX=9606 GN=RELN PE=1 SV=3	1.086	0.932	0.901	0.12	-0.1	-0.15	93.5	101.5	113.4	105.7	97.8	88.1	22549.1	24478.6	27356.2	25484	23583.8	21250.3	18203	23085.4	26078.7	22472.7	22537	21250.3	14	46	100	46	3460	388.1	354.48
High	340	Q02817	MUC2	Mucin-2 OS=Homo sapiens OX=9606 GN=MUC2 PE=1 SV=2	1.021	0.87	0.901	0.03	-0.2	-0.15	85.6	87.4	132	114.8	94.8	85.4	3655.1	3732	5638.6	4903.2	4047.1	3645.3	2950.7	3519.6	5375.3	4323.8	3867.4	3645.3	2	10	19	9	5179	540	49.55
High	1077	P02652	APOA2	Apolipoprotein A-II OS=Homo sapiens OX=9606 GN=APOA2 PE=1 SV=1	0.906	1.174	0.9	-0.14	0.23	-0.15	104.9	95.1	93.7	110	103.4	93	40793.4	36977.6	36444.9	42776.3	40198.7	36163.5	32930.9	34873.1	34742.9	37721.7	38414.3	36163.5	74	10	133	10	100	11.2	516.07
High	957	P14543	NID1	Nidogen-1 OS=Homo sapiens OX=9606 GN=NID1 PE=1 SV=3	1.001	0.897	0.9	0	-0.16	-0.15	93.8	93.9	110.9	99.4	106.3	95.7	12054.6	12068.4	14241.5	12770.6	13653.2	12288.7	9731.2	11381.6	13576.5	11261.6	13047.1	12288.7	25	27	60	26	1247	136.3	168.13
High	151	A0A075B6H9	IGLV4-69	Immunoglobulin lambda variable 4-69 OS=Homo sapiens OX=9606 GN=IGLV4-69 PE=1 SV=1	1.005	0.804	0.9	0.01	-0.32	-0.15	91.6	92	108.1	86.9	116.5	104.8	10465.2	10513	12358.6	9932	13315.4	11979.5	8448.1	9914.7	11781.4	8758.4	12724.3	11979.5	44	5	51	5	119	12.8	184.33
High	223	P55056	APOC4	Apolipoprotein C-IV OS=Homo sapiens OX=9606 GN=APOC4 PE=1 SV=1	1.182	1.048	0.895	0.24	0.07	-0.16	87.2	103.1	107.8	113	99.7	89.2	50861.6	60109.3	62882.2	65912.4	58134.2	52042.3	41058.5	56688.2	59945.6	58123.9	55553.6	52042.3	58	15	197	15	127	14.5	561.92
High	235	P02461	COL3A1	Collagen alpha-1(III) chain OS=Homo sapiens OX=9606 GN=COL3A1 PE=1 SV=4	0.996	0.758	0.894	-0.01	-0.4	-0.16	91.4	91.1	128.6	97.5	101	90.4	1460.5	1454.5	2054.4	1556.9	1613.4	1443	1179	1371.7	1958.5	1372.9	1541.8	1443	5	6	10	6	1466	138.5	31.35
High	421	P28906	CD34	Hematopoietic progenitor cell antigen CD34 OS=Homo sapiens OX=9606 GN=CD34 PE=1 SV=2	1.036	0.921	0.892	0.05	-0.12	-0.16	94.7	98.1	113.4	104.4	100.1	89.3	342.6	355	410.3	377.8	362.4	323.3	276.6	334.8	391.1	333.1	346.3	323.3	8	2	2	2	385	40.7	6.2
High	145	Q4LDE5	SVEP1	Sushi, von Willebrand factor type A, EGF and pentraxin domain-containing protein 1 OS=Homo sapiens OX=9606 GN=SVEP1 PE=1 SV=3	1.06	0.916	0.892	0.08	-0.13	-0.17	91.7	97.2	115.1	105.4	100.8	89.9	54007.3	57240.5	67795.3	62105.9	59368.3	52950.4	43598	53982.7	64629.2	54767.2	56733	52950.4	30	82	260	82	3571	389.9	928.79
High	37	Q15063	POSTN	Periostin OS=Homo sapiens OX=9606 GN=POSTN PE=1 SV=2	1.002	0.772	0.892	0	-0.37	-0.17	95.3	95.4	122	94.2	102.1	91	6118.9	6129.4	7838.2	6049.9	6554.2	5844	4939.6	5780.5	7472.2	5335	6263.3	5844	27	18	26	18	836	93.3	103.08
High	536	P16112	ACAN	Aggrecan core protein OS=Homo sapiens OX=9606 GN=ACAN PE=1 SV=3	0.854	0.872	0.891	-0.23	-0.2	-0.17	102.9	87.9	108.4	94.5	109.1	97.3	3771.8	3222.5	3973.5	3463	3999.6	3565.4	3044.8	3039.1	3787.9	3053.8	3822.1	3565.4	5	9	20	9	2530	261.2	62.9
High	750	Q08431	MFGE8	Lactadherin OS=Homo sapiens OX=9606 GN=MFGE8 PE=1 SV=3	1.01	0.722	0.891	0.01	-0.47	-0.17	92.2	93.1	129.1	93.2	101.7	90.6	1349.7	1362.7	1889.3	1364.2	1487.7	1325.9	1089.6	1285.2	1801	1203	1421.6	1325.9	13	5	5	5	387	43.1	18.92
High	450	Q9UQP3	TNN	Tenascin-N OS=Homo sapiens OX=9606 GN=TNN PE=1 SV=2	1.018	0.922	0.89	0.03	-0.12	-0.17	101.1	102.9	104.9	96.7	102.8	91.5	2645.5	2692	2745.1	2530.2	2689	2392.8	2135.6	2538.8	2616.9	2231.2	2569.6	2392.8	12	11	15	11	1299	143.9	52.45
High	65	P0DP04	IGHV3-43D	Immunoglobulin heavy variable 3-43D OS=Homo sapiens OX=9606 GN=IGHV3-43D PE=3 SV=1	0.832	1.082	0.888	-0.27	0.11	-0.17	119.2	99.2	75	81.2	119.4	106.1	14550.6	12102.4	9154.1	9908.9	14575.4	12944.8	11746.1	11413.6	8726.6	8738	13928.4	12944.8	44	7	88	2	118	13	241.41
High	1132	Q9ULI3	HEG1	Protein HEG homolog 1 OS=Homo sapiens OX=9606 GN=HEG1 PE=1 SV=3	0.964	0.75	0.888	-0.05	-0.42	-0.17	96	92.5	125.4	94	101.8	90.4	10468	10093.3	13673.7	10254.3	11102.6	9855.6	8450.4	9518.9	13035.2	9042.6	10609.8	9855.6	13	14	32	14	1381	147.4	109.25
High	209	P08637	FCGR3A	Low affinity immunoglobulin gamma Fc region receptor III-A OS=Homo sapiens OX=9606 GN=FCGR3A PE=1 SV=2	0.948	0.979	0.886	-0.08	-0.03	-0.18	99.9	94.7	99.1	97.1	111	98.3	646.8	613.1	642	628.6	718.9	636.7	522.1	578.2	612.1	554.3	687	636.7	8	2	4	2	254	29.1	8.98
High	250	P08575	PTPRC	Receptor-type tyrosine-protein phosphatase C OS=Homo sapiens OX=9606 GN=PTPRC PE=1 SV=3	0.961	0.878	0.885	-0.06	-0.19	-0.18	98.3	94.4	109.2	95.8	107.3	95	3887.1	3734.6	4318.8	3791.3	4246.7	3757.6	3137.9	3522	4117.1	3343.3	4058.2	3757.6	8	9	15	9	1306	147.4	46.6
High	971	P35542	SAA4	Serum amyloid A-4 protein OS=Homo sapiens OX=9606 GN=SAA4 PE=1 SV=2	1.003	1.032	0.884	0	0.05	-0.18	96.4	96.6	104.7	108.1	103.1	91.1	30738.4	30819.5	33393.2	34462.2	32877.4	29059.8	24813.9	29065.4	31833.8	30390	31418	29059.8	50	8	108	8	130	14.7	278.6
High	1012	P01591	JCHAIN	Immunoglobulin J chain OS=Homo sapiens OX=9606 GN=JCHAIN PE=1 SV=4	0.976	0.914	0.884	-0.03	-0.13	-0.18	102.5	100	95.8	87.6	113.6	100.4	58706.1	57310.5	54912.2	50215.2	65092.8	57541.1	47391.1	54048.7	52347.8	44281.5	62203.3	57541.1	75	15	278	15	159	18.1	723.55
High	896	Q99715	COL12A1	Collagen alpha-1(XII) chain OS=Homo sapiens OX=9606 GN=COL12A1 PE=1 SV=2	1.122	0.825	0.884	0.17	-0.28	-0.18	92.9	104.2	114.3	94.3	103.1	91.1	452.5	507.7	556.9	459.3	502.2	443.8	365.2	478.8	530.9	405	479.9	443.8	3	6	6	6	3063	332.9	18.61
High	1085	Q93050	ATP6V0A1	V-type proton ATPase 116 kDa subunit a 1 OS=Homo sapiens OX=9606 GN=ATP6V0A1 PE=1 SV=3	0.999	0.844	0.883	0	-0.25	-0.18	86.3	86.2	125.1	105.6	104.5	92.3	326.2	326	473.1	399.2	395.2	349	263.3	307.4	451	352	377.6	349	2	2	2	2	837	96.4	5.33
High	754	P08123	COL1A2	Collagen alpha-2(I) chain OS=Homo sapiens OX=9606 GN=COL1A2 PE=1 SV=7	0.956	0.859	0.881	-0.06	-0.22	-0.18	87.7	83.9	126.7	108.9	102.5	90.3	3436.4	3286.2	4962.5	4264.5	4014.6	3537.2	2774.1	3099.2	4730.8	3760.6	3836.4	3537.2	12	11	22	11	1366	129.2	81.98
High	321	P05109	S100A8	Protein S100-A8 OS=Homo sapiens OX=9606 GN=S100A8 PE=1 SV=1	1.242	1.101	0.879	0.31	0.14	-0.19	75.5	93.8	119.2	131.3	95.9	84.3	3931.7	4881.7	6205.6	6833	4990.4	4387.9	3173.9	4603.8	5915.8	6025.6	4768.8	4387.9	60	8	17	8	93	10.8	55.8
High	849	P23142	FBLN1	Fibulin-1 OS=Homo sapiens OX=9606 GN=FBLN1 PE=1 SV=4	0.926	0.978	0.879	-0.11	-0.03	-0.19	103.7	96.1	99	96.8	108.8	95.6	8122.1	7525	7749	7575.5	8519	7487	6556.7	7096.7	7387.1	6680.3	8140.9	7487	27	13	45	13	703	77.2	145.55
High	240	P98160	HSPG2	Basement membrane-specific heparan sulfate proteoglycan core protein OS=Homo sapiens OX=9606 GN=HSPG2 PE=1 SV=4	0.975	0.899	0.877	-0.04	-0.15	-0.19	102.6	100.1	102.7	92.4	107.7	94.5	4158.3	4054.2	4162.7	3743.3	4363.1	3828.6	3356.8	3823.5	3968.3	3301	4169.5	3828.6	6	16	23	16	4391	468.5	71.3
High	1032	P01714	IGLV3-19	Immunoglobulin lambda variable 3-19 OS=Homo sapiens OX=9606 GN=IGLV3-19 PE=1 SV=2	0.752	1.571	0.876	-0.41	0.65	-0.19	126.5	95.2	62.2	97.7	116.5	102	10511.3	7907.2	5166.7	8115.2	9677.6	8477.8	8485.3	7457.1	4925.5	7156.3	9248	8477.8	63	4	39	4	112	12	122.2
High	1112	A0A087WSX0	IGLV5-45	Immunoglobulin lambda variable 5-45 OS=Homo sapiens OX=9606 GN=IGLV5-45 PE=3 SV=1	0.916	0.923	0.876	-0.13	-0.12	-0.19	92.2	84.5	104.6	96.5	118.4	103.7	3404.3	3117.3	3861.2	3563	4370.5	3828	2748.2	2939.9	3680.9	3142	4176.4	3828	27	5	14	2	123	13.2	47.2
High	1036	Q14624	ITIH4	Inter-alpha-trypsin inhibitor heavy chain H4 OS=Homo sapiens OX=9606 GN=ITIH4 PE=1 SV=4	1.384	1.363	0.875	0.47	0.45	-0.19	82.5	114.2	88.8	121	103.2	90.3	96682.9	133762	104000	141749	120914	105798	78048.3	126149	99143.3	124999	115547	105798	43	47	402	47	930	103.3	1425.47
High	1055	P02786	TFRC	Transferrin receptor protein 1 OS=Homo sapiens OX=9606 GN=TFRC PE=1 SV=2	0.945	0.714	0.875	-0.08	-0.49	-0.19	96.9	91.6	128.2	91.6	102.3	89.5	15074.3	14250.8	19949.5	14247.3	15908.5	13917.8	12168.9	13439.7	19017.8	12563.8	15202.3	13917.8	42	30	65	30	760	84.8	227.62
High	1108	Q08554	DSC1	Desmocollin-1 OS=Homo sapiens OX=9606 GN=DSC1 PE=1 SV=2	0.948	1.408	0.871	-0.08	0.49	-0.2	106.2	100.7	86.6	122	98.6	85.9	866.7	822	707.3	996.2	805.2	701.6	699.7	775.2	674.3	878.4	769.5	701.6	4	3	6	3	894	99.9	17.82
High	280	P26022	PTX3	Pentraxin-related protein PTX3 OS=Homo sapiens OX=9606 GN=PTX3 PE=1 SV=3	0.93	0.799	0.871	-0.11	-0.32	-0.2	94.9	88.2	115.3	92.1	112	97.5	996.5	926.3	1210.8	966.8	1175.8	1024.1	804.4	873.5	1154.2	852.6	1123.6	1024.1	19	5	8	5	381	41.9	34.41
High	823	P23471	PTPRZ1	Receptor-type tyrosine-protein phosphatase zeta OS=Homo sapiens OX=9606 GN=PTPRZ1 PE=1 SV=4	1.003	0.805	0.867	0	-0.31	-0.21	99.8	100.1	113	90.9	105.1	91.1	2397	2403.7	2712.6	2182.6	2523	2186.4	1935	2266.9	2585.9	1924.7	2411	2186.4	5	9	12	9	2315	254.4	42.39
High	739	P0DP01	IGHV1-8	Immunoglobulin heavy variable 1-8 OS=Homo sapiens OX=9606 GN=IGHV1-8 PE=1 SV=1	1.129	0.999	0.866	0.18	0	-0.21	93.1	105.1	100.1	100	108.1	93.6	220.5	249	236.9	236.7	256.1	221.6	178	234.8	225.9	208.8	244.7	221.6	50	4	27	2	117	13	80.03
High	921	P19652	ORM2	Alpha-1-acid glycoprotein 2 OS=Homo sapiens OX=9606 GN=ORM2 PE=1 SV=2	0.947	0.565	0.865	-0.08	-0.82	-0.21	95.8	90.8	140.1	79.1	104.2	90.1	15901.4	15061.2	23250.6	13127.2	17284.7	14947.7	12836.6	14203.9	22164.8	11576	16517.4	14947.7	28	7	50	7	201	23.6	154.53
High	1015	P01709	IGLV2-8	Immunoglobulin lambda variable 2-8 OS=Homo sapiens OX=9606 GN=IGLV2-8 PE=1 SV=2	0.866	1.169	0.864	-0.21	0.22	-0.21	117.6	101.9	73.1	85.4	119.1	102.9	15229.2	13191.7	9463.6	11060.8	15423.1	13330.9	12293.9	12440.9	9021.6	9753.8	14738.4	13330.9	18	4	62	2	118	12.4	161.45
High	768	P06310	IGKV2-30	Immunoglobulin kappa variable 2-30 OS=Homo sapiens OX=9606 GN=IGKV2-30 PE=3 SV=2	0.904	0.779	0.864	-0.15	-0.36	-0.21	111.6	100.9	101.1	78.8	111.4	96.3	34230.8	30940.8	31003.8	24159.5	34185.5	29546	27633.2	29179.8	29556	21304.7	32668	29546	42	5	93	3	120	13.2	335.53
High	47	A0A075B6S5	IGKV1-27	Immunoglobulin kappa variable 1-27 OS=Homo sapiens OX=9606 GN=IGKV1-27 PE=3 SV=1	0.998	0.89	0.862	0	-0.17	-0.21	99.8	99.6	90.3	80.4	123.5	106.5	2207.8	2203.7	1997.3	1778.2	2732.8	2355.8	1782.2	2078.3	1904	1568.1	2611.5	2355.8	32	3	9	2	117	12.7	41.47
High	954	P09172	DBH	Dopamine beta-hydroxylase OS=Homo sapiens OX=9606 GN=DBH PE=1 SV=3	0.88	1.088	0.86	-0.18	0.12	-0.22	109.1	96	87.2	94.8	114.5	98.4	1157	1018.2	924.2	1005.2	1213.7	1043.5	934	960.2	881	886.5	1159.8	1043.5	6	3	4	3	617	69	11.37
High	448	A0A075B6K4	IGLV3-10	Immunoglobulin lambda variable 3-10 OS=Homo sapiens OX=9606 GN=IGLV3-10 PE=3 SV=2	0.86	1.124	0.859	-0.22	0.17	-0.22	118.1	101.6	81.2	91.3	111.7	95.9	19920	17139.2	13703	15403.8	18845.3	16181.5	16080.6	16163.8	13063.1	13583.6	18008.7	16181.5	36	8	48	4	115	12.4	174.37
High	279	Q04609	FOLH1	Glutamate carboxypeptidase 2 OS=Homo sapiens OX=9606 GN=FOLH1 PE=1 SV=1	1.101	0.996	0.857	0.14	-0.01	-0.22	92.8	102.1	105	104.6	105.3	90.2	404.4	445.3	457.9	455.9	459	393.2	326.5	419.9	436.6	402.1	438.6	393.2	5	3	4	3	750	84.3	11.73
High	1134	A0A0B4J1V6	IGHV3-73	Immunoglobulin heavy variable 3-73 OS=Homo sapiens OX=9606 GN=IGHV3-73 PE=3 SV=1	0.803	1.149	0.855	-0.32	0.2	-0.23	112.2	90.1	85.7	98.5	115	98.4	10618.1	8523.1	8109.8	9319.7	10883.5	9305.9	8571.6	8038	7731.1	8218.5	10400.4	9305.9	66	11	39	7	119	12.8	135.39
High	871	P0DOX7	#N/A	Immunoglobulin kappa light chain OS=Homo sapiens OX=9606 PE=1 SV=1	0.947	0.954	0.854	-0.08	-0.07	-0.23	107.2	101.5	85.4	81.5	121	103.3	73886.9	69934.2	58881.5	56176.6	83410.7	71191.5	59646	65953.9	56131.8	49538.5	79708.1	71191.5	76	17	449	5	214	23.4	1778.6
High	1052	P06312	IGKV4-1	Immunoglobulin kappa variable 4-1 OS=Homo sapiens OX=9606 GN=IGKV4-1 PE=1 SV=1	0.855	0.992	0.853	-0.23	-0.01	-0.23	118.6	101.3	73.8	73.2	125.7	107.3	14183	12119.8	8828.1	8756.2	15037.3	12827.2	11449.4	11430	8415.9	7721.6	14369.8	12827.2	30	5	39	5	121	13.4	149.4
High	489	Q9BXX0	EMILIN2	EMILIN-2 OS=Homo sapiens OX=9606 GN=EMILIN2 PE=1 SV=3	0.941	0.871	0.853	-0.09	-0.2	-0.23	99.4	93.5	113.2	98.7	105.3	89.8	959	902.4	1092.7	952.2	1016.3	866.9	774.2	851.1	1041.7	839.7	971.2	866.9	6	6	8	6	1053	115.6	17.14
High	945	A0A0A0MS15	IGHV3-49	Immunoglobulin heavy variable 3-49 OS=Homo sapiens OX=9606 GN=IGHV3-49 PE=3 SV=1	0.982	0.882	0.852	-0.03	-0.18	-0.23	99.7	97.9	99.6	87.8	116.1	98.9	11930.4	11719.4	11918.9	10512.7	13891.4	11831.9	9630.9	11052.4	11362.3	9270.5	13274.7	11831.9	52	10	55	7	119	13	198.19
High	771	P0DOX3	#N/A	Immunoglobulin delta heavy chain OS=Homo sapiens OX=9606 PE=1 SV=1	0.89	0.913	0.851	-0.17	-0.13	-0.23	104.3	92.9	92.5	84.4	122.1	103.9	5767.5	5134.6	5112.4	4666.7	6748	5742.9	4655.9	4842.4	4873.6	4115.2	6448.5	5742.9	23	12	30	12	512	56.2	91.53
High	826	P21589	NT5E	5'-nucleotidase OS=Homo sapiens OX=9606 GN=NT5E PE=1 SV=1	0.989	0.871	0.849	-0.02	-0.2	-0.24	97.7	96.6	108.9	94.8	109.2	92.8	1363.2	1347.8	1520.7	1323.8	1524.9	1294.7	1100.5	1271.1	1449.7	1167.4	1457.2	1294.7	12	5	7	5	574	63.3	24.5
High	134	P12110	COL6A2	Collagen alpha-2(VI) chain OS=Homo sapiens OX=9606 GN=COL6A2 PE=1 SV=4	0.969	0.937	0.847	-0.05	-0.09	-0.24	92.5	89.7	114.5	107.3	106.2	89.9	7489.9	7257.2	9264.1	8681.5	8592.6	7278.2	6046.3	6844.1	8831.4	7655.6	8211.1	7278.2	20	19	41	19	1019	108.5	135.84
High	798	A0A0C4DH35	IGHV3-35	Probable non-functional immunoglobulin heavy variable 3-35 OS=Homo sapiens OX=9606 GN=IGHV3-35 PE=1 SV=1	0.82	1.254	0.841	-0.29	0.33	-0.25	109.7	89.9	67.6	84.7	134.7	113.3	6442.1	5279.6	3967.7	4974.9	7910.7	6649.1	5200.4	4979.1	3782.4	4387	7559.6	6649.1	24	3	21	2	117	12.8	58.95
High	347	P18428	LBP	Lipopolysaccharide-binding protein OS=Homo sapiens OX=9606 GN=LBP PE=1 SV=3	1.165	1.319	0.84	0.22	0.4	-0.25	105.6	123	78	102.9	103.6	87	7470.5	8702.7	5517.3	7279	7330.1	6159.7	6030.6	8207.4	5259.7	6418.9	7004.7	6159.7	22	12	38	12	481	53.4	138.55
High	195	P01602	IGKV1-5	Immunoglobulin kappa variable 1-5 OS=Homo sapiens OX=9606 GN=IGKV1-5 PE=1 SV=2	1.086	0.658	0.835	0.12	-0.6	-0.26	84.6	91.9	122.7	80.7	119.9	100.2	1081.6	1174.3	1568	1031.2	1532.5	1279.9	873.1	1107.4	1494.8	909.3	1464.5	1279.9	27	4	27	3	117	12.8	86.3
High	712	P0DOY2	IGLC2	Immunoglobulin lambda constant 2 OS=Homo sapiens OX=9606 GN=IGLC2 PE=1 SV=1	1.084	0.764	0.834	0.12	-0.39	-0.26	87.1	94.4	116.2	88.8	116.5	97.1	38471.2	41722	51341	39223	51481.2	42918.4	31056.3	39347.4	48943.4	34588.3	49195.9	42918.4	96	14	310	7	106	11.3	1274.43
High	810	P08572	COL4A2	Collagen alpha-2(IV) chain OS=Homo sapiens OX=9606 GN=COL4A2 PE=1 SV=4	0.994	0.912	0.833	-0.01	-0.13	-0.26	92.8	92.3	115.6	105.4	105.8	88.1	1356.4	1348.8	1689.1	1539.9	1545.4	1287.8	1095	1272.1	1610.2	1357.9	1476.8	1287.8	3	4	8	4	1712	167.4	26.49
High	237	A0A075B6H7	IGKV3-7	Probable non-functional immunoglobulin kappa variable 3-7 OS=Homo sapiens OX=9606 GN=IGKV3-7 PE=1 SV=1	1.009	0.83	0.833	0.01	-0.27	-0.26	99	99.9	103.6	86	115.4	96.2	4201.6	4238.9	4396	3648.5	4895.9	4080.1	3391.8	3997.6	4190.7	3217.3	4678.6	4080.1	23	2	18	2	116	12.8	48.95
High	467	Q96RW7	HMCN1	Hemicentin-1 OS=Homo sapiens OX=9606 GN=HMCN1 PE=1 SV=2	0.972	0.928	0.832	-0.04	-0.11	-0.27	96.3	93.6	109.7	101.8	108.4	90.2	21551.9	20954.5	24560.5	22798.6	24277.9	20190.5	17398	19761.9	23413.5	20104.7	23200.2	20190.5	18	77	120	77	5635	613	404.03
High	361	A0A075B6I1	IGLV4-60	Immunoglobulin lambda variable 4-60 OS=Homo sapiens OX=9606 GN=IGLV4-60 PE=3 SV=1	0.747	1.186	0.83	-0.42	0.25	-0.27	113.3	84.6	67	79.5	139.7	115.9	3225.1	2408.9	1908.3	2262.9	3976.6	3300.3	2603.5	2271.8	1819.1	1995.5	3800.1	3300.3	33	3	16	3	120	13	61.54
High	1147	P12109	COL6A1	Collagen alpha-1(VI) chain OS=Homo sapiens OX=9606 GN=COL6A1 PE=1 SV=3	1.02	0.942	0.83	0.03	-0.09	-0.27	93.7	95.5	109.1	102.8	108.7	90.2	7420.3	7565.8	8642.6	8145.2	8606.9	7141.5	5990.1	7135.2	8239	7182.7	8224.8	7141.5	23	22	48	22	1028	108.5	157.29
High	383	P12111	COL6A3	Collagen alpha-3(VI) chain OS=Homo sapiens OX=9606 GN=COL6A3 PE=1 SV=5	0.988	0.942	0.828	-0.02	-0.09	-0.27	98.2	97	107	100.9	107.7	89.1	47494.6	46921.9	51757.2	48778	52094.3	43111.5	38340.6	44251.4	49340.2	43014.2	49781.8	43111.5	37	101	217	101	3177	343.5	783.07
High	476	P11047	LAMC1	Laminin subunit gamma-1 OS=Homo sapiens OX=9606 GN=LAMC1 PE=1 SV=3	1.023	0.902	0.828	0.03	-0.15	-0.27	92.9	95	113.1	102.1	107.7	89.2	14252.6	14581.3	17362.1	15666.9	16539	13695	11505.6	13751.4	16551.3	13815.6	15804.9	13695	24	33	79	33	1609	177.5	247.02
High	559	A0A0C4DH34	IGHV4-28	Immunoglobulin heavy variable 4-28 OS=Homo sapiens OX=9606 GN=IGHV4-28 PE=3 SV=1	0.877	1.007	0.825	-0.19	0.01	-0.28	117.4	102.9	84.6	85.2	115.1	94.9	9290.3	8143.9	6695.8	6739.5	9105.9	7509.9	7499.7	7680.4	6383.1	5943.1	8701.7	7509.9	28	4	37	4	117	13.1	97.61
High	187	P04792	HSPB1	Heat shock protein beta-1 OS=Homo sapiens OX=9606 GN=HSPB1 PE=1 SV=2	1.071	1.739	0.823	0.1	0.8	-0.28	86.2	92.3	86.6	150.6	101	83.2	560	599.9	562.6	978.4	656.4	540.3	452.1	565.7	536.3	862.8	627.3	540.3	16	2	4	2	205	22.8	15.89
High	300	P24043	LAMA2	Laminin subunit alpha-2 OS=Homo sapiens OX=9606 GN=LAMA2 PE=1 SV=4	0.976	0.958	0.822	-0.03	-0.06	-0.28	94.8	92.6	108.1	103.5	110.3	90.7	33478.7	32690.7	38148.8	36552.6	38924.5	32006.6	27026.1	30830.1	36367.2	32233.4	37196.6	32006.6	27	70	151	70	3122	343.7	456.9
High	757	P04275	VWF	von Willebrand factor OS=Homo sapiens OX=9606 GN=VWF PE=1 SV=4	1.042	0.779	0.821	0.06	-0.36	-0.29	88.3	92	128.2	99.8	105.3	86.4	436626	454948	634038	493664	520908	427405	352471	429055	604429	435331	497784	427405	61	168	2190	168	2813	309.1	8013.13
High	566	P06702	S100A9	Protein S100-A9 OS=Homo sapiens OX=9606 GN=S100A9 PE=1 SV=1	1.403	1.275	0.82	0.49	0.35	-0.29	70.3	98.6	113.9	145.1	94.6	77.5	2097.8	2942.8	3398	4331.4	2822	2313.8	1693.5	2775.3	3239.3	3819.6	2696.7	2313.8	55	7	12	7	114	13.2	43.54
High	232	P11279	LAMP1	Lysosome-associated membrane glycoprotein 1 OS=Homo sapiens OX=9606 GN=LAMP1 PE=1 SV=3	0.962	0.965	0.819	-0.06	-0.05	-0.29	90.1	86.6	118	113.9	105.2	86.2	428.3	412.1	561.4	541.7	500.2	409.9	345.8	388.6	535.2	477.7	478	409.9	8	2	2	2	417	44.9	9.24
High	189	P01718	IGLV3-27	Immunoglobulin lambda variable 3-27 OS=Homo sapiens OX=9606 GN=IGLV3-27 PE=1 SV=2	0.734	1.093	0.814	-0.45	0.13	-0.3	123.9	91	82.2	89.9	117.4	95.6	2579.3	1893.1	1711.6	1870.4	2444.1	1989.1	2082.2	1785.3	1631.7	1649.4	2335.7	1989.1	33	4	12	2	113	12.2	35.03
High	92	Q92954	PRG4	Proteoglycan 4 OS=Homo sapiens OX=9606 GN=PRG4 PE=1 SV=3	0.946	0.965	0.813	-0.08	-0.05	-0.3	91.6	86.7	111.7	107.8	111.5	90.7	115278	109088	140605	135671	140384	114102	93059.7	102879	134039	119639	134152	114102	33	55	395	55	1404	151	1659.62
High	322	A1L4H1	SSC5D	Soluble scavenger receptor cysteine-rich domain-containing protein SSC5D OS=Homo sapiens OX=9606 GN=SSC5D PE=1 SV=3	0.973	0.843	0.811	-0.04	-0.25	-0.3	89.8	87.4	126.3	106.5	104.9	85.1	34868.9	33932.9	49023.1	41320.9	40713.6	33019.7	28148.3	32001.6	46733.7	36438.2	38906.3	33019.7	26	30	202	30	1573	165.6	789.99
High	265	P07942	LAMB1	Laminin subunit beta-1 OS=Homo sapiens OX=9606 GN=LAMB1 PE=1 SV=2	1.019	0.898	0.806	0.03	-0.16	-0.31	94.5	96.3	111.4	100	109.5	88.3	18816.3	19169.3	22175.1	19915.3	21814.8	17588.2	15189.7	18078.3	21139.5	17562	20846.5	17588.2	26	39	71	39	1786	197.9	247.18
High	950	Q9Y6R7	FCGBP	IgGFc-binding protein OS=Homo sapiens OX=9606 GN=FCGBP PE=1 SV=3	0.994	0.776	0.805	-0.01	-0.37	-0.31	91.2	90.7	128.5	99.7	105.2	84.7	138546	137678	195078	151448	159790	128606	111842	129842	185968	133552	152697	128606	46	130	735	130	5405	571.6	2942.18
High	457	P02462	COL4A1	Collagen alpha-1(IV) chain OS=Homo sapiens OX=9606 GN=COL4A1 PE=1 SV=4	0.865	0.757	0.802	-0.21	-0.4	-0.32	102.2	88.5	118	89.3	112	89.9	754.9	653.3	871.8	659.7	827.4	663.9	609.4	616.1	831.1	581.7	790.7	663.9	2	2	6	2	1669	160.5	14.73
High	663	P02452	COL1A1	Collagen alpha-1(I) chain OS=Homo sapiens OX=9606 GN=COL1A1 PE=1 SV=6	0.99	0.773	0.799	-0.01	-0.37	-0.32	87.4	86.5	128.4	99.2	110.3	88.2	9541.9	9445.1	14016.1	10830.8	12047.4	9631	7702.8	8907.5	13361.6	9551	11512.6	9631	12	16	57	16	1464	138.8	211.95
High	234	P01871	IGHM	Immunoglobulin heavy constant mu OS=Homo sapiens OX=9606 GN=IGHM PE=1 SV=4	0.932	0.97	0.794	-0.1	-0.04	-0.33	104.4	97.3	90.9	88.2	122.2	97	654669	610124	570487	553547	766443	608381	528489	575399	543845	488138	732421	608381	81	56	2855	17	453	49.4	9261.8
High	22	P35247	SFTPD	Pulmonary surfactant-associated protein D OS=Homo sapiens OX=9606 GN=SFTPD PE=1 SV=3	0.796	0.66	0.791	-0.33	-0.6	-0.34	104.5	83.2	127.4	84	112.2	88.7	577.2	459.7	703.9	464.3	620	490.3	466	433.6	671	409.5	592.5	490.3	8	2	4	2	375	37.7	19.65
High	615	P11597	CETP	Cholesteryl ester transfer protein OS=Homo sapiens OX=9606 GN=CETP PE=1 SV=2	1.112	1.663	0.784	0.15	0.73	-0.35	103.4	114.9	71	118.1	107.9	84.6	5881.9	6541	4042.7	6723	6138.8	4814.4	4748.2	6168.7	3853.9	5928.5	5866.3	4814.4	11	6	19	6	493	54.7	54.12
High	809	Q9UGM5	FETUB	Fetuin-B OS=Homo sapiens OX=9606 GN=FETUB PE=1 SV=2	1.004	1.357	0.783	0.01	0.44	-0.35	111.2	111.7	81.6	110.7	103.6	81.1	839.6	843	616.2	835.9	782	612.5	677.8	795	587.4	737.1	747.3	612.5	7	2	2	2	382	42	7.56
High	1029	P19440	GGT1	Glutathione hydrolase 1 proenzyme OS=Homo sapiens OX=9606 GN=GGT1 PE=1 SV=2	0.974	0.462	0.783	-0.04	-1.12	-0.35	73.8	71.9	194.9	89.9	95.1	74.5	943.1	918.8	2491.6	1150.1	1216.1	952.1	761.3	866.5	2375.2	1014.2	1162.1	952.1	3	2	4	2	569	61.4	7.81
High	953	P02649	APOE	Apolipoprotein E OS=Homo sapiens OX=9606 GN=APOE PE=1 SV=1	1.112	0.828	0.781	0.15	-0.27	-0.36	92.1	102.3	117.2	97.1	107.4	83.9	281730	313195	358808	297196	328547	256741	227430	295369	342052	262078	313963	256741	89	60	1199	60	317	36.1	3896.43
High	689	P05089	ARG1	Arginase-1 OS=Homo sapiens OX=9606 GN=ARG1 PE=1 SV=2	0.902	2.896	0.78	-0.15	1.53	-0.36	88.7	80	67.6	195.7	94.3	73.6	1567.3	1413.4	1193.6	3457.1	1665.6	1299.9	1265.2	1332.9	1137.8	3048.6	1591.7	1299.9	19	5	6	5	322	34.7	19.16
High	1059	Q7Z7G0	ABI3BP	Target of Nesh-SH3 OS=Homo sapiens OX=9606 GN=ABI3BP PE=1 SV=2	0.928	0.825	0.78	-0.11	-0.28	-0.36	94.8	88	120.5	99.4	110.9	86.4	10125	9399.2	12873.9	10620.3	11845.8	9234.7	8173.5	8864.2	12272.7	9365.4	11320	9234.7	21	17	40	17	1068	117.8	144.65
High	625	P07355	ANXA2	Annexin A2 OS=Homo sapiens OX=9606 GN=ANXA2 PE=1 SV=2	0.996	2.141	0.779	-0.01	1.1	-0.36	84.5	84.1	81.3	174.1	98.9	77	2876	2863.2	2767.6	5925.4	3364.3	2621.9	2321.7	2700.3	2638.4	5225.2	3214.9	2621.9	20	8	10	8	339	38.6	28.32
High	206	P01706	IGLV2-11	Immunoglobulin lambda variable 2-11 OS=Homo sapiens OX=9606 GN=IGLV2-11 PE=1 SV=2	0.849	1.104	0.779	-0.24	0.14	-0.36	118.7	100.8	72.2	79.7	128.5	100	6060.3	5148.1	3685.9	4070.3	6559	5106.6	4892.2	4855.1	3513.8	3589.4	6267.8	5106.6	48	5	41	3	119	12.6	113.68
High	1155	Q08380	LGALS3BP	Galectin-3-binding protein OS=Homo sapiens OX=9606 GN=LGALS3BP PE=1 SV=1	1.18	0.979	0.779	0.24	-0.03	-0.36	88.8	104.8	108.4	106.1	107.9	84	84601.2	99796.7	103250	101064	102728	80041.2	68295.3	94116.8	98428	89121.9	98168.2	80041.2	54	34	399	34	585	65.3	1413.55
High	251	Q15485	FCN2	Ficolin-2 OS=Homo sapiens OX=9606 GN=FCN2 PE=1 SV=2	0.909	0.812	0.778	-0.14	-0.3	-0.36	92.3	83.9	120.9	98.2	115.1	89.6	49400.6	44903.3	64716	52532.4	61618.6	47949.1	39879.2	42347.7	61693.8	46324.9	58883.4	47949.1	58	17	170	15	313	34	581.92
High	898	Q13867	BLMH	Bleomycin hydrolase OS=Homo sapiens OX=9606 GN=BLMH PE=1 SV=1	1.066	2.345	0.775	0.09	1.23	-0.37	90.7	96.7	71.1	166.8	98.4	76.3	284.2	303	222.8	522.6	308.5	239	229.4	285.7	212.4	460.8	294.8	239	5	2	2	2	455	52.5	6.76
High	876	A0A0C4DH67	IGKV1-8	Immunoglobulin kappa variable 1-8 OS=Homo sapiens OX=9606 GN=IGKV1-8 PE=3 SV=1	0.948	0.852	0.774	-0.08	-0.23	-0.37	103.7	98.3	97.9	83.4	122.2	94.5	3116.1	2954.7	2941.3	2506.6	3672.5	2841.2	2515.5	2786.5	2803.9	2210.4	3509.5	2841.2	45	5	18	4	115	12.5	77.43
High	387	P01817	IGHV2-5	Immunoglobulin heavy variable 2-5 OS=Homo sapiens OX=9606 GN=IGHV2-5 PE=1 SV=2	0.953	0.765	0.772	-0.07	-0.39	-0.37	101	96.3	114.7	87.8	112.9	87.2	5962.2	5681.7	6770	5179.9	6663	5145.9	4813.1	5358.4	6453.9	4567.8	6367.2	5145.9	40	4	20	4	119	13.2	79.47
High	79	P01768	IGHV3-30	Immunoglobulin heavy variable 3-30 OS=Homo sapiens OX=9606 GN=IGHV3-30 PE=1 SV=2	0.861	0.824	0.771	-0.22	-0.28	-0.38	111.7	96.1	97.5	80.3	121.1	93.3	53602.9	46139.5	46802.2	38561	58112.5	44779	43271.5	43513.5	44616.5	34004.5	55532.8	44779	50	9	141	3	117	12.9	427.1
High	938	P15144	ANPEP	Aminopeptidase N OS=Homo sapiens OX=9606 GN=ANPEP PE=1 SV=4	0.913	1.041	0.762	-0.13	0.06	-0.39	100.9	92.1	99.1	103.2	116.2	88.5	5599.3	5111	5496.1	5722.1	6444.4	4909.3	4520.1	4820.1	5239.4	5045.9	6158.3	4909.3	18	18	27	18	967	109.5	94.69
High	341	P24821	TNC	Tenascin OS=Homo sapiens OX=9606 GN=TNC PE=1 SV=3	1.091	0.837	0.757	0.13	-0.26	-0.4	86.4	94.2	119.7	100.3	113.5	85.9	42751.7	46627.1	59238.9	49610.3	56163.5	42525	34511.8	43973.3	56472.5	43748.1	53670.4	42525	37	76	235	76	2201	240.7	826.58
High	461	P12273	PIP	Prolactin-inducible protein OS=Homo sapiens OX=9606 GN=PIP PE=1 SV=1	0.598	1.175	0.756	-0.74	0.23	-0.4	173.3	103.7	68.3	80.3	99.4	75.1	1115.4	667.4	439.7	516.7	639.6	483.8	900.4	629.4	419.2	455.6	611.2	483.8	32	4	4	4	146	16.6	14.78
High	249	A0A0B4J1V0	IGHV3-15	Immunoglobulin heavy variable 3-15 OS=Homo sapiens OX=9606 GN=IGHV3-15 PE=3 SV=1	1.046	0.678	0.749	0.07	-0.56	-0.42	90.7	94.9	128.6	87.3	113.5	85	23500.8	24584.6	33328.3	22608	29401.4	22025.5	18971.3	23185.4	31771.9	19936.5	28096.3	22025.5	59	11	77	7	119	12.9	272.82
High	923	P20742	PZP	Pregnancy zone protein OS=Homo sapiens OX=9606 GN=PZP PE=1 SV=4	0.947	1.286	0.744	-0.08	0.36	-0.43	113.3	107.3	82.1	105.6	109.9	81.8	11522.9	10913.9	8353.3	10742.2	11185.5	8324.6	9302	10292.7	7963.2	9472.8	10689	8324.6	31	38	311	26	1482	163.8	983.71
High	179	P29508	SERPINB3	Serpin B3 OS=Homo sapiens OX=9606 GN=SERPINB3 PE=1 SV=2	0.825	3.423	0.743	-0.28	1.78	-0.43	99.9	82.4	58.1	199	92.1	68.5	567.7	468.3	330.6	1131.5	523.9	389.2	458.3	441.7	315.2	997.8	500.6	389.2	5	2	3	2	390	44.5	8.67
High	102	P0DOX6	#N/A	Immunoglobulin mu heavy chain OS=Homo sapiens OX=9606 PE=1 SV=2	0.905	0.935	0.735	-0.14	-0.1	-0.45	98.3	89	97.3	91	129.3	95	7763.4	7024	7684	7185.6	10208.3	7498.6	6267.1	6624.2	7325.2	6336.5	9755.2	7498.6	50	42	2077	3	576	63.4	6654.67
High	353	Q5T749	KPRP	Keratinocyte proline-rich protein OS=Homo sapiens OX=9606 GN=KPRP PE=1 SV=1	0.966	2.843	0.734	-0.05	1.51	-0.45	100.5	97.1	60.1	171	98.8	72.5	771.6	745.7	461.8	1313.2	758.8	557.1	622.9	703.3	440.3	1158.1	725.1	557.1	8	3	11	3	579	64.1	40.39
High	964	P10599	TXN	Thioredoxin OS=Homo sapiens OX=9606 GN=TXN PE=1 SV=3	0.926	2.5	0.731	-0.11	1.32	-0.45	95.2	88.2	72.6	181.5	93.9	68.7	1390.9	1288.5	1060.9	2652.2	1372.5	1003.5	1122.8	1215.2	1011.4	2338.8	1311.6	1003.5	19	4	5	4	105	11.7	12.2
High	359	P04432	IGKV1D-39	Immunoglobulin kappa variable 1D-39 OS=Homo sapiens OX=9606 GN=IGKV1D-39 PE=3 SV=2	1.181	0.72	0.727	0.24	-0.47	-0.46	80.3	94.9	123.8	89.1	122.7	89.2	3229.8	3814.9	4976.3	3582.4	4933	3587.2	2607.3	3597.7	4743.9	3159.1	4714.1	3587.2	32	4	19	3	117	12.7	83.22
High	620	P02776	PF4	Platelet factor 4 OS=Homo sapiens OX=9606 GN=PF4 PE=1 SV=2	0.833	1.081	0.724	-0.26	0.11	-0.47	105.3	87.8	88.4	95.6	129.3	93.6	1371.2	1142.6	1151.4	1244.2	1683	1218.9	1106.9	1077.6	1097.6	1097.2	1608.3	1218.9	29	4	8	2	101	10.8	20.77
High	395	P02671	FGA	Fibrinogen alpha chain OS=Homo sapiens OX=9606 GN=FGA PE=1 SV=2	0.97	0.913	0.717	-0.04	-0.13	-0.48	100.6	97.6	111.3	101.6	110	78.9	56161.8	54494.6	62120.4	56724	61431.2	44044.2	45337.3	51393	59219.4	50021.2	58704.2	44044.2	43	41	252	41	866	94.9	789.73
High	996	A0A075B6R2	IGHV4-4	Immunoglobulin heavy variable 4-4 OS=Homo sapiens OX=9606 GN=IGHV4-4 PE=3 SV=2	0.886	0.964	0.713	-0.17	-0.05	-0.49	106.1	94.1	89	85.8	131.4	93.7	1495	1325.1	1253.4	1208.6	1850.7	1320.3	1206.8	1249.7	1194.8	1065.8	1768.5	1320.3	28	4	35	2	117	12.8	142.08
High	1065	A0A0B4J1Y8	IGLV9-49	Immunoglobulin lambda variable 9-49 OS=Homo sapiens OX=9606 GN=IGLV9-49 PE=1 SV=1	0.78	1.299	0.712	-0.36	0.38	-0.49	122.9	95.9	76.4	99.2	120.1	85.5	8992	7012.6	5586.6	7258.4	8784.5	6253.5	7258.9	6613.5	5325.7	6400.7	8394.6	6253.5	33	7	16	7	123	13	63.73
High	475	Q02413	DSG1	Desmoglein-1 OS=Homo sapiens OX=9606 GN=DSG1 PE=1 SV=2	0.863	1.95	0.704	-0.21	0.96	-0.51	104.9	90.5	75.8	147.7	106.3	74.8	4677	4036.6	3378.2	6587.4	4740.6	3335	3775.5	3806.8	3220.4	5809	4530.2	3335	17	12	21	12	1049	113.7	76.74
High	909	A0A075B6S6	IGKV2D-30	Immunoglobulin kappa variable 2D-30 OS=Homo sapiens OX=9606 GN=IGKV2D-30 PE=3 SV=1	0.999	0.615	0.703	0	-0.7	-0.51	107.2	107.1	121	74.4	111.7	78.5	775.8	775	875.5	538.4	808.2	567.8	626.3	730.9	834.6	474.8	772.3	567.8	42	4	59	2	120	13.2	186.51
High	927	A0A0C4DH43	IGHV2-70D	Immunoglobulin heavy variable 2-70D OS=Homo sapiens OX=9606 GN=IGHV2-70D PE=3 SV=1	1.098	0.736	0.7	0.13	-0.44	-0.52	84.4	92.6	108.5	79.8	138.1	96.6	2054	2254.2	2640.2	1942	3362.4	2352.3	1658.1	2125.9	2516.9	1712.6	3213.2	2352.3	50	6	12	3	119	13.3	45.36
High	440	P01780	IGHV3-7	Immunoglobulin heavy variable 3-7 OS=Homo sapiens OX=9606 GN=IGHV3-7 PE=1 SV=2	0.936	0.716	0.7	-0.1	-0.48	-0.51	103.2	96.5	112.3	80.4	122.1	85.5	43267.1	40476.9	47120.2	33736.2	51190.6	35858.6	34927.8	38173.2	44919.7	29749.8	48918.3	35858.6	51	14	167	8	117	12.9	480.61
High	513	P02675	FGB	Fibrinogen beta chain OS=Homo sapiens OX=9606 GN=FGB PE=1 SV=2	0.972	0.988	0.699	-0.04	-0.02	-0.52	101.2	98.4	105.7	104.4	111.9	78.3	43189.3	41976.9	45096.1	44555	47755.9	33405	34865	39587.8	42990.2	39290.2	45636	33405	68	33	162	33	491	55.9	648.7
High	410	A0A0B4J1X5	IGHV3-74	Immunoglobulin heavy variable 3-74 OS=Homo sapiens OX=9606 GN=IGHV3-74 PE=3 SV=1	1.195	0.636	0.683	0.26	-0.65	-0.55	87.8	104.9	125	79.5	120.5	82.3	5484.7	6555.4	7809.4	4964.1	7524.5	5142	4427.6	6182.3	7444.7	4377.5	7190.5	5142	51	8	113	4	117	12.8	321.26
High	765	P02679	FGG	Fibrinogen gamma chain OS=Homo sapiens OX=9606 GN=FGG PE=1 SV=3	0.964	0.934	0.678	-0.05	-0.1	-0.56	102.1	98.4	110.2	103	111.1	75.3	30942.1	29813.3	33401.7	31206.6	33654.1	22811.2	24978.4	28116.5	31841.8	27519.1	32160.2	22811.2	53	22	100	22	453	51.5	379.51
High	336	P01732	CD8A	T-cell surface glycoprotein CD8 alpha chain OS=Homo sapiens OX=9606 GN=CD8A PE=1 SV=1	0.958	0.738	0.676	-0.06	-0.44	-0.56	91.5	87.7	124	91.5	122.5	82.8	267.6	256.5	362.8	267.7	358.3	242.2	216	241.9	345.8	236.1	342.4	242.2	12	2	2	2	235	25.7	7.96
High	803	P01766	IGHV3-13	Immunoglobulin heavy variable 3-13 OS=Homo sapiens OX=9606 GN=IGHV3-13 PE=1 SV=2	1.253	0.569	0.669	0.33	-0.81	-0.58	73.5	92.1	159.5	90.7	110.4	73.8	2111.8	2645.9	4578.6	2603.6	3169.4	2119	1704.8	2495.3	4364.8	2295.9	3028.7	2119	45	6	54	5	116	12.5	146.98
High	78	P02655	APOC2	Apolipoprotein C-II OS=Homo sapiens OX=9606 GN=APOC2 PE=1 SV=1	1.44	0.437	0.656	0.53	-1.19	-0.61	77	110.9	151.6	66.3	117.2	76.9	34865.7	50209.5	68653.2	30026	53089.8	34835.2	28145.7	47351.9	65447.1	26478	50733.1	34835.2	59	11	141	11	101	11.3	533.52
High	488	Q9HC84	MUC5B	Mucin-5B OS=Homo sapiens OX=9606 GN=MUC5B PE=1 SV=3	0.915	1.301	0.654	-0.13	0.38	-0.61	95	86.9	95.7	124.5	119.7	78.3	3587.4	3282.1	3615.8	4703.2	4520	2956.7	2895.9	3095.3	3446.9	4147.5	4319.4	2956.7	6	17	25	16	5762	596	90.3
High	106	A0A075B6I0	IGLV8-61	Immunoglobulin lambda variable 8-61 OS=Homo sapiens OX=9606 GN=IGLV8-61 PE=3 SV=7	0.993	0.737	0.652	-0.01	-0.44	-0.62	103.6	102.9	118.1	87.1	113.9	74.3	18179.3	18053	20721.8	15276.7	19987.5	13033.7	14675.5	17025.5	19754.1	13471.5	19100.2	13033.7	20	3	41	3	122	12.8	145.79
High	221	Q86YZ3	HRNR	Hornerin OS=Homo sapiens OX=9606 GN=HRNR PE=1 SV=2	0.552	1.349	0.64	-0.86	0.43	-0.64	122.1	67.5	73.1	98.6	145.6	93.2	914.7	505.2	547	738	1090	697.9	738.4	476.5	521.5	650.8	1041.6	697.9	16	12	51	12	2850	282.2	105.34
High	726	Q9NZT1	CALML5	Calmodulin-like protein 5 OS=Homo sapiens OX=9606 GN=CALML5 PE=1 SV=2	0.93	3.357	0.634	-0.1	1.75	-0.66	71.2	66.3	74.5	249.9	84.5	53.6	1835.5	1707.5	1918.6	6440.8	2178.2	1381.3	1481.7	1610.3	1829	5679.7	2081.5	1381.3	22	3	10	3	146	15.9	43.55
High	824	Q14574	DSC3	Desmocollin-3 OS=Homo sapiens OX=9606 GN=DSC3 PE=1 SV=3	0.877	2.424	0.623	-0.19	1.28	-0.68	104.7	91.8	68.3	165.5	104.6	65.1	887.3	778	578.5	1402.2	885.9	552	716.3	733.7	551.5	1236.5	846.6	552	3	2	2	2	896	99.9	6.33
High	167	A0A0B4J1V2	IGHV2-26	Immunoglobulin heavy variable 2-26 OS=Homo sapiens OX=9606 GN=IGHV2-26 PE=3 SV=1	0.741	1.177	0.616	-0.43	0.24	-0.7	103.1	76.5	78	91.8	155	95.6	1919.1	1422.8	1451.4	1708.8	2884.2	1777.9	1549.2	1341.8	1383.6	1506.9	2756.1	1777.9	54	5	7	4	119	13.2	21.63
High	509	P15924	DSP	Desmoplakin OS=Homo sapiens OX=9606 GN=DSP PE=1 SV=3	0.839	2.371	0.615	-0.25	1.25	-0.7	100.6	84.4	71.7	170	107.3	66	19000.5	15939.3	13536.1	32092	20262.4	12464.8	15338.3	15032.1	12903.9	28299.9	19362.9	12464.8	19	52	82	52	2871	331.6	254.89
High	1	A0A087WW87	IGKV2-40	Immunoglobulin kappa variable 2-40 OS=Homo sapiens OX=9606 GN=IGKV2-40 PE=3 SV=2	1.159	0.486	0.614	0.21	-1.04	-0.7	91.9	106.5	131.5	63.9	127.9	78.5	8453.7	9800.9	12098.9	5877.5	11765.9	7220.1	6824.3	9243.1	11533.9	5183	11243.6	7220.1	28	3	79	2	121	13.3	268.47
High	652	P14923	JUP	Junction plakoglobin OS=Homo sapiens OX=9606 GN=JUP PE=1 SV=3	0.857	1.979	0.567	-0.22	0.98	-0.82	100.6	86.3	74.6	147.6	121.8	69.1	4639	3977.7	3437.7	6803.2	5614.5	3183.6	3744.9	3751.3	3277.1	5999.3	5365.2	3183.6	28	15	23	15	745	81.7	81.08
High	68	A2NJV5	IGKV2-29	Immunoglobulin kappa variable 2-29 OS=Homo sapiens OX=9606 GN=IGKV2-29 PE=3 SV=2	1.1	0.319	0.55	0.14	-1.65	-0.86	84.5	92.9	178.3	56.9	120.9	66.5	4021.2	4422.1	8484.5	2709.5	5751.9	3166.4	3246.2	4170.4	8088.2	2389.4	5496.5	3166.4	37	4	66	3	120	13.1	214.36
High	202	A8K7I4	CLCA1	Calcium-activated chloride channel regulator 1 OS=Homo sapiens OX=9606 GN=CLCA1 PE=1 SV=3	0.927	1.502	0.52	-0.11	0.59	-0.94	86.3	80.1	86.7	130.2	142.7	74.1	645.5	598.5	648	973.2	1066.6	554.2	521.1	564.4	617.7	858.2	1019.3	554.2	4	4	5	4	914	100.2	13.03
High	462	Q5D862	FLG2	Filaggrin-2 OS=Homo sapiens OX=9606 GN=FLG2 PE=1 SV=1	1.112	4.695	0.5	0.15	2.23	-1	84.6	94.1	51.8	243.2	84.1	42.1	1497	1665.1	916.3	4302.5	1487.8	744.6	1208.5	1570.3	873.5	3794.1	1421.7	744.6	5	4	10	4	2391	247.9	17.1
High	890	P81605	DCD	Dermcidin OS=Homo sapiens OX=9606 GN=DCD PE=1 SV=2	0.497	1.458	0.485	-1.01	0.54	-1.05	178.7	88.8	58.1	84.8	127.7	61.9	6388.5	3173.3	2078.5	3030.7	4564.1	2211.9	5157.2	2992.7	1981.4	2672.6	4361.5	2211.9	48	5	8	5	110	11.3	32.33
High	163	P55072	VCP	Transitional endoplasmic reticulum ATPase OS=Homo sapiens OX=9606 GN=VCP PE=1 SV=4	0.532	0.979	0.458	-0.91	-0.03	-1.13	128.7	68.5	78.3	76.7	170	77.8	5104.6	2714.9	3107.1	3040.6	6744	3086.1	4120.7	2560.4	2962	2681.3	6444.6	3086.1	29	18	21	18	806	89.3	65.97
