# Supplementary material for: Extracellular Vesicles Play a Central Role in Cerebral Venous Disease‐Associated Brain Atrophy
Source: Adv Sci (Weinh). 2023 Jul 12;10(27):2301574. doi: 10.1002/advs.202301574 (PMC10520650; doi:10.1002/advs.202301574)
Supplement: Supplementary file 3 — Supplemental Table 2 [file ADVS-10-2301574-s004.xlsx]

## Sheet: Dataset(New Set)
Name of dataset: New Set
No. of identified items: 662 of 675
No. of unidentified items: 13
ID type: ProteinAccesion
Number of mapped gene: 606
Is dataset quantitative :NO
Mapped items:
Dataset item (UniProt accession )		Entrez ID	Gene symbol	Description	Alternate names	Chromosome	Map location
Q9H1B5		64132	XYLT2	xylosyltransferase II	PXYLT2|XT-II|XT2|xylT-II	17	17q21.33
Q8WWA0		55600	ITLN1	intelectin 1 (galactofuranose binding)	HL-1|HL1|INTL|ITLN|LFR|hIntL|omentin	1	1q21.3
P02654		341	APOC1	apolipoprotein C-I	Apo-CI|ApoC-I	19	19q13.2
P31151		6278	S100A7	S100 calcium binding protein A7	PSOR1|S100A7c	1	1q21
P02655		344	APOC2	apolipoprotein C-II	APO-CII|APOC-II	19	19q13.2
P07477		5644	PRSS1	protease, serine, 1 (trypsin 1)	TRP1|TRY1|TRY4|TRYP1	7	7q34
P06702		6280	S100A9	S100 calcium binding protein A9	60B8AG|CAGB|CFAG|CGLB|L1AG|LIAG|MAC387|MIF|MRP14|NIF|P14	1	1q21
Q0VD83		55911	APOBR	apolipoprotein B receptor	APOB100R|APOB48R	16	16p11
Q14624		3700	ITIH4	inter-alpha-trypsin inhibitor heavy chain family, member 4	GP120|H4P|IHRP|ITI-HC4|ITIHL1|PK-120|PK120	3	3p21.1
P02656		345	APOC3	apolipoprotein C-III	APOCIII|HALP2	11	11q23.3
P68871		3043	HBB	hemoglobin, beta	CD113t-C|beta-globin	11	11p15.5
Q8WZ42		7273	TTN	titin	CMD1G|CMH9|CMPD4|EOMFC|HMERF|LGMD2J|MYLK5|TMD	2	2q31
P59998		10093	ARPC4	actin related protein 2/3 complex, subunit 4, 20kDa	ARC20|P20-ARC	3	3p25.3
Q76LX8		11093	ADAMTS13	ADAM metallopeptidase with thrombospondin type 1 motif, 13	ADAM-TS13|ADAMTS-13|C9orf8|VWFCP|vWF-CP	9	9q34
P05109		6279	S100A8	S100 calcium binding protein A8	60B8AG|CAGA|CFAG|CGLA|CP-10|L1Ag|MA387|MIF|MRP8|NIF|P8	1	1q21
P61225		5912	RAP2B	RAP2B, member of RAS oncogene family	-	3	3q25.2
P02647		335	APOA1	apolipoprotein A-I	-	11	11q23-q24
P51452		1845	DUSP3	dual specificity phosphatase 3	VHR	17	17q21
O00151		9124	PDLIM1	PDZ and LIM domain 1	CLIM1|CLP-36|CLP36|HEL-S-112|hCLIM1	10	10q23.1
P03952		3818	KLKB1	kallikrein B, plasma (Fletcher factor) 1	KLK3|PPK	4	4q35
Q8NBJ4		51280	GOLM1	golgi membrane protein 1	C9orf155|GOLPH2|GP73|HEL46|PSEC0257|bA379P1.3	9	9q21.33
P69891		3047	HBG1	hemoglobin, gamma A	HBG-T2|HBGA|HBGR|HSGGL1|PRO2979	11	11p15.5
P02549		6708	SPTA1	spectrin, alpha, erythrocytic 1	EL2|HPP|HS3|SPH3|SPTA	1	1q21
Q09327		4248	MGAT3	mannosyl (beta-1,4-)-glycoprotein beta-1,4-N-acetylglucosaminyltransferase	GNT-III|GNT3	22	22q13.1
P55056		346	APOC4	apolipoprotein C-IV	APO-CIV|APOC-IV	19	19q13.2
Q13093		7941	PLA2G7	phospholipase A2, group VII (platelet-activating factor acetylhydrolase, plasma)	LDL-PLA2|LP-PLA2|PAFAD|PAFAH	6	6p21.2-p12
Q08380		3959	LGALS3BP	lectin, galactoside-binding, soluble, 3 binding protein	90K|BTBD17B|CyCAP|M2BP|MAC-2-BP|TANGO10B|gp90	17	17q25
P62993		2885	GRB2	growth factor receptor-bound protein 2	ASH|EGFRBP-GRB2|Grb3-3|MST084|MSTP084|NCKAP2	17	17q24-q25
P46940		8826	IQGAP1	IQ motif containing GTPase activating protein 1	HUMORFA01|SAR1|p195	15	15q26.1
P11717		3482	IGF2R	insulin-like growth factor 2 receptor	CD222|CIMPR|M6P-R|MPR1|MPRI	6	6q26
P69905		3039	HBA1	hemoglobin, alpha 1	HBA-T3|HBH	16	16p13.3
P69905		3040	HBA2	hemoglobin, alpha 2	HBA-T2|HBH	16	16p13.3
P18428		3929	LBP	lipopolysaccharide binding protein	BPIFD2	20	20q11.23
P05771		5579	PRKCB	protein kinase C, beta	PKC-beta|PKCB|PRKCB1|PRKCB2	16	16p11.2
P80188		3934	LCN2	lipocalin 2	24p3|MSFI|NGAL	9	9q34
O75339		8483	CILP	cartilage intermediate layer protein, nucleotide pyrophosphohydrolase	CILP-1|HsT18872	15	15q22
P21291		1465	CSRP1	cysteine and glycine-rich protein 1	CRP|CRP1|CSRP|CYRP|D1S181E|HEL-141	1	1q32
P08567		5341	PLEK	pleckstrin	P47	2	2p13.3
P61604		3336	HSPE1	heat shock 10kDa protein 1	CPN10|EPF|GROES|HSP10	2	2q33.1
P05154		5104	SERPINA5	serpin peptidase inhibitor, clade A (alpha-1 antiproteinase, antitrypsin), member 5	PAI-3|PAI3|PCI|PCI-B|PLANH3|PROCI	14	14q32.1
P08571		929	CD14	CD14 molecule	-	5	5q31.1
P04114		338	APOB	apolipoprotein B	FLDB|LDLCQ4	2	2p24-p23
P32942		3385	ICAM3	intercellular adhesion molecule 3	CD50|CDW50|ICAM-R	19	19p13.3-p13.2
Q06830		5052	PRDX1	peroxiredoxin 1	MSP23|NKEF-A|NKEFA|PAG|PAGA|PAGB|PRX1|PRXI|TDPX2	1	1p34.1
Q9Y4D1		23002	DAAM1	dishevelled associated activator of morphogenesis 1	-	14	14q23.1
P07093		5270	SERPINE2	serpin peptidase inhibitor, clade E (nexin, plasminogen activator inhibitor type 1), member 2	GDN|GDNPF|PI-7|PI7|PN-1|PN1|PNI	2	2q36.1
Q9H4M9		10938	EHD1	EH-domain containing 1	H-PAST|HPAST1|PAST|PAST1	11	11q13
P37802		8407	TAGLN2	transgelin 2	HA1756	1	1q21-q25
P11277		6710	SPTB	spectrin, beta, erythrocytic	EL3|HS2|HSPTB1|SPH2	14	14q23-q24.2
Q9Y613		29109	FHOD1	formin homology 2 domain containing 1	FHOS	16	16q22
Q99715		1303	COL12A1	collagen, type XII, alpha 1	BA209D8.1|COL12A1L|DJ234P15.1	6	6q12-q13
Q9NRW1		51560	RAB6B	RAB6B, member RAS oncogene family	-	3	3q22.1
P05067		351	APP	amyloid beta (A4) precursor protein	AAA|ABETA|ABPP|AD1|APPI|CTFgamma|CVAP|PN-II|PN2	21	21q21.3
Q5D862		388698	FLG2	filaggrin family member 2	IFPS	1	1q21.3
P11597		1071	CETP	cholesteryl ester transfer protein, plasma	BPIFF|HDLCQ10	16	16q21
Q8TDL5		92747	BPIFB1	BPI fold containing family B, member 1	C20orf114|LPLUNC1	20	20q11.21
P02649		348	APOE	apolipoprotein E	AD2|APO-E|LDLCQ5|LPG	19	19q13.2
O14950		103910	MYL12B	myosin, light chain 12B, regulatory	MLC-B|MRLC2	18	18p11.31
O14950		10627	MYL12A	myosin, light chain 12A, regulatory, non-sarcomeric	HEL-S-24|MLC-2B|MLCB|MRCL3|MRLC3|MYL2B	18	18p11.31
Q96PD5		114770	PGLYRP2	peptidoglycan recognition protein 2	HMFT0141|PGLYRPL|PGRP-L|PGRPL|TAGL-like|tagL|tagL-alpha|tagl-beta	19	19p13.12
Q6V0I7		79633	FAT4	FAT atypical cadherin 4	CDHF14|CDHR11|FAT-J|FATJ|HKLLS2|NBLA00548|VMLDS2	4	4q28.1
P02763		5004	ORM1	orosomucoid 1	AGP-A|AGP1|HEL-S-153w|ORM	9	9q32
P02042		3045	HBD	hemoglobin, delta	-	11	11p15.5
Q04609		2346	FOLH1	folate hydrolase (prostate-specific membrane antigen) 1	FGCP|FOLH|GCP2|GCPII|NAALAD1|NAALAdase|PSM|PSMA|mGCP	11	11p11.2
P27105		2040	STOM	stomatin	BND7|EPB7|EPB72	9	9q34.1
P30044		25824	PRDX5	peroxiredoxin 5	ACR1|AOEB166|B166|HEL-S-55|PLP|PMP20|PRDX6|PRXV|SBBI10|prx-V	11	11q13
P30740		1992	SERPINB1	serpin peptidase inhibitor, clade B (ovalbumin), member 1	EI|ELANH2|HEL57|LEI|M/NEI|MNEI|PI-2|PI2	6	6p25
P29350		5777	PTPN6	protein tyrosine phosphatase, non-receptor type 6	HCP|HCPH|HPTP1C|PTP-1C|SH-PTP1|SHP-1|SHP-1L|SHP1	12	12p13
P49368		7203	CCT3	chaperonin containing TCP1, subunit 3 (gamma)	CCT-gamma|CCTG|PIG48|TCP-1-gamma|TRIC5	1	1q23
Q6Q788		116519	APOA5	apolipoprotein A-V	APOAV|RAP3	11	11q23
Q15555		10982	MAPRE2	microtubule-associated protein, RP/EB family, member 2	EB1|EB2|RP1	18	18q12.1
P25311		563	AZGP1	alpha-2-glycoprotein 1, zinc-binding	ZA2G|ZAG	7	7q22.1
P50895		4059	BCAM	basal cell adhesion molecule (Lutheran blood group)	AU|CD239|LU|MSK19	19	19q13.2
Q9HBR0		124565	SLC38A10	solute carrier family 38, member 10	PP1744	17	17q25.3
P00451		2157	F8	coagulation factor VIII, procoagulant component	AHF|DXS1253E|F8B|F8C|FVIII|HEMA	X	Xq28
P24821		3371	TNC	tenascin C	150-225|DFNA56|GMEM|GP|HXB|JI|TN|TN-C	9	9q33
P16157		286	ANK1	ankyrin 1, erythrocytic	ANK|SPH1|SPH2	8	8p11.1
P78509		5649	RELN	reelin	ETL7|LIS2|PRO1598|RL	7	7q22
P60174		7167	TPI1	triosephosphate isomerase 1	HEL-S-49|TIM|TPI|TPID	12	12p13
P08174		1604	CD55	CD55 molecule, decay accelerating factor for complement (Cromer blood group)	CR|CROM|DAF|TC	1	1q32
A6NMZ7		131873	COL6A6	collagen, type VI, alpha 6	-	3	3q22.1
Q8IZ83		126133	ALDH16A1	aldehyde dehydrogenase 16 family, member A1	-	19	19q13.33
P04180		3931	LCAT	lecithin-cholesterol acyltransferase	-	16	16q22.1
P61224		5908	RAP1B	RAP1B, member of RAS oncogene family	K-REV|RAL1B	12	12q14
O60234		9535	GMFG	glia maturation factor, gamma	GMF-GAMMA	19	19q13.2
Q9Y274		10402	ST3GAL6	ST3 beta-galactoside alpha-2,3-sialyltransferase 6	SIAT10|ST3GALVI	3	3q12.1
P61019		5862	RAB2A	RAB2A, member RAS oncogene family	LHX|RAB2	8	8q12.1
P80511		6283	S100A12	S100 calcium binding protein A12	CAAF1|CAGC|CGRP|ENRAGE|MRP-6|MRP6|p6	1	1q21
P62328		7114	TMSB4X	thymosin beta 4, X-linked	FX|PTMB4|TB4X|TMSB4	X	Xq21.3-q22
O00391		5768	QSOX1	quiescin Q6 sulfhydryl oxidase 1	Q6|QSCN6	1	1q24
Q14165		9761	MLEC	malectin	KIAA0152	12	12q24.31
Q99784		10439	OLFM1	olfactomedin 1	AMY|NOE1|NOELIN1|OlfA	9	9q34.3
P04792		3315	HSPB1	heat shock 27kDa protein 1	CMT2F|HEL-S-102|HMN2B|HS.76067|HSP27|HSP28|Hsp25|SRP27	7	7q11.23
P05546		3053	SERPIND1	serpin peptidase inhibitor, clade D (heparin cofactor), member 1	D22S673|HC2|HCF2|HCII|HLS2|LS2|THPH10	22	22q11.21
P0C0L5		100293534	C4B_2	complement component 4B (Chido blood group), copy 2	-	6	-
P0C0L5		721	C4B	complement component 4B (Chido blood group)	C4B1|C4B12|C4B2|C4B3|C4B5|C4BD|C4B_2|C4F|CH|CO4|CPAMD3	6	6p21.3
Q86U17		256394	SERPINA11	serpin peptidase inhibitor, clade A (alpha-1 antiproteinase, antitrypsin), member 11	-	14	14q32.13
P27169		5444	PON1	paraoxonase 1	ESA|MVCD5|PON	7	7q21.3
P23634		493	ATP2B4	ATPase, Ca++ transporting, plasma membrane 4	ATP2B2|MXRA1|PMCA4|PMCA4b|PMCA4x	1	1q32.1
Q13867		642	BLMH	bleomycin hydrolase	BH|BMH	17	17q11.2
Q15848		9370	ADIPOQ	adiponectin, C1Q and collagen domain containing	ACDC|ACRP30|ADIPQTL1|ADPN|APM-1|APM1|GBP28	3	3q27
O00468		375790	AGRN	agrin	CMS8|CMSPPD	1	1p36.33
P35858		3483	IGFALS	insulin-like growth factor binding protein, acid labile subunit	ACLSD|ALS	16	16p13.3
P11226		4153	MBL2	mannose-binding lectin (protein C) 2, soluble	COLEC1|HSMBPC|MBL|MBL2D|MBP|MBP-C|MBP1|MBPD	10	10q11.2
P02748		735	C9	complement component 9	ARMD15|C9D	5	5p14-p12
P05452		7123	CLEC3B	C-type lectin domain family 3, member B	TN|TNA	3	3p22-p21.3
Q9NYU2		56886	UGGT1	UDP-glucose glycoprotein glucosyltransferase 1	HUGT1|UGCGL1|UGT1	2	2q14.3
O95810		8436	SDPR	serum deprivation response	CAVIN2|PS-p68|SDR|cavin-2	2	2q32-q33
Q4LDE5		79987	SVEP1	sushi, von Willebrand factor type A, EGF and pentraxin domain containing 1	C9orf13|CCP22|POLYDOM|SEL-OB|SELOB	9	9q32
Q9NY65		1962	EHHADH	enoyl-CoA, hydratase/3-hydroxyacyl CoA dehydrogenase	ECHD|FRTS3|L-PBE|LBFP|LBP|PBFE	3	3q26.3-q28
Q9NY65		51807	TUBA8	tubulin, alpha 8	TUBAL2	22	22q11.1
P47755		830	CAPZA2	capping protein (actin filament) muscle Z-line, alpha 2	CAPPA2|CAPZ	7	7q31.2-q31.3
Q9HBI1		29780	PARVB	parvin, beta	CGI-56	22	22q13.2-q13.33
P02765		197	AHSG	alpha-2-HS-glycoprotein	A2HS|AHS|FETUA|HSGA	3	3q27
O00560		6386	SDCBP	syndecan binding protein (syntenin)	MDA-9|MDA9|ST1|SYCL|TACIP18	8	8q12
P22352		2878	GPX3	glutathione peroxidase 3	GPx-P|GSHPx-3|GSHPx-P	5	5q33.1
P16671		948	CD36	CD36 molecule (thrombospondin receptor)	BDPLT10|CHDS7|FAT|GP3B|GP4|GPIV|PASIV|SCARB3	7	7q11.2
P61088		7334	UBE2N	ubiquitin-conjugating enzyme E2N	HEL-S-71|UBC13|UBCHBEN; UBC13|UbcH-ben|UbcH13	12	12q22
P01034		1471	CST3	cystatin C	ARMD11	20	20p11.21
P09211		2950	GSTP1	glutathione S-transferase pi 1	DFN7|FAEES3|GST3|GSTP|HEL-S-22|PI	11	11q13
Q99747		8774	NAPG	N-ethylmaleimide-sensitive factor attachment protein, gamma	GAMMASNAP	18	18p11.22
Q14141		23157	SEPT6	septin 6	SEP2|SEPT2	X	Xq24
O00339		4147	MATN2	matrilin 2	-	8	8q22
Q7Z304		256691	MAMDC2	MAM domain containing 2	-	9	9q21.12
P61106		51552	RAB14	RAB14, member RAS oncogene family	FBP|RAB-14	9	9q33.2
P11413		2539	G6PD	glucose-6-phosphate dehydrogenase	G6PD1	X	Xq28
P68133		58	ACTA1	actin, alpha 1, skeletal muscle	ACTA|ASMA|CFTD|CFTD1|CFTDM|MPFD|NEM1|NEM2|NEM3	1	1q42.13
Q16706		4124	MAN2A1	mannosidase, alpha, class 2A, member 1	AMan II|GOLIM7|MANA2|MANII	5	5q21.3
P05106		3690	ITGB3	integrin, beta 3 (platelet glycoprotein IIIa, antigen CD61)	BDPLT16|BDPLT2|CD61|GP3A|GPIIIa|GT	17	17q21.32
P22748		762	CA4	carbonic anhydrase IV	CAIV|Car4|RP17	17	17q23
P23229		3655	ITGA6	integrin, alpha 6	CD49f|ITGA6B|VLA-6	2	2q31.1
Q02809		5351	PLOD1	procollagen-lysine, 2-oxoglutarate 5-dioxygenase 1	EDS6|LH|LH1|LLH|PLOD	1	1p36.22
P55157		4547	MTTP	microsomal triglyceride transfer protein	ABL|MTP	4	4q24
B0I1T2		64005	MYO1G	myosin IG	HA2|HLA-HA2|MHAG	7	7p13
O95445		55937	APOM	apolipoprotein M	G3a|HSPC336|NG20|apo-M	6	6p21.33
P04062		2629	GBA	glucosidase, beta, acid	GBA1|GCB|GLUC	1	1q21
P07384		823	CAPN1	calpain 1, (mu/I) large subunit	CANP|CANP1|CANPL1|muCANP|muCL	11	11q13
Q8IWL2		653509	SFTPA1	surfactant protein A1	COLEC4|PSAP|PSP-A|PSPA|SFTP1|SFTPA1B|SP-A|SP-A1|SPA|SPA1	10	10q22.3
P21333		2316	FLNA	filamin A, alpha	ABP-280|ABPX|CSBS|CVD1|FLN|FLN-A|FLN1|FMD|MNS|NHBP|OPD|OPD1|OPD2|XLVD|XMVD	X	Xq28
P00918		760	CA2	carbonic anhydrase II	CA-II|CAC|CAII|Car2|HEL-76	8	8q22
P68366		7277	TUBA4A	tubulin, alpha 4a	ALS22|H2-ALPHA|TUBA1	2	2q35
P31944		23581	CASP14	caspase 14, apoptosis-related cysteine peptidase	-	19	19p13.1
P04275		7450	VWF	von Willebrand factor	F8VWF|VWD	12	12p13.3
P62987		7311	UBA52	ubiquitin A-52 residue ribosomal protein fusion product 1	CEP52|HUBCEP52|L40|RPL40	19	19p13.1-p12
Q86SQ4		57211	ADGRG6	adhesion G protein-coupled receptor G6	APG1|DREG|GPR126|PS1TP2|VIGR	6	6q24.1
P31948		10963	STIP1	stress-induced phosphoprotein 1	HEL-S-94n|HOP|IEF-SSP-3521|P60|STI1|STI1L	11	11q13
Q14644		22821	RASA3	RAS p21 protein activator 3	GAP1IP4BP|GAPIII	13	13q34
P02768		213	ALB	albumin	ANALBA|FDAH|PRO0883|PRO0903|PRO1341	4	4q13.3
P05090		347	APOD	apolipoprotein D	-	3	3q29
P16284		5175	PECAM1	platelet/endothelial cell adhesion molecule 1	CD31|CD31/EndoCAM|GPIIA'|PECA1|PECAM-1|endoCAM	17	17q23.3
P10124		5552	SRGN	serglycin	PPG|PRG|PRG1	10	10q22.1
P07339		1509	CTSD	cathepsin D	CLN10|CPSD|HEL-S-130P	11	11p15.5
Q12841		11167	FSTL1	follistatin-like 1	FRP|FSL1|MIR198	3	3q13.33
P60981		11034	DSTN	destrin (actin depolymerizing factor)	ACTDP|ADF|HEL32|bA462D18.2	20	20p12.1
Q86UX7		83706	FERMT3	fermitin family member 3	KIND3|MIG-2|MIG2B|UNC112C|URP2|URP2SF	11	11q13.1
P21980		7052	TGM2	transglutaminase 2	G-ALPHA-h|GNAH|HEL-S-45|TG2|TGC	20	20q12
P28906		947	CD34	CD34 molecule	-	1	1q32
P62937		5478	PPIA	peptidylprolyl isomerase A (cyclophilin A)	CYPA|CYPH|HEL-S-69p	7	7p13
P00740		2158	F9	coagulation factor IX	FIX|HEMB|P19|PTC|THPH8	X	Xq27.1-q27.2
P62258		7531	YWHAE	tyrosine 3-monooxygenase/tryptophan 5-monooxygenase activation protein, epsilon	14-3-3E|HEL2|KCIP-1|MDCR|MDS	17	17p13.3
Q13724		7841	MOGS	mannosyl-oligosaccharide glucosidase	CDG2B|CWH41|DER7|GCS1	2	2p13.1
P22105		7148	TNXB	tenascin XB	EDS3|HXBL|TENX|TN-X|TNX|TNXB1|TNXB2|TNXBS|VUR8|XB|XBS	6	6p21.3
P32119		7001	PRDX2	peroxiredoxin 2	HEL-S-2a|NKEF-B|NKEFB|PRP|PRX2|PRXII|PTX1|TDPX1|TPX1|TSA	19	19p13.2
Q08722		961	CD47	CD47 molecule	IAP|MER6|OA3	3	3q13.1-q13.2
Q8WUJ3		57214	CEMIP	cell migration inducing protein, hyaluronan binding	CCSP1|KIAA1199|TMEM2L	15	15q24
P63104		7534	YWHAZ	tyrosine 3-monooxygenase/tryptophan 5-monooxygenase activation protein, zeta	14-3-3-zeta|HEL-S-3|HEL4|KCIP-1|YWHAD	8	8q23.1
P30041		9588	PRDX6	peroxiredoxin 6	1-Cys|AOP2|HEL-S-128m|NSGPx|PRX|aiPLA2|p29	1	1q25.1
O00299		1192	CLIC1	chloride intracellular channel 1	G6|NCC27	6	6p21.3
P61160		10097	ACTR2	ARP2 actin-related protein 2 homolog (yeast)	ARP2	2	2p14
P36955		5176	SERPINF1	serpin peptidase inhibitor, clade F (alpha-2 antiplasmin, pigment epithelium derived factor), member 1	EPC-1|OI12|OI6|PEDF|PIG35	17	17p13.3
P05156		3426	CFI	complement factor I	AHUS3|ARMD13|C3BINA|C3b-INA|FI|IF|KAF	4	4q25
O14672		102	ADAM10	ADAM metallopeptidase domain 10	AD10|AD18|CD156c|HsT18717|MADM|RAK|kuz	15	15q22
P01011		12	SERPINA3	serpin peptidase inhibitor, clade A (alpha-1 antiproteinase, antitrypsin), member 3	AACT|ACT|GIG24|GIG25	14	14q32.1
P58166		83729	INHBE	inhibin, beta E	-	12	12q13.3
Q9BXJ4		114899	C1QTNF3	C1q and tumor necrosis factor related protein 3	C1ATNF3|CORCS|CORS|CORS-26|CORS26|CTRP3	5	5p13
P61158		10096	ACTR3	ARP3 actin-related protein 3 homolog (yeast)	ARP3	2	2q14.1
O75558		8676	STX11	syntaxin 11	FHL4|HLH4|HPLH4	6	6q24.2
Q07954		4035	LRP1	low density lipoprotein receptor-related protein 1	A2MR|APOER|APR|CD91|IGFBP3R|LRP|LRP1A|TGFBR5	12	12q13.3
P07737		5216	PFN1	profilin 1	ALS18	17	17p13.3
P10646		7035	TFPI	tissue factor pathway inhibitor (lipoprotein-associated coagulation inhibitor)	EPI|LACI|TFI|TFPI1	2	2q32
P16452		2038	EPB42	erythrocyte membrane protein band 4.2	PA|SPH5	15	15q15-q21
Q7L576		23191	CYFIP1	cytoplasmic FMR1 interacting protein 1	P140SRA-1|SHYC|SRA-1|SRA1	15	15q11
P11047		3915	LAMC1	laminin, gamma 1 (formerly LAMB2)	LAMB2	1	1q31
P18206		7414	VCL	vinculin	CMD1W|CMH15|HEL114|MV|MVCL	10	10q22.2
P20701		3683	ITGAL	integrin, alpha L (antigen CD11A (p180), lymphocyte function-associated antigen 1; alpha polypeptide)	CD11A|LFA-1|LFA1A	16	16p11.2
P02774		2638	GC	group-specific component (vitamin D binding protein)	DBP|DBP/GC|GRD3|HEL-S-51|VDBG|VDBP	4	4q12-q13
P51149		7879	RAB7A	RAB7A, member RAS oncogene family	PRO2706|RAB7	3	3q21.3
P29622		5267	SERPINA4	serpin peptidase inhibitor, clade A (alpha-1 antiproteinase, antitrypsin), member 4	KAL|KLST|KST|PI-4|PI4|kallistatin	14	14q32.13
Q01082		6711	SPTBN1	spectrin, beta, non-erythrocytic 1	ELF|HEL102|SPTB2|betaSpII	2	2p21
P62491		8766	RAB11A	RAB11A, member RAS oncogene family	YL8	15	15q22.31
Q99497		11315	PARK7	parkinson protein 7	DJ-1|DJ1|HEL-S-67p	1	1p36.23
Q02817		4583	MUC2	mucin 2, oligomeric mucus/gel-forming	MLP|MUC-2|SMUC	11	11p15.5
P08514		3674	ITGA2B	integrin, alpha 2b (platelet glycoprotein IIb of IIb/IIIa complex, antigen CD41)	BDPLT16|BDPLT2|CD41|CD41B|GP2B|GPIIb|GT|GTA|HPA3|PPP1R93	17	17q21.32
P68104		1915	EEF1A1	eukaryotic translation elongation factor 1 alpha 1	CCS-3|CCS3|EE1A1|EEF-1|EEF1A|EF-Tu|EF1A|GRAF-1EF|HNGC:16303|LENG7|PTI1|eEF1A-1	6	6q14.1
P12109		1291	COL6A1	collagen, type VI, alpha 1	OPLL	21	21q22.3
Q8WUM4		10015	PDCD6IP	programmed cell death 6 interacting protein	AIP1|ALIX|DRIP4|HP95	3	3p22.3
P23467		5787	PTPRB	protein tyrosine phosphatase, receptor type, B	HPTP-BETA|HPTPB|PTPB|R-PTP-BETA|VEPTP	12	12q15-q21
Q12805		2202	EFEMP1	EGF containing fibulin-like extracellular matrix protein 1	DHRD|DRAD|FBLN3|FBNL|FIBL-3|MLVT|MTLV|S1-5	2	2p16
P07437		203068	TUBB	tubulin, beta class I	CDCBM6|M40|OK/SW-cl.56|TUBB1|TUBB5	6	6p21.33
P01031		727	C5	complement component 5	C5D|C5a|C5b|CPAMD4|ECLZB	9	9q33-q34
P98161		5310	PKD1	polycystic kidney disease 1 (autosomal dominant)	PBP|Pc-1|TRPP1	16	16p13.3
Q8WWZ8		170392	OIT3	oncoprotein induced transcript 3	LZP	10	10q22.1
P07942		3912	LAMB1	laminin, beta 1	CLM|LIS5	7	7q22
P14770		2815	GP9	glycoprotein IX (platelet)	CD42a|GPIX	3	3q21.3
P01137		7040	TGFB1	transforming growth factor, beta 1	CED|DPD1|LAP|TGFB|TGFbeta	19	19q13.1
P15814		3543	IGLL1	immunoglobulin lambda-like polypeptide 1	14.1|AGM2|CD179b|IGL1|IGL5|IGLJ14.1|IGLL|IGO|IGVPB|VPREB2	22	22q11.23
P16109		6403	SELP	selectin P (granule membrane protein 140kDa, antigen CD62)	CD62|CD62P|GMP140|GRMP|LECAM3|PADGEM|PSEL	1	1q24.2
Q9UQP3		63923	TNN	tenascin N	TN-W	1	1q23-q24
P10644		5573	PRKAR1A	protein kinase, cAMP-dependent, regulatory, type I, alpha	ACRDYS1|ADOHR|CAR|CNC|CNC1|PKR1|PPNAD1|PRKAR1|TSE1	17	17q24.2
P51148		5878	RAB5C	RAB5C, member RAS oncogene family	L1880|RAB5CL|RAB5L|RABL	17	17q21.2
Q8NG11		81619	TSPAN14	tetraspanin 14	DC-TM4F2|TM4SF14	10	10q23.1
O75083		9948	WDR1	WD repeat domain 1	AIP1|HEL-S-52|NORI-1	4	4p16.1
O15145		10094	ARPC3	actin related protein 2/3 complex, subunit 3, 21kDa	ARC21|p21-Arc	12	12q24.11
Q9BWP8		78989	COLEC11	collectin sub-family member 11	3MC2|CL-K1-I|CL-K1-II|CL-K1-IIa|CL-K1-IIb|CLK1	2	2p25.3
Q9Y6Z7		10584	COLEC10	collectin sub-family member 10 (C-type lectin)	CLL1	8	8q23-q24.1
Q13201		22915	MMRN1	multimerin 1	ECM|EMILIN4|GPIa*|MMRN	4	4q22
P11150		3990	LIPC	lipase, hepatic	HDLCQ12|HL|HTGL|LIPH	15	15q21-q23
Q16363		3910	LAMA4	laminin, alpha 4	CMD1JJ|LAMA3|LAMA4*-1	6	6q21
P30153		5518	PPP2R1A	protein phosphatase 2, regulatory subunit A, alpha	MRD36|PP2A-Aalpha|PP2AAALPHA|PR65A	19	19q13.41
Q6YHK3		135228	CD109	CD109 molecule	CPAMD7|p180|r150	6	6q13
Q13418		3611	ILK	integrin-linked kinase	HEL-S-28|ILK-1|ILK-2|P59|p59ILK	11	11p15.4
Q08431		4240	MFGE8	milk fat globule-EGF factor 8 protein	BA46|EDIL1|HMFG|HsT19888|MFG-E8|MFGM|OAcGD3S|SED1|SPAG10|hP47	15	15q25
Q9UHG3		51449	PCYOX1	prenylcysteine oxidase 1	PCL1	2	2p13.3
P02790		3263	HPX	hemopexin	HX	11	11p15.5-p15.4
Q03591		3078	CFHR1	complement factor H-related 1	CFHL|CFHL1|CFHL1P|CFHR1P|FHR1|H36-1|H36-2|HFL1|HFL2	1	1q32
P08134		389	RHOC	ras homolog family member C	ARH9|ARHC|H9|RHOH9	1	1p13.1
P12814		87	ACTN1	actinin, alpha 1	BDPLT15	14	14q24|14q22-q24
P02747		714	C1QC	complement component 1, q subcomponent, C chain	C1Q-C|C1QG	1	1p36.11
P21926		928	CD9	CD9 molecule	BTCC-1|DRAP-27|MIC3|MRP-1|TSPAN-29|TSPAN29	12	12p13.3
Q9H8L6		79812	MMRN2	multimerin 2	EMILIN-3|EMILIN3|ENDOGLYX-1	10	10q23.2
Q9HDC9		57136	APMAP	adipocyte plasma membrane associated protein	BSCv|C20orf3	20	20p11.2
Q96RT1		55914	ERBB2IP	erbb2 interacting protein	ERBIN|HEL-S-78|LAP2	5	5q12.3
P60709		60	ACTB	actin, beta	BRWS1|PS1TP5BP1	7	7p22
Q86YW5		340205	TREML1	triggering receptor expressed on myeloid cells-like 1	GLTL1825|PRO3438|TLT-1|TLT1|dJ238O23.3	6	6p21.1
Q14697		23193	GANAB	glucosidase, alpha; neutral AB	G2AN|GLUII	11	11q12.3
Q9UGM5		26998	FETUB	fetuin B	16G2|Gugu|IRL685	3	3q27
Q8WVV4		79983	POF1B	premature ovarian failure, 1B	POF|POF2B	X	Xq21.2
P39060		80781	COL18A1	collagen, type XVIII, alpha 1	KNO|KNO1|KS	21	21q22.3
Q9Y2A7		10787	NCKAP1	NCK-associated protein 1	HEM2|NAP1|NAP125|p125Nap1	2	2q32
P29122		5046	PCSK6	proprotein convertase subtilisin/kexin type 6	PACE4|SPC4	15	15q26.3
Q9BX93		84647	PLA2G12B	phospholipase A2, group XIIB	FKSG71|GXIIB|GXIIIsPLA2|PLA2G13	10	10q22.1
P35542		6291	SAA4	serum amyloid A4, constitutive	C-SAA|CSAA	11	11p15.1-p14
P68371		10383	TUBB4B	tubulin, beta 4B class IVb	Beta2|TUBB2|TUBB2C	9	9q34
P23471		5803	PTPRZ1	protein tyrosine phosphatase, receptor-type, Z polypeptide 1	HPTPZ|HPTPzeta|PTP-ZETA|PTP18|PTPRZ|PTPZ|R-PTP-zeta-2|RPTPB|RPTPbeta|phosphacan	7	7q31.3
P04040		847	CAT	catalase	-	11	11p13
P10909		1191	CLU	clusterin	AAG4|APO-J|APOJ|CLI|CLU1|CLU2|KUB1|NA1/NA2|SGP-2|SGP2|SP-40|TRPM-2|TRPM2	8	8p21-p12
Q9BXN1		54829	ASPN	asporin	OS3|PLAP-1|PLAP1|SLRR1C	9	9q22
Q15833		6813	STXBP2	syntaxin binding protein 2	FHL5|Hunc18b|MUNC18-2|UNC18-2|UNC18B|pp10122	19	19p13.3-p13.2
Q15063		10631	POSTN	periostin, osteoblast specific factor	OSF-2|OSF2|PDLPOSTN|PN|periostin	13	13q13.3
Q08830		2267	FGL1	fibrinogen-like 1	HFREP1|HP-041|LFIRE-1|LFIRE1	8	8p22
P25705		498	ATP5A1	ATP synthase, H+ transporting, mitochondrial F1 complex, alpha subunit 1, cardiac muscle	ATP5A|ATP5AL2|ATPM|COXPD22|HEL-S-123m|MC5DN4|MOM2|OMR|ORM|hATP1	18	18q21
Q9H4B7		81027	TUBB1	tubulin, beta 1 class VI	-	20	20q13.32
P14543		4811	NID1	nidogen 1	NID	1	1q43
P01009		5265	SERPINA1	serpin peptidase inhibitor, clade A (alpha-1 antiproteinase, antitrypsin), member 1	A1A|A1AT|AAT|PI|PI1|PRO2275|alpha1AT	14	14q32.1
P02766		7276	TTR	transthyretin	CTS|CTS1|HEL111|HsT2651|PALB|TBPA	18	18q12.1
P11215		3684	ITGAM	integrin, alpha M (complement component 3 receptor 3 subunit)	CD11B|CR3A|MAC-1|MAC1A|MO1A|SLEB6	16	16p11.2
P61981		7532	YWHAG	tyrosine 3-monooxygenase/tryptophan 5-monooxygenase activation protein, gamma	14-3-3GAMMA|PPP1R170	7	7q11.23
Q93050		535	ATP6V0A1	ATPase, H+ transporting, lysosomal V0 subunit a1	ATP6N1|ATP6N1A|Stv1|VPP1|Vph1|a1	17	17q21
O00194		5874	RAB27B	RAB27B, member RAS oncogene family	C25KG	18	18q21.2
Q15582		7045	TGFBI	transforming growth factor, beta-induced, 68kDa	BIGH3|CDB1|CDG2|CDGG1|CSD|CSD1|CSD2|CSD3|EBMD|LCD1	5	5q31
Q9ULV4		23603	CORO1C	coronin, actin binding protein, 1C	HCRNN4	12	12q24.1
P10643		730	C7	complement component 7	-	5	5p13
Q6UXH0		55908	C19orf80	chromosome 19 open reading frame 80	ANGPTL8|PRO1185|PVPA599|RIFL|TD26	19	19p13.2
O43707		81	ACTN4	actinin, alpha 4	ACTININ-4|FSGS|FSGS1	19	19q13
P07988		6439	SFTPB	surfactant protein B	PSP-B|SFTB3|SFTP3|SMDP1|SP-B	2	2p12-p11.2
P35579		4627	MYH9	myosin, heavy chain 9, non-muscle	BDPLT6|DFNA17|EPSTS|FTNS|MHA|NMHC-II-A|NMMHC-IIA|NMMHCA	22	22q13.1
P02746		713	C1QB	complement component 1, q subcomponent, B chain	-	1	1p36.12
P07355		302	ANXA2	annexin A2	ANX2|ANX2L4|CAL1H|HEL-S-270|LIP2|LPC2|LPC2D|P36|PAP-IV	15	15q22.2
Q14520		3026	HABP2	hyaluronan binding protein 2	FSAP|HABP|HGFAL|PHBP	10	10q25.3
P49746		7059	THBS3	thrombospondin 3	TSP3	1	1q21
Q01518		10487	CAP1	CAP, adenylate cyclase-associated protein 1 (yeast)	CAP|CAP1-PEN	1	1p34.2
P02461		1281	COL3A1	collagen, type III, alpha 1	EDS4A	2	2q31
P04217		1	A1BG	alpha-1-B glycoprotein	A1B|ABG|GAB|HYST2477	19	19q13.4
O75563		8935	SKAP2	src kinase associated phosphoprotein 2	PRAP|RA70|SAPS|SCAP2|SKAP-HOM|SKAP55R	7	7p15.2
Q14764		9961	MVP	major vault protein	LRP|VAULT1	16	16p11.2
P13987		966	CD59	CD59 molecule, complement regulatory protein	16.3A5|1F5|EJ16|EJ30|EL32|G344|HRF-20|HRF20|MAC-IP|MACIF|MEM43|MIC11|MIN1|MIN2|MIN3|MIRL|MSK21|p18-20	11	11p13
P49913		820	CAMP	cathelicidin antimicrobial peptide	CAP-18|CAP18|CRAMP|FALL-39|FALL39|HSD26|LL37	3	3p21.3
Q27J81		64423	INF2	inverted formin, FH2 and WH2 domain containing	C14orf151|C14orf173|CMTDIE|FSGS5|pp9484	14	14q32.33
P08572		1284	COL4A2	collagen, type IV, alpha 2	ICH|POREN2	13	13q34
Q9Y6R7		8857	FCGBP	Fc fragment of IgG binding protein	FC(GAMMA)BP	19	19q13.1
P02753		5950	RBP4	retinol binding protein 4, plasma	MCOPCB10|RDCCAS	10	10q23.33
P02775		5473	PPBP	pro-platelet basic protein (chemokine (C-X-C motif) ligand 7)	B-TG1|Beta-TG|CTAP-III|CTAP3|CTAPIII|CXCL7|LA-PF4|LDGF|MDGF|NAP-2|PBP|SCYB7|TC1|TC2|TGB|TGB1|THBGB|THBGB1	4	4q12-q13
P67936		7171	TPM4	tropomyosin 4	HEL-S-108	19	19p13.1
P12931		6714	SRC	SRC proto-oncogene, non-receptor tyrosine kinase	ASV|SRC1|c-SRC|p60-Src	20	20q12-q13
Q04917		7533	YWHAH	tyrosine 3-monooxygenase/tryptophan 5-monooxygenase activation protein, eta	YWHA1	22	22q12.3
P07225		5627	PROS1	protein S (alpha)	PROS|PS21|PS22|PS23|PS24|PS25|PSA|THPH5|THPH6	3	3q11.2
P00558		5230	PGK1	phosphoglycerate kinase 1	HEL-S-68p|MIG10|PGKA	X	Xq13.3
P23528		1072	CFL1	cofilin 1 (non-muscle)	CFL|HEL-S-15|cofilin	11	11q13
Q8IZF2		221395	ADGRF5	adhesion G protein-coupled receptor F5	GPR116|KPG_001	6	6p12.3
P02452		1277	COL1A1	collagen, type I, alpha 1	EDSC|OI1|OI2|OI3|OI4	17	17q21.33
P04003		722	C4BPA	complement component 4 binding protein, alpha	C4BP|PRP	1	1q32
Q8NBP7		255738	PCSK9	proprotein convertase subtilisin/kexin type 9	FH3|HCHOLA3|LDLCQ1|NARC-1|NARC1|PC9	1	1p32.3
P60660		4637	MYL6	myosin, light chain 6, alkali, smooth muscle and non-muscle	ESMLC|LC17|LC17-GI|LC17-NM|LC17A|LC17B|MLC-3|MLC1SM|MLC3NM|MLC3SM	12	12q13.2
O00161		8773	SNAP23	synaptosomal-associated protein, 23kDa	HsT17016|SNAP-23|SNAP23A|SNAP23B	15	15q14
P21589		4907	NT5E	5'-nucleotidase, ecto (CD73)	CALJA|CD73|E5NT|NT|NT5|NTE|eN|eNT	6	6q14-q21
Q15389		284	ANGPT1	angiopoietin 1	AGP1|AGPT|ANG1	8	8q23.1
P07195		3945	LDHB	lactate dehydrogenase B	HEL-S-281|LDH-B|LDH-H|LDHBD|TRG-5	12	12p12.2-p12.1
P12111		1293	COL6A3	collagen, type VI, alpha 3	DYT27	2	2q37
P15531		4830	NME1	NME/NM23 nucleoside diphosphate kinase 1	AWD|GAAD|NB|NBS|NDKA|NDPK-A|NDPKA|NM23|NM23-H1	17	17q21.3
Q99439		1265	CNN2	calponin 2	-	19	19p13.3
P50148		2776	GNAQ	guanine nucleotide binding protein (G protein), q polypeptide	CMC1|G-ALPHA-q|GAQ|SWS	9	9q21
O75954		10867	TSPAN9	tetraspanin 9	NET-5|NET5|PP1057	12	12p13.33-p13.32
P02745		712	C1QA	complement component 1, q subcomponent, A chain	-	1	1p36.12
P04196		3273	HRG	histidine-rich glycoprotein	HPRG|HRGP|THPH11	3	3q27
P27348		10971	YWHAQ	tyrosine 3-monooxygenase/tryptophan 5-monooxygenase activation protein, theta	14-3-3|1C5|HS1	2	2p25.1
P19320		7412	VCAM1	vascular cell adhesion molecule 1	CD106|INCAM-100	1	1p32-p31
O60610		1729	DIAPH1	diaphanous-related formin 1	DFNA1|DIA1|DRF1|LFHL1|hDIA1	5	5q31
O75955		10211	FLOT1	flotillin 1	-	6	6p21.3
Q71U36		7846	TUBA1A	tubulin, alpha 1a	B-ALPHA-1|LIS3|TUBA3	12	12q13.12
P13224		2812	GP1BB	glycoprotein Ib (platelet), beta polypeptide	BDPLT1|BS|CD42C|GPIBB	22	22q11.21
Q8NI99		83854	ANGPTL6	angiopoietin-like 6	AGF|ARP5	19	19p13.2
P61026		10890	RAB10	RAB10, member RAS oncogene family	-	2	2p23.3
P11216		5834	PYGB	phosphorylase, glycogen; brain	GPBB	20	20p11.21
Q14242		6404	SELPLG	selectin P ligand	CD162|CLA|PSGL-1|PSGL1	12	12q24
P02730		6521	SLC4A1	solute carrier family 4 (anion exchanger), member 1 (Diego blood group)	AE1|BND3|CD233|DI|EMPB3|EPB3|FR|RTA1A|SW|WD|WD1|WR	17	17q21.31
P20073		310	ANXA7	annexin A7	ANX7|SNX|SYNEXIN	10	10q22.2
P05107		3689	ITGB2	integrin, beta 2 (complement component 3 receptor 3 and 4 subunit)	CD18|LAD|LCAMB|LFA-1|MAC-1|MF17|MFI7	21	21q22.3
P14151		6402	SELL	selectin L	CD62L|LAM1|LECAM1|LEU8|LNHR|LSEL|LYAM1|PLNHR|TQ1	1	1q24.2
P07358		732	C8B	complement component 8, beta polypeptide	C82	1	1p32.2
P06396		2934	GSN	gelsolin	ADF|AGEL	9	9q33
P11169		6515	SLC2A3	solute carrier family 2 (facilitated glucose transporter), member 3	GLUT3	12	12p13.3
P14618		5315	PKM	pyruvate kinase, muscle	CTHBP|HEL-S-30|OIP3|PK3|PKM2|TCB|THBP1	15	15q22
P51884		4060	LUM	lumican	LDC|SLRR2D	12	12q21.33
P01008		462	SERPINC1	serpin peptidase inhibitor, clade C (antithrombin), member 1	AT3|AT3D|ATIII|THPH7	1	1q25.1
P24043		3908	LAMA2	laminin, alpha 2	LAMM	6	6q22-q23
P01591		3512	JCHAIN	joining chain of multimeric IgA and IgM	IGCJ|IGJ|JCH	4	4q21
Q96QA5		284110	GSDMA	gasdermin A	FKSG9|GSDM|GSDM1	17	17q21.1
P63000		5879	RAC1	ras-related C3 botulinum toxin substrate 1 (rho family, small GTP binding protein Rac1)	MIG5|Rac-1|TC-25|p21-Rac1	7	7p22
P98160		3339	HSPG2	heparan sulfate proteoglycan 2	HSPG|PLC|PRCAN|SJA|SJS|SJS1	1	1p36.1-p34
P0C0L4		720	C4A	complement component 4A (Rodgers blood group)	C4|C4A2|C4A3|C4A4|C4A6|C4AD|C4S|CO4|CPAMD2|RG	6	6p21.3
P0C0L4		721	C4B	complement component 4B (Chido blood group)	C4B1|C4B12|C4B2|C4B3|C4B5|C4BD|C4B_2|C4F|CH|CO4|CPAMD3	6	6p21.3
P35443		7060	THBS4	thrombospondin 4	TSP-4|TSP4	5	5q13
O95866		80739	C6orf25	chromosome 6 open reading frame 25	G6b|NG31	6	6p21.33
P07360		733	C8G	complement component 8, gamma polypeptide	C8C	9	9q34.3
P19440		2678	GGT1	gamma-glutamyltransferase 1	CD224|D22S672|D22S732|GGT|GGT 1|GTG	22	22q11.23
P07357		731	C8A	complement component 8, alpha polypeptide	-	1	1p32
A1L4H1		284297	SSC5D	scavenger receptor cysteine rich family, 5 domains	-	19	19q13.42
P00747		5340	PLG	plasminogen	-	6	6q26
P02675		2244	FGB	fibrinogen beta chain	HEL-S-78p	4	4q28
Q13813		6709	SPTAN1	spectrin, alpha, non-erythrocytic 1	EIEE5|NEAS|SPTA2	9	9q34.11
Q96RW7		83872	HMCN1	hemicentin 1	ARMD1|FBLN6|FIBL-6|FIBL6	1	1q25.3-q31.1
Q6UX71		84898	PLXDC2	plexin domain containing 2	TEM7R	10	10p12.31
Q9Y490		7094	TLN1	talin 1	ILWEQ|TLN	9	9p13
Q9NY97		10678	B3GNT2	UDP-GlcNAc:betaGal beta-1,3-N-acetylglucosaminyltransferase 2	B3GN-T2|B3GNT|B3GNT-2|B3GNT1|BETA3GNT|BGNT2|BGnT-2	2	2p15
Q14019		23406	COTL1	coactosin-like F-actin binding protein 1	CLP	16	16q24.1
P02749		350	APOH	apolipoprotein H (beta-2-glycoprotein I)	B2G1|B2GP1|BG	17	17q24.2
P0DMV9		3303	HSPA1A	heat shock 70kDa protein 1A	HEL-S-103|HSP70-1|HSP70-1A|HSP70.1|HSP70I|HSP72|HSPA1	6	6p21.3
P0DMV9		3304	HSPA1B	heat shock 70kDa protein 1B	HSP70-1B|HSP70-2|HSP70.2	6	6p21.3
Q9Y5X9		9388	LIPG	lipase, endothelial	EDL|EL|PRO719	18	18q21.1
P02671		2243	FGA	fibrinogen alpha chain	Fib2	4	4q28
P58335		118429	ANTXR2	anthrax toxin receptor 2	CMG-2|CMG2|HFS|ISH|JHF	4	4q21.21
P04899		2771	GNAI2	guanine nucleotide binding protein (G protein), alpha inhibiting activity polypeptide 2	GIP|GNAI2B|H_LUCA15.1|H_LUCA16.1	3	3p21.31
Q13790		319	APOF	apolipoprotein F	Apo-F|LTIP	12	12q13.3
P12110		1292	COL6A2	collagen, type VI, alpha 2	PP3610	21	21q22.3
P43652		173	AFM	afamin	ALB2|ALBA|ALF	4	4q13.3
P26038		4478	MSN	moesin	HEL70	X	Xq11.1
P30101		2923	PDIA3	protein disulfide isomerase family A, member 3	ER60|ERp57|ERp60|ERp61|GRP57|GRP58|HEL-S-269|HEL-S-93n|HsT17083|P58|PI-PLC	15	15q15
Q12913		5795	PTPRJ	protein tyrosine phosphatase, receptor type, J	CD148|DEP1|HPTPeta|R-PTP-ETA|SCC1	11	11p11.2
P62873		2782	GNB1	guanine nucleotide binding protein (G protein), beta polypeptide 1	-	1	1p36.33
Q5T749		448834	KPRP	keratinocyte proline-rich protein	C1orf45	1	1q21.3
P58215		84695	LOXL3	lysyl oxidase-like 3	LOXL	2	2p13
Q14515		8404	SPARCL1	SPARC-like 1 (hevin)	MAST 9|MAST9|PIG33|SC1	4	4q22.1
Q8N699		80177	MYCT1	myc target 1	MTLC	6	6q25.2
Q13642		2273	FHL1	four and a half LIM domains 1	FHL-1|FHL1A|FHL1B|FLH1A|KYOT|SLIM|SLIM-1|SLIM1|SLIMMER|XMPMA	X	Xq26
P61952		2791	GNG11	guanine nucleotide binding protein (G protein), gamma 11	GNGT11	7	7q21
P13611		1462	VCAN	versican	CSPG2|ERVR|GHAP|PG-M|WGN|WGN1	5	5q14.3
Q9UK55		51156	SERPINA10	serpin peptidase inhibitor, clade A (alpha-1 antiproteinase, antitrypsin), member 10	PZI|ZPI	14	14q32.13
Q06033		3699	ITIH3	inter-alpha-trypsin inhibitor heavy chain 3	H3P|ITI-HC3|SHAP	3	3p21.1
Q9BUN1		54964	C1orf56	chromosome 1 open reading frame 56	MENT	1	1q21.3
P02679		2266	FGG	fibrinogen gamma chain	-	4	4q28
P00742		2159	F10	coagulation factor X	FX|FXA	13	13q34
Q9ULI3		57493	HEG1	heart development protein with EGF-like domains 1	HEG|MST112|MSTP112	3	3q21.2
Q02818		4924	NUCB1	nucleobindin 1	CALNUC|NUC	19	19q13.33
P48059		3987	LIMS1	LIM and senescent cell antigen-like domains 1	PINCH|PINCH-1|PINCH1	2	2q12.3
Q15942		7791	ZYX	zyxin	ESP-2|HED-2	7	7q32
P11279		3916	LAMP1	lysosomal-associated membrane protein 1	CD107a|LAMPA|LGP120	13	13q34
P78417		9446	GSTO1	glutathione S-transferase omega 1	GSTO 1-1|GSTTLp28|HEL-S-21|P28|SPG-R	10	10q25.1
P08575		5788	PTPRC	protein tyrosine phosphatase, receptor type, C	B220|CD45|CD45R|GP180|L-CA|LCA|LY5|T200	1	1q31-q32
Q9Y315		51071	DERA	deoxyribose-phosphate aldolase (putative)	CGI-26|DEOC	12	12p12.3
O43866		922	CD5L	CD5 molecule-like	AIM|API6|PRO229|SP-ALPHA|Spalpha	1	1q23.1
P52566		397	ARHGDIB	Rho GDP dissociation inhibitor (GDI) beta	D4|GDIA2|GDID4|LYGDI|Ly-GDI|RAP1GN1|RhoGDI2	12	12p12.3
P55268		3913	LAMB2	laminin, beta 2 (laminin S)	LAMS|NPHS5	3	3p21
O00602		2219	FCN1	ficolin (collagen/fibrinogen domain containing) 1	FCNM	9	9q34
Q96RD9		83416	FCRL5	Fc receptor-like 5	BXMAS1|CD307|CD307e|FCRH5|IRTA2|PRO820	1	1q21
P23141		1066	CES1	carboxylesterase 1	ACAT|CE-1|CEH|CES2|HMSE|HMSE1|PCE-1|REH|SES1|TGH|hCE-1	16	16q22.2
P06753		7170	TPM3	tropomyosin 3	CAPM1|CFTD|HEL-189|HEL-S-82p|NEM1|OK/SW-cl.5|TM-5|TM3|TM30|TM30nm|TM5|TPMsk3|TRK|hscp30	1	1q21.2
P01019		183	AGT	angiotensinogen (serpin peptidase inhibitor, clade A, member 8)	ANHU|SERPINA8	1	1q42.2
P01732		925	CD8A	CD8a molecule	CD8|Leu2|MAL|p32	2	2p12
O15143		10095	ARPC1B	actin related protein 2/3 complex, subunit 1B, 41kDa	ARC41|p40-ARC|p41-ARC	7	7q22.1
Q14314		10875	FGL2	fibrinogen-like 2	T49|pT49	7	7q11.23
P12429		306	ANXA3	annexin A3	ANX3	4	4q21.21
P08123		1278	COL1A2	collagen, type I, alpha 2	OI4	7	7q22.1
P27824		821	CANX	calnexin	CNX|IP90|P90	5	5q35
P55058		5360	PLTP	phospholipid transfer protein	BPIFE|HDLCQ9	20	20q13.12
P05556		3688	ITGB1	integrin, beta 1 (fibronectin receptor, beta polypeptide, antigen CD29 includes MDF2, MSK12)	CD29|FNRB|GPIIA|MDF2|MSK12|VLA-BETA|VLAB	10	10p11.2
P00738		3240	HP	haptoglobin	BP|HP2ALPHA2|HPA1S	16	16q22.2
P20851		725	C4BPB	complement component 4 binding protein, beta	C4BP	1	1q32
Q00610		1213	CLTC	clathrin, heavy chain (Hc)	CHC|CHC17|CLH-17|CLTCL2|Hc	17	17q23.1
Q969P0		93185	IGSF8	immunoglobulin superfamily, member 8	CD316|CD81P3|EWI-2|EWI2|KCT-4|LIR-D1|PGRL	1	1q23.1
P35613		682	BSG	basigin (Ok blood group)	5F7|CD147|EMMPRIN|M6|OK|TCSF	19	19p13.3
P02743		325	APCS	amyloid P component, serum	HEL-S-92n|PTX2|SAP	1	1q21-q23
Q04721		4853	NOTCH2	notch 2	AGS2|HJCYS|hN2	1	1p13-p11
O00159		4641	MYO1C	myosin IC	MMI-beta|MMIb|NMI|myr2	17	17p13.3
P07996		7057	THBS1	thrombospondin 1	THBS|THBS-1|TSP|TSP-1|TSP1	15	15q15
P02787		7018	TF	transferrin	PRO1557|PRO2086|TFQTL1	3	3q22.1
Q08554		1823	DSC1	desmocollin 1	CDHF1|DG2/DG3	18	18q12.1
P08637		2214	FCGR3A	Fc fragment of IgG, low affinity IIIa, receptor (CD16a)	CD16|CD16A|FCG3|FCGR3|FCGRIII|FCR-10|FCRIII|FCRIIIA|IGFR3|IMD20	1	1q23
P48509		977	CD151	CD151 molecule (Raph blood group)	GP27|MER2|PETA-3|RAPH|SFA1|TSPAN24	11	11p15.5
Q9UEW3		8685	MARCO	macrophage receptor with collagenous structure	SCARA2	2	2q14.2
P23284		5479	PPIB	peptidylprolyl isomerase B (cyclophilin B)	CYP-S1|CYPB|HEL-S-39|OI9|SCYLP	15	15q21-q22
P14625		7184	HSP90B1	heat shock protein 90kDa beta (Grp94), member 1	ECGP|GP96|GRP94|HEL-S-125m|HEL35|TRA1	12	12q24.2-q24.3
P19652		5005	ORM2	orosomucoid 2	AGP-B|AGP-B'|AGP2	9	9q32
P52209		5226	PGD	phosphogluconate dehydrogenase	6PGD	1	1p36.22
Q92954		10216	PRG4	proteoglycan 4	CACP|HAPO|JCAP|MSF|SZP	1	1q25-q31
P04439		3105	HLA-A	major histocompatibility complex, class I, A	HLAA	6	6p21.3
Q6UX06		10562	OLFM4	olfactomedin 4	GC1|GW112|OLM4|OlfD|UNQ362|bA209J19.1|hGC-1|hOLfD	13	13q14.3
P80108		2822	GPLD1	glycosylphosphatidylinositol specific phospholipase D1	GPIPLD|GPIPLDM|PIGPLD|PIGPLD1|PLD	6	6p22.1
P02786		7037	TFRC	transferrin receptor	CD71|T9|TFR|TFR1|TR|TRFR|p90	3	3q29
P60953		998	CDC42	cell division cycle 42	CDC42Hs|G25K	1	1p36.1
P15153		5880	RAC2	ras-related C3 botulinum toxin substrate 2 (rho family, small GTP binding protein Rac2)	EN-7|Gx|HSPC022|p21-Rac2	22	22q13.1
P08697		5345	SERPINF2	serpin peptidase inhibitor, clade F (alpha-2 antiplasmin, pigment epithelium derived factor), member 2	A2AP|AAP|ALPHA-2-PI|API|PLI	17	17p13
Q8NBS9		81567	TXNDC5	thioredoxin domain containing 5 (endoplasmic reticulum)	ENDOPDI|ERP46|HCC-2|HCC2|PDIA15|STRF8|UNQ364	6	6p24.3
Q92496		10877	CFHR4	complement factor H-related 4	CFHL4|FHR-4|FHR4	1	1q32
Q9BXX0		84034	EMILIN2	elastin microfibril interfacer 2	EMILIN-2|FOAP-10	18	18p11.3
P07602		5660	PSAP	prosaposin	GLBA|SAP1	10	10q21-q22
P48740		5648	MASP1	mannan-binding lectin serine peptidase 1 (C4/C2 activating component of Ra-reactive factor)	3MC1|CRARF|CRARF1|MAP1|MASP|MASP3|MAp44|PRSS5|RaRF	3	3q27-q28
Q14008		9793	CKAP5	cytoskeleton associated protein 5	CHTOG|MSPS|TOG|TOGp|ch-TOG	11	11p11.2
P13671		729	C6	complement component 6	-	5	5p13
P17936		3486	IGFBP3	insulin-like growth factor binding protein 3	BP-53|IBP3	7	7p12.3
P47756		832	CAPZB	capping protein (actin filament) muscle Z-line, beta	CAPB|CAPPB|CAPZ	1	1p36.1
P61020		5869	RAB5B	RAB5B, member RAS oncogene family	-	12	12q13
Q15404		6251	RSU1	Ras suppressor protein 1	RSP-1	10	10p13
P01023		2	A2M	alpha-2-macroglobulin	A2MD|CPAMD5|FWP007|S863-7	12	12p13.31
P05164		4353	MPO	myeloperoxidase	-	17	17q23.1
P08473		4311	MME	membrane metallo-endopeptidase	CALLA|CD10|NEP|SFE	3	3q25.2
Q9NZT1		51806	CALML5	calmodulin-like 5	CLSP	10	10p15.1
Q9BYJ0		83888	FGFBP2	fibroblast growth factor binding protein 2	HBP17RP|KSP37	4	4p16
P35555		2200	FBN1	fibrillin 1	ACMICD|ECTOL1|FBN|GPHYSD2|MASS|MFS1|OCTD|SGS|SSKS|WMS|WMS2	15	15q21.1
P26022		5806	PTX3	pentraxin 3, long	TNFAIP5|TSG-14	3	3q25
Q7Z7G0		25890	ABI3BP	ABI family, member 3 (NESH) binding protein	NESHBP|TARSH	3	3q12
A8K7I4		1179	CLCA1	chloride channel accessory 1	CACC|CACC1|CLCRG1|CaCC-1|GOB5|hCLCA1|hCaCC-1	1	1p22.3
P01889		3106	HLA-B	major histocompatibility complex, class I, B	AS|HLAB|SPDA1	6	6p21.3
Q99523		6272	SORT1	sortilin 1	Gp95|LDLCQ6|NT3	1	1p13.3|1p21.3-p13.1
Q14247		2017	CTTN	cortactin	EMS1	11	11q13
O00592		5420	PODXL	podocalyxin-like	Gp200|PC|PCLP|PCLP-1	7	7q32-q33
P10599		7295	TXN	thioredoxin	TRDX|TRX|TRX1	9	9q31
P23142		2192	FBLN1	fibulin 1	FBLN|FIBL1	22	22q13.31
P14314		5589	PRKCSH	protein kinase C substrate 80K-H	AGE-R2|G19P1|PCLD|PKCSH|PLD1	19	19p13.2
P17301		3673	ITGA2	integrin, alpha 2 (CD49B, alpha 2 subunit of VLA-2 receptor)	BR|CD49B|GPIa|HPA-5|VLA-2|VLAA2	5	5q11.2
P10586		5792	PTPRF	protein tyrosine phosphatase, receptor type, F	BNAH2|LAR	1	1p34
P04406		2597	GAPDH	glyceraldehyde-3-phosphate dehydrogenase	G3PD|GAPD|HEL-S-162eP	12	12p13
P00450		1356	CP	ceruloplasmin (ferroxidase)	CP-2	3	3q23-q25
Q8IZP0		10006	ABI1	abl-interactor 1	ABI-1|ABLBP4|E3B1|NAP1BP|SSH3BP|SSH3BP1	10	10p11.2
P06576		506	ATP5B	ATP synthase, H+ transporting, mitochondrial F1 complex, beta polypeptide	ATPMB|ATPSB|HEL-S-271	12	12q13.13
P06681		717	C2	complement component 2	ARMD14|CO2	6	6p21.3
P17858		5211	PFKL	phosphofructokinase, liver	ATP-PFK|PFK-B|PFK-L	21	21q22.3
P08648		3678	ITGA5	integrin, alpha 5 (fibronectin receptor, alpha polypeptide)	CD49e|FNRA|VLA-5|VLA5A	12	12q11-q13
P46531		4851	NOTCH1	notch 1	AOS5|AOVD1|TAN1|hN1	9	9q34.3
P51693		333	APLP1	amyloid beta (A4) precursor-like protein 1	APLP	19	19q13.1
Q86WI1		93035	PKHD1L1	polycystic kidney and hepatic disease 1 (autosomal recessive)-like 1	PKHDL1	8	8q23
P11142		3312	HSPA8	heat shock 70kDa protein 8	HEL-33|HEL-S-72p|HSC54|HSC70|HSC71|HSP71|HSP73|HSPA10|LAP-1|LAP1|NIP71	11	11q24.1
O15144		10109	ARPC2	actin related protein 2/3 complex, subunit 2, 34kDa	ARC34|PNAS-139|PRO2446|p34-Arc	2	2q36.1
Q4KMQ2		196527	ANO6	anoctamin 6	BDPLT7|SCTS|TMEM16F	12	12q12
P04075		226	ALDOA	aldolase A, fructose-bisphosphate	ALDA|GSD12|HEL-S-87p	16	16p11.2
P11166		6513	SLC2A1	solute carrier family 2 (facilitated glucose transporter), member 1	CSE|DYT17|DYT18|DYT9|EIG12|GLUT|GLUT-1|GLUT1|GLUT1DS|HTLVR|PED	1	1p34.2
O14791		8542	APOL1	apolipoprotein L, 1	APO-L|APOL|APOL-I|FSGS4	22	22q13.1
O00187		10747	MASP2	mannan-binding lectin serine peptidase 2	MAP19|MASP-2|MASP1P1|sMAP	1	1p36.3-p36.2
Q9HC84		727897	MUC5B	mucin 5B, oligomeric mucus/gel-forming	MG1|MUC-5B|MUC5|MUC9	11	11p15.5
P23470		5793	PTPRG	protein tyrosine phosphatase, receptor type, G	HPTPG|PTPG|R-PTP-GAMMA|RPTPG	3	3p21-p14
P02545		4000	LMNA	lamin A/C	CDCD1|CDDC|CMD1A|CMT2B1|EMD2|FPL|FPLD|FPLD2|HGPS|IDC|LDP1|LFP|LGMD1B|LMN1|LMNC|LMNL1|PRO1	1	1q22
P05155		710	SERPING1	serpin peptidase inhibitor, clade G (C1 inhibitor), member 1	C1IN|C1INH|C1NH|HAE1|HAE2	11	11q12.1
P15144		290	ANPEP	alanyl (membrane) aminopeptidase	APN|CD13|GP150|LAP1|P150|PEPN	15	15q25-q26
P08311		1511	CTSG	cathepsin G	CATG|CG	14	14q11.2
P30626		6717	SRI	sorcin	CP-22|CP22|SCN|V19	7	7q21.1
P49747		1311	COMP	cartilage oligomeric matrix protein	EDM1|EPD1|MED|PSACH|THBS5	19	19p13.1
Q9NNX6		30835	CD209	CD209 molecule	CDSIGN|CLEC4L|DC-SIGN|DC-SIGN1	19	19p13
Q9Y624		50848	F11R	F11 receptor	CD321|JAM|JAM1|JAMA|JCAM|KAT|PAM-1	1	1q21.2-q21.3
P27797		811	CALR	calreticulin	CRT|HEL-S-99n|RO|SSA|cC1qR	19	19p13.3-p13.2
P41222		5730	PTGDS	prostaglandin D2 synthase 21kDa (brain)	L-PGDS|LPGDS|PDS|PGD2|PGDS|PGDS2	9	9q34.2-q34.3
P31146		11151	CORO1A	coronin, actin binding protein, 1A	CLABP|CLIPINA|HCORO1|IMD8|TACO|p57	16	16p11.2
Q15485		2220	FCN2	ficolin (collagen/fibrinogen domain containing lectin) 2	EBP-37|FCNL|P35|ficolin-2	9	9q34.3
P12259		2153	F5	coagulation factor V (proaccelerin, labile factor)	FVL|PCCF|RPRGL1|THPH2	1	1q23
P02652		336	APOA2	apolipoprotein A-II	Apo-AII|ApoA-II|apoAII	1	1q23.3
P07237		5034	P4HB	prolyl 4-hydroxylase, beta polypeptide	CLCRP1|DSI|ERBA2L|GIT|P4Hbeta|PDI|PDIA1|PHDB|PO4DB|PO4HB|PROHB	17	17q25
Q14112		22795	NID2	nidogen 2 (osteonidogen)	NID-2	14	14q22.1
P05089		383	ARG1	arginase 1	-	6	6q23
Q9Y251		10855	HPSE	heparanase	HPA|HPA1|HPR1|HPSE1|HSE1	4	4q21.3
P04083		301	ANXA1	annexin A1	ANX1|LPC1	9	9q21.13
O15511		10092	ARPC5	actin related protein 2/3 complex, subunit 5, 16kDa	ARC16|dJ127C7.3|p16-Arc	1	1q25.3
O14773		1200	TPP1	tripeptidyl peptidase I	CLN2|GIG1|LPIC|SCAR7|TPP-1	11	11p15
P50552		7408	VASP	vasodilator-stimulated phosphoprotein	-	19	19q13.32
Q14517		2195	FAT1	FAT atypical cadherin 1	CDHF7|CDHR8|FAT|ME5|hFat1	4	4q35
P02751		2335	FN1	fibronectin 1	CIG|ED-B|FINC|FN|FNZ|GFND|GFND2|LETS|MSF	2	2q34
P05362		3383	ICAM1	intercellular adhesion molecule 1	BB2|CD54|P3.58	19	19p13.3-p13.2
P03951		2160	F11	coagulation factor XI	FXI	4	4q35
P49908		6414	SEPP1	selenoprotein P, plasma, 1	SELP|SEPP|SeP	5	5q31
P17927		1378	CR1	complement component (3b/4b) receptor 1 (Knops blood group)	C3BR|C4BR|CD35|KN	1	1q32
Q9BXR6		81494	CFHR5	complement factor H-related 5	CFHL5|CFHR5D|FHR-5|FHR5	1	1q31.3
Q658P3		55240	STEAP3	STEAP family member 3, metalloreductase	AHMIO2|STMP3|TSAP6|dudlin-2	2	2q14.2
P00739		3250	HPR	haptoglobin-related protein	A-259H10.2|HP	16	16q22.1
P05160		2165	F13B	coagulation factor XIII, B polypeptide	FXIIIB	1	1q31-q32.1
P14780		4318	MMP9	matrix metallopeptidase 9	CLG4B|GELB|MANDP2|MMP-9	20	20q13.12
Q9NX62		54928	IMPAD1	inositol monophosphatase domain containing 1	GPAPP|IMP 3|IMP-3|IMPA3	8	8q12.1
O15204		27299	ADAMDEC1	ADAM-like, decysin 1	M12.219	8	8p21.2
Q16610		1893	ECM1	extracellular matrix protein 1	URBWD	1	1q21
Q9NQ79		55118	CRTAC1	cartilage acidic protein 1	ASPIC|ASPIC1|CEP-68	10	10q22
P11021		3309	HSPA5	heat shock 70kDa protein 5 (glucose-regulated protein, 78kDa)	BIP|GRP78|HEL-S-89n|MIF2	9	9q33.3
Q14766		4052	LTBP1	latent transforming growth factor beta binding protein 1	-	2	2p22-p21
P00488		2162	F13A1	coagulation factor XIII, A1 polypeptide	F13A	6	6p25.3-p24.3
P11586		4522	MTHFD1	methylenetetrahydrofolate dehydrogenase (NADP+ dependent) 1, methenyltetrahydrofolate cyclohydrolase, formyltetrahydrofolate synthetase	MTHFC|MTHFD	14	14q24
Q04756		3083	HGFAC	HGF activator	HGFA	4	4p16
Q9Y4L1		10525	HYOU1	hypoxia up-regulated 1	GRP-170|Grp170|HSP12A|ORP-150|ORP150	11	11q23.1-q23.3
Q9BT09		10695	CNPY3	canopy FGF signaling regulator 3	CAG4A|ERDA5|PRAT4A|TNRC5	6	6p21.1
P04839		1536	CYBB	cytochrome b-245, beta polypeptide	AMCBX2|CGD|GP91-1|GP91-PHOX|GP91PHOX|IMD34|NOX2|p91-PHOX	X	Xp21.1
Q9UM47		4854	NOTCH3	notch 3	CADASIL|CASIL|IMF2	19	19p13.2-p13.1
P09172		1621	DBH	dopamine beta-hydroxylase (dopamine beta-monooxygenase)	DBM	9	9q34
Q12907		10960	LMAN2	lectin, mannose-binding 2	C5orf8|GP36B|VIP36	5	5q35.3
Q86UD1		220323	OAF	out at first homolog	NS5ATP13TP2	11	11q23.3
P07359		2811	GP1BA	glycoprotein Ib (platelet), alpha polypeptide	BDPLT1|BDPLT3|BSS|CD42B|CD42b-alpha|DBPLT3|GP1B|GPIbA|VWDP	17	17p13.2
Q14574		1825	DSC3	desmocollin 3	CDHF3|DSC|DSC1|DSC2|DSC4|HT-CP	18	18q12.1
P50995		311	ANXA11	annexin A11	ANX11|CAP50	10	10q23
P02788		4057	LTF	lactotransferrin	GIG12|HEL110|HLF2|LF	3	3p21.31
Q9HCU0		57124	CD248	CD248 molecule, endosialin	CD164L1|TEM1	11	11q13
P07900		3320	HSP90AA1	heat shock protein 90kDa alpha (cytosolic), class A member 1	EL52|HSP86|HSP89A|HSP90A|HSP90N|HSPC1|HSPCA|HSPCAL1|HSPCAL4|HSPN|Hsp89|Hsp90|LAP-2|LAP2	14	14q32.33
P22792		1370	CPN2	carboxypeptidase N, polypeptide 2	ACBP	3	3q29
P08670		7431	VIM	vimentin	CTRCT30|HEL113	10	10p13
P55103		3626	INHBC	inhibin, beta C	IHBC	12	12q13.1
P02462		1282	COL4A1	collagen, type IV, alpha 1	BSVD|RATOR	13	13q34
Q02413		1828	DSG1	desmoglein 1	CDHF4|DG1|DSG|EPKHE|EPKHIA|PPKS1|SPPK1	18	18q12.1
O95498		8875	VNN2	vanin 2	FOAP-4|GPI-80	6	6q23-q24
P33908		4121	MAN1A1	mannosidase, alpha, class 1A, member 1	HUMM3|HUMM9|MAN9	6	6q22
P00734		2147	F2	coagulation factor II (thrombin)	PT|RPRGL2|THPH1	11	11p11
P14923		3728	JUP	junction plakoglobin	ARVD12|CTNNG|DP3|DPIII|PDGB|PKGB	17	17q21
P01042		3827	KNG1	kininogen 1	BDK|BK|KNG	3	3q27
Q96IY4		1361	CPB2	carboxypeptidase B2 (plasma)	CPU|PCPB|TAFI	13	13q14.11
Q8TER0		25992	SNED1	sushi, nidogen and EGF-like domains 1	SST3|Snep	2	2q37.3
P00915		759	CA1	carbonic anhydrase I	CA-I|CAB|Car1|HEL-S-11	8	8q21.2
Q6ZVX7		342897	NCCRP1	non-specific cytotoxic cell receptor protein 1 homolog (zebrafish)	FBXO50|NCCRP-1	19	19q13.2
O75636		8547	FCN3	ficolin (collagen/fibrinogen domain containing) 3	FCNH|HAKA1	1	1p36.11
Q15166		5446	PON3	paraoxonase 3	-	7	7q21.3
P10720		5197	PF4V1	platelet factor 4 variant 1	CXCL4L1|CXCL4V1|PF4-ALT|PF4A|SCYB4V1	4	4q12-q21
P30273		2207	FCER1G	Fc fragment of IgE, high affinity I, receptor for; gamma polypeptide	FCRG	1	1q23
P61626		4069	LYZ	lysozyme	LZM	12	12q15
Q9Y6C2		11117	EMILIN1	elastin microfibril interfacer 1	EMI|EMILIN|gp115	2	2p23.3-p23.2
Q14254		2319	FLOT2	flotillin 2	ECS-1|ECS1|ESA|ESA1|M17S1	17	17q11-q12
P01130		3949	LDLR	low density lipoprotein receptor	FH|FHC|LDLCQ2	19	19p13.2
P15924		1832	DSP	desmoplakin	DCWHKTA|DP|DPI|DPII	6	6p24
P04004		7448	VTN	vitronectin	V75|VN|VNT	17	17q11
Q13103		6694	SPP2	secreted phosphoprotein 2, 24kDa	SPP-24|SPP24	2	2q37.1
P01833		5284	PIGR	polymeric immunoglobulin receptor	-	1	1q31-q41
P02776		5196	PF4	platelet factor 4	CXCL4|PF-4|SCYB4	4	4q12-q21
P02760		259	AMBP	alpha-1-microglobulin/bikunin precursor	A1M|EDC1|HCP|HI30|IATIL|ITI|ITIL|ITILC|UTI	9	9q32-q33
Q9Y2G3		23200	ATP11B	ATPase, class VI, type 11B	ATPIF|ATPIR	3	3q27
P29508		6317	SERPINB3	serpin peptidase inhibitor, clade B (ovalbumin), member 3	HsT1196|SCC|SCCA-1|SCCA-PD|SCCA1|T4-A	18	18q21.3
P01024		718	C3	complement component 3	AHUS5|ARMD9|ASP|C3a|C3b|CPAMD1|HEL-S-62p	19	19p13.3-p13.2
Q9NZN3		30845	EHD3	EH-domain containing 3	PAST3	2	2p21
Q8WWI5		23446	SLC44A1	solute carrier family 44 (choline transporter), member 1	CD92|CDW92|CHTL1|CTL1	9	9q31.2
P06733		2023	ENO1	enolase 1, (alpha)	ENO1L1|MPB1|NNE|PPH	1	1p36.2
P49189		223	ALDH9A1	aldehyde dehydrogenase 9 family, member A1	ALDH4|ALDH7|ALDH9|E3|TMABADH	1	1q23.1
P0DJI8		6288	SAA1	serum amyloid A1	PIG4|SAA|SAA2|TP53I4	11	11p15.1
P06276		590	BCHE	butyrylcholinesterase	CHE1|CHE2|E1	3	3q26.1-q26.2
Q15691		22919	MAPRE1	microtubule-associated protein, RP/EB family, member 1	EB1	20	20q11.1-q11.23
O75882		8455	ATRN	attractin	DPPT-L|MGCA	20	20p13
P09871		716	C1S	complement component 1, s subcomponent	-	12	12p13
P35247		6441	SFTPD	surfactant protein D	COLEC7|PSP-D|SFTP4|SP-D	10	10q22.2-q23.1
Q16777		8338	HIST2H2AC	histone cluster 2, H2ac	H2A|H2A-GL101|H2A/q|H2AFQ	1	1q21.2
P80723		10409	BASP1	brain abundant, membrane attached signal protein 1	CAP-23|CAP23|NAP-22|NAP22	5	5p15.1
O00533		10752	CHL1	cell adhesion molecule L1-like	CALL|L1CAM2	3	3p26.1
Q05193		1759	DNM1	dynamin 1	DNM|EIEE31	9	9q34
Q9NZP8		51279	C1RL	complement component 1, r subcomponent-like	C1RL1|C1RLP|C1r-LP|CLSPa	12	12p13.31
P08603		3075	CFH	complement factor H	AHUS1|AMBP1|ARMD4|ARMS1|CFHL3|FH|FHL1|HF|HF1|HF2|HUS	1	1q32
P15169		1369	CPN1	carboxypeptidase N, polypeptide 1	CPN|SCPN	10	10q24.2
P62805		121504	HIST4H4	histone cluster 4, H4	H4/p	12	12p12.3
P62805		554313	HIST2H4B	histone cluster 2, H4b	H4/o	1	1q21
P62805		8294	HIST1H4I	histone cluster 1, H4i	H4/m|H4FM|H4M	6	6p21.33
P62805		8359	HIST1H4A	histone cluster 1, H4a	H4FA	6	6p22.2
P62805		8360	HIST1H4D	histone cluster 1, H4d	H4/b|H4FB|dJ221C16.9	6	6p22.2
P62805		8361	HIST1H4F	histone cluster 1, H4f	H4|H4/c|H4FC	6	6p22.2
P62805		8362	HIST1H4K	histone cluster 1, H4k	H4/d|H4F2iii|H4FD|dJ160A22.1	6	6p22.1
P62805		8363	HIST1H4J	histone cluster 1, H4j	H4/e|H4F2iv|H4FE|dJ160A22.2	6	6p22.1
P62805		8364	HIST1H4C	histone cluster 1, H4c	H4/g|H4FG|dJ221C16.1	6	6p22.1
P62805		8365	HIST1H4H	histone cluster 1, H4h	H4/h|H4FH	6	6p22.1
P62805		8366	HIST1H4B	histone cluster 1, H4b	H4/I|H4FI	6	6p22.2
P62805		8367	HIST1H4E	histone cluster 1, H4e	H4/j|H4FJ	6	6p22.2
P62805		8368	HIST1H4L	histone cluster 1, H4l	H4.k|H4/k|H4FK	6	6p22.1
P62805		8370	HIST2H4A	histone cluster 2, H4a	FO108|H4|H4/n|H4F2|H4FN|HIST2H4	1	1q21.2
P16070		960	CD44	CD44 molecule (Indian blood group)	CDW44|CSPG8|ECMR-III|HCELL|HUTCH-I|IN|LHR|MC56|MDU2|MDU3|MIC4|Pgp1	11	11p13
P00751		629	CFB	complement factor B	AHUS4|ARMD14|BF|BFD|CFAB|CFBD|FB|FBI12|GBG|H2-Bf|PBF2	6	6p21.3
P00736		715	C1R	complement component 1, r subcomponent	-	12	12p13
Q6UWP8		374897	SBSN	suprabasin	UNQ698	19	19q13.13
P84243		3020	H3F3A	H3 histone, family 3A	H3.3A|H3F3	1	1q42.12
P84243		3021	H3F3B	H3 histone, family 3B (H3.3B)	H3.3B	17	17q25.1
P27918		5199	CFP	complement factor properdin	BFD|PFC|PFD|PROPERDIN	X	Xp11.4
Q7Z7M0		1954	MEGF8	multiple EGF-like-domains 8	C19orf49|CRPT2|EGFL4|SBP1	19	19q12
P19823		3698	ITIH2	inter-alpha-trypsin inhibitor heavy chain 2	H2P|SHAP	10	10p15
P19827		3697	ITIH1	inter-alpha-trypsin inhibitor heavy chain 1	H1P|IATIH|IGHEP1|ITI-HC1|ITIH|SHAP	3	3p21.1
P46109		1399	CRKL	v-crk avian sarcoma virus CT10 oncogene homolog-like	-	22	22q11.21
P05023		476	ATP1A1	ATPase, Na+/K+ transporting, alpha 1 polypeptide	-	1	1p21
P09486		6678	SPARC	secreted protein, acidic, cysteine-rich (osteonectin)	BM-40|ON	5	5q31.3-q32
P59665		1667	DEFA1	defensin, alpha 1	DEF1|DEFA2|HNP-1|HP-1|HP1|MRS	8	8p23.1
P59665		728358	DEFA1B	defensin, alpha 1B	HNP-1|HP-1|HP1	8	8p23.1
P12273		5304	PIP	prolactin-induced protein	GCDFP-15|GCDFP15|GPIP4	7	7q34
P18669		5223	PGAM1	phosphoglycerate mutase 1 (brain)	HEL-S-35|PGAM-B|PGAMA	10	10q25.3
Q86YZ3		388697	HRNR	hornerin	FLG3|S100A16|S100a18	1	1q21.3
P55072		7415	VCP	valosin containing protein	ALS14|HEL-220|HEL-S-70|IBMPFD|IBMPFD1|TERA|p97	9	9p13.3
P0DJI9		6289	SAA2	serum amyloid A2	-	11	11p15.1-p14
P81605		117159	DCD	dermcidin	AIDD|DCD-1|DSEP|HCAP|PIF	12	12q13.1

## Sheet: Cellular component
Analysis: Cellular component
Dataset name: New Set
Number of genes in the dataset: 606
Number of genes in the dataset (which are available in Cellular component database) :591
Number of genes in background: 14553
Is analysis quantitative: No
						Corrected p-values
Cellular component	No. of genes in the dataset	No. of genes in the background dataset	Percentage of genes	Fold enrichment	P-value (Hypergeometric test)	Bonferroni method	BH method	Q-value (Storey-Tibshirani method)	genes mapped (from input data set)
Plasma membrane	225	3479	38.0711	1.59259	3.16855e-15	2.48414e-12	2.25831e-13	1.13827e-12	XYLT2; S100A7; S100A9; S100A8; RAP2B; APOA1; SPTA1; GRB2; IQGAP1; IGF2R; LBP; PRKCB; PLEK; SERPINA5; CD14; APOB; ICAM3; DAAM1; EHD1; TAGLN2; SPTB; APP; APOE; PGLYRP2; FAT4; FOLH1; STOM; BCAM; F8; TNC; ANK1; CD55; RAP1B; S100A12; HSPB1; PON1; ATP2B4; AGRN; SDPR; SDCBP; CD36; UBE2N; MAMDC2; ITGB3; CA4; ITGA6; MYO1G; APOM; CAPN1; FLNA; CA2; ADGRG6; RASA3; PECAM1; FERMT3; TGM2; CD34; F9; PRDX2; CD47;…
ER-Golgi intermediate compartment	7	30	1.18443	5.75188	0.000158226	0.124049	0.00295356	0.014887	NUCB1; ANPEP; P4HB; FN1; HSPA5; LMAN2; MAN1A1;
Integral to membrane	28	1702	4.73773	0.405237	1	1	1	1	MGAT3; APP; SLC38A10; ANK1; MLEC; RAB14; ADGRG6; ADAM10; STX11; TSPAN14; TREML1; ADGRF5; FLOT1; SELPLG; SLC4A1; B3GNT2; HEG1; IGSF8; TFRC; PSAP; SORT1; PODXL; NOTCH1; ANO6; ADAMDEC1; DBH; SLC44A1; CHL1;
Integral to plasma membrane	54	934	9.13706	1.4239	0.00538546	1	0.0578384	0.291526	GOLM1; IGF2R; ICAM3; APP; FOLH1; STOM; BCAM; CD55; ATP2B4; C9; CD36; ITGB3; APOM; CD47; LRP1; ITGA2B; PTPRB; PKD1; GP9; SELP; CD9; PTPRZ1; TSPAN9; GP1BB; SELPLG; SLC4A1; SELL; PTPRJ; ZYX; LAMP1; CD8A; NOTCH2; CD151; MARCO; HLA-A; TFRC; MME; CLCA1; HLA-B; PODXL; PTPRF; PTPRG; ANPEP; FAT1; ICAM1; CR1; CYBB; NOTCH3; GP1BA; FCER1G; LDLR; PIGR; ATRN; CD44;
Golgi aparatus	72	897	12.1827	1.97676	1.83075e-08	1.4353e-05	5.72187e-07	2.88403e-06	XYLT2; APOA1; GOLM1; MGAT3; IQGAP1; CD14; APOB; RAB6B; APP; ST3GAL6; RAB2A; QSOX1; SDPR; SDCBP; CD36; NAPG; RAB14; MAN2A1; CA2; VWF; STIP1; SRGN; CTSD; F9; YWHAE; ADAM10; STX11; LRP1; RAB7A; RAB11A; MUC2; ACTB; YWHAG; SFTPB; SNAP23; GNAQ; C1QA; FLOT1; RAB10; SLC4A1; JCHAIN; C6orf25; FGG; NUCB1; LAMP1; CANX; PLTP; CLTC; NOTCH2; PPIB; HLA-A; TXNDC5; PSAP; MME; SORT1; CP; APLP1; ARPC2; SLC2A1; CTSG;…
Nucleus	222	5847	37.5635	0.934968	0.914427	1	1	1	S100A7; S100A9; HBB; TTN; ADAMTS13; DUSP3; PDLIM1; SPTA1; PLA2G7; LGALS3BP; GRB2; IQGAP1; IGF2R; LBP; PRKCB; CSRP1; PLEK; SERPINA5; PRDX1; DAAM1; SERPINE2; SPTB; FHOD1; APP; APOE; STOM; PTPN6; MAPRE2; RAP1B; GMFG; S100A12; MLEC; HSPB1; ATP2B4; BLMH; SDPR; TUBA8; PARVB; SDCBP; CD36; UBE2N; GSTP1; SEPT6; RAB14; ITGB3; ITGA6; CAPN1; FLNA; CA2; TUBA4A; CASP14; STIP1; ALB; PECAM1; DSTN; FERMT3; TGM2; …
Perinuclear region of cytoplasm	14	119	2.36887	2.89876	0.000330749	0.259307	0.00551717	0.0278085	ACTN4; THBS3; INF2; PCSK9; GSDMA; HSPA1A; HSPA1B; TF; HSP90B1; SORT1; APLP1; LMNA; CALR; HSPA5;
Actin cytoskeleton	22	132	3.7225	4.10555	1.58476e-08	1.24245e-05	5.17687e-07	2.60933e-06	SPTA1; SPTB; FHOD1; CAPZA2; ACTA1; FLNA; DSTN; ACTR2; ACTR3; ARPC3; ACTN1; CORO1C; ACTN4; MYH9; GSN; TPM3; ARPC1B; CAPZB; ARPC2; ALDOA; ARPC5; VASP;
Ribonucleoprotein complex	5	65	0.846024	1.89765	0.123671	1	0.673321	1	ACTB; ACTN4; HSPA1A; HSPA1B; HSPA8;
Nucleolus	57	1257	9.64467	1.11679	0.205614	1	1	1	S100A9; ARPC4; IQGAP1; CSRP1; HSPE1; PRDX1; CCT3; FLNA; PPIA; YWHAE; ACTR2; ACTR3; SPTBN1; EEF1A1; TUBB; ARPC3; ACTN1; C1QC; ACTB; TUBB4B; TUBB1; ACTN4; MYH9; ANXA2; TUBA1A; HSPA1A; HSPA1B; MSN; ARPC1B; MYO1C; PPIB; GAPDH; ATP5B; HSPA8; ARPC2; LMNA; P4HB; HSPA5; LTF; VIM; JUP; DSP; HIST4H4; HIST2H4B; HIST1H4I; HIST1H4A; HIST1H4D; HIST1H4F; HIST1H4K; HIST1H4J; HIST1H4C; HIST1H4H; HIST1H4B; HIST1H4…
Mitochondrion	76	1259	12.8596	1.48662	0.000281654	0.220817	0.00501857	0.0252954	SPTA1; IQGAP1; HSPE1; PRDX1; DAAM1; SPTB; PRDX5; PTPN6; MAPRE2; RAB2A; UGGT1; EHHADH; GSTP1; NAPG; RAB14; FLNA; CTSD; PPIA; YWHAE; MOGS; RAB7A; RAB11A; PARK7; EEF1A1; RAB5C; PPP2R1A; ACTN1; ACTB; NCKAP1; CAT; CLU; ATP5A1; ATP6V0A1; ACTN4; MYH9; PGK1; CFL1; NME1; CNN2; DIAPH1; RAB10; SLC4A1; ITGB2; GSN; HSPA1A; HSPA1B; MSN; PDIA3; GNB1; LAMP1; PTPRC; ARHGDIB; CANX; CLTC; PPIB; HSP90B1; TFRC; CKAP5…
Cytosolic small ribosomal subunit	2	36	0.338409	1.37446	0.432784	1	1	1	HBA1; HBA2;
Cytosol	76	1178	12.8596	1.58884	3.34736e-05	0.0262433	0.000749809	0.00377931	S100A7; TTN; DUSP3; SPTA1; GRB2; PRKCB; PLEK; SERPINE2; SPTB; PTPN6; CCT3; RAB2A; S100A12; SDPR; PARVB; SDCBP; UBE2N; G6PD; FLNA; TUBA4A; UBA52; PPIA; YWHAE; YWHAZ; PRDX6; VCL; SPTBN1; EEF1A1; TUBB; PRKAR1A; RAB5C; WDR1; PPP2R1A; ILK; ACTN1; ACTB; TUBB4B; STXBP2; YWHAG; MYH9; SRC; CFL1; YWHAQ; TUBA1A; GSN; PKM; RAC1; SPTAN1; TLN1; HSPA1A; GNAI2; LIMS1; TPM3; CD151; PPIB; HSP90B1; CDC42; RAC2; CKA…
Mitochondrial nucleoid	1	31	0.169205	0.802006	0.723777	1	1	1	ATP5B;
Ribosome	3	144	0.507614	0.514674	0.935664	1	1	1	BLMH; UBA52; EEF1A1;
Membrane fraction	30	346	5.07614	2.13568	7.85057e-05	0.0615485	0.00150118	0.00756649	PLEK; FOLH1; CD36; NAPG; CA4; MOGS; CLIC1; LRP1; SELP; PPP2R1A; CD59; NT5E; TSPAN9; FLOT1; SELPLG; RAC1; SPTAN1; LAMP1; DSC1; CD151; RAB5B; HLA-B; SLC2A1; DBH; GP1BA; DSC3; VIM; MAN1A1; FLOT2; ATP1A1;
Cytoplasm	299	5684	50.5922	1.29536	4.28217e-09	3.35722e-06	1.5293e-07	7.70822e-07	S100A7; S100A9; HBB; TTN; ARPC4; ADAMTS13; S100A8; RAP2B; APOA1; DUSP3; PDLIM1; KLKB1; HBG1; SPTA1; PLA2G7; GRB2; IQGAP1; IGF2R; HBA1; HBA2; PRKCB; CSRP1; PLEK; CD14; PRDX1; DAAM1; EHD1; SPTB; FHOD1; RAB6B; APP; APOE; MYL12B; MYL12A; HBD; FOLH1; STOM; PRDX5; SERPINB1; PTPN6; CCT3; MAPRE2; ANK1; TPI1; RAP1B; GMFG; RAB2A; S100A12; TMSB4X; HSPB1; ATP2B4; BLMH; SDPR; SVEP1; TUBA8; CAPZA2; PARVB; AHSG…
Exosomes	372	2043	62.9442	4.48376	9.60099e-176	7.52718e-173	7.52718e-173	3.79397e-172	ITLN1; S100A9; ITIH4; HBB; TTN; ARPC4; S100A8; RAP2B; APOA1; LGALS3BP; GRB2; IQGAP1; IGF2R; HBA1; HBA2; LBP; PRKCB; LCN2; CSRP1; HSPE1; SERPINA5; CD14; APOB; ICAM3; PRDX1; EHD1; TAGLN2; COL12A1; RAB6B; APP; CETP; BPIFB1; APOE; MYL12B; HBD; FOLH1; STOM; PRDX5; SERPINB1; PTPN6; CCT3; AZGP1; BCAM; RELN; TPI1; CD55; ALDH16A1; RAP1B; ST3GAL6; RAB2A; QSOX1; HSPB1; C4B; PON1; ATP2B4; BLMH; AGRN; IGFALS;…
Perinuclear region	9	131	1.52284	1.69347	0.0857176	1	0.509111	1	FHOD1; ITGAL; PDCD6IP; PKM; CD151; APLP1; FAT1; DNM1; VCP;
Midbody	1	19	0.169205	1.30827	0.545336	1	1	1	ANXA11;
Lysosome	244	1620	41.286	3.70892	1.05823e-83	8.29654e-81	2.07413e-81	1.04544e-80	S100A7; S100A9; ITIH4; HBB; S100A8; RAP2B; APOA1; LGALS3BP; GRB2; IQGAP1; IGF2R; HBA1; HBA2; CSRP1; SERPINA5; CD14; APOB; PRDX1; SERPINE2; EHD1; TAGLN2; RAB6B; APP; BPIFB1; PGLYRP2; ORM1; HBD; STOM; PRDX5; SERPINB1; CCT3; AZGP1; BCAM; TPI1; CD55; RAP1B; RAB2A; MLEC; HSPB1; C4B; ATP2B4; BLMH; UGGT1; CAPZA2; AHSG; SDCBP; CD36; UBE2N; GSTP1; NAPG; RAB14; MAN2A1; ITGB3; ITGA6; GBA; CAPN1; FLNA; CA2; …
Endoplasmic reticulum	79	1104	13.3672	1.76225	4.63261e-07	0.000363197	1.34517e-05	6.78016e-05	XYLT2; APOC1; S100A7; CD14; APOB; APP; CETP; RAB2A; QSOX1; MLEC; OLFM1; BLMH; UGGT1; SDCBP; NAPG; MAMDC2; G6PD; PLOD1; MTTP; APOM; SFTPA1; VWF; CTSD; F9; MOGS; LRP1; MUC2; GANAB; PCSK6; SERPINA1; YWHAG; SFTPB; ADGRF5; ANGPT1; ANXA7; JCHAIN; C6orf25; FGB; HSPA1A; HSPA1B; ANTXR2; GNAI2; PDIA3; LAMB2; CANX; PLTP; ITGB1; CLTC; NOTCH2; TF; PPIB; HSP90B1; HLA-A; TXNDC5; MPO; MME; SORT1; PRKCSH; CP; ABI…
Secretory granule	7	50	1.18443	3.45159	0.00384954	1	0.0464314	0.234031	LCN2; VWF; STXBP2; CAMP; PPBP; SNAP23; LTF;
Nucleosome	15	44	2.53807	8.39822	8.71629e-11	6.83357e-08	4.01975e-09	2.0261e-08	HIST2H2AC; HIST4H4; HIST2H4B; HIST1H4I; HIST1H4A; HIST1H4D; HIST1H4F; HIST1H4K; HIST1H4J; HIST1H4C; HIST1H4H; HIST1H4B; HIST1H4E; HIST1H4L; HIST2H4A;
Protein phosphatase type 2A complex	1	13	0.169205	1.91162	0.416773	1	1	1	PPP2R1A;
Endosome	23	303	3.89171	1.8699	0.00303962	1	0.0378263	0.190658	IGF2R; CD14; EHD1; APP; NAPG; GBA; STX11; LRP1; GC; RAB7A; RAB5C; ANXA2; RAB10; LAMP1; CLTC; TF; TFRC; RAB5B; MME; SORT1; CD209; LDLR; C3;
Cell surface	29	205	4.90694	3.48442	4.2914e-09	3.36446e-06	1.5293e-07	7.70822e-07	ADAMTS13; IGF2R; CD14; SPTB; APP; BCAM; HSPB1; CD36; CD47; ADAM10; CD9; APMAP; TREML1; PCSK6; PTPRZ1; VCAM1; APOH; ITGB1; NOTCH2; SORT1; ATP5B; HSPA8; F11R; CALR; P4HB; HSPA5; FLOT2; DNM1; CD44;
Very-low-density lipoprotein particle	13	14	2.19966	22.8664	9.69728e-18	7.60267e-15	8.44741e-16	4.2578e-15	APOC1; APOC2; APOC3; APOA1; APOC4; APOB; APOE; APOA5; APOM; PCYOX1; APOH; APOL1; APOA2;
Spectrin-associated cytoskeleton	3	5	0.507614	14.794	0.00062673	0.491357	0.00982713	0.0495323	SPTA1; SPTB; ANK1;
Extracellular	304	1825	51.4382	4.10186	6.26383e-123	4.91085e-120	2.45542e-120	1.23762e-119	XYLT2; ITLN1; APOC1; S100A7; APOC2; PRSS1; S100A9; ITIH4; APOC3; HBB; ADAMTS13; S100A8; APOA1; KLKB1; HBG1; MGAT3; PLA2G7; LGALS3BP; HBA1; LBP; LCN2; CILP; SERPINA5; CD14; APOB; ICAM3; SERPINE2; COL12A1; APP; FLG2; CETP; APOE; PGLYRP2; ORM1; HBD; APOA5; AZGP1; F8; TNC; RELN; CD55; LCAT; QSOX1; SERPIND1; PON1; ADIPOQ; AGRN; IGFALS; MBL2; C9; CLEC3B; SVEP1; AHSG; GPX3; CST3; G6PD; ACTA1; APOM; SFTP…
Kinetochore	3	90	0.507614	0.823443	0.713654	1	1	1	ACTA1; TUBB; FLOT1;
Extracellular region	150	442	25.3807	8.35692	1.734e-100	1.35946e-97	4.53152e-98	2.28405e-97	S100A7; APOC2; PRSS1; ITIH4; APOC3; TTN; APOA1; KLKB1; LBP; PLEK; SERPINA5; CD14; APOB; SERPINE2; APP; CETP; APOE; ORM1; APOA5; AZGP1; F8; TNC; LCAT; SERPIND1; PON1; IGFALS; MBL2; CLEC3B; AHSG; CST3; FLNA; TUBA4A; VWF; ALB; APOD; CTSD; FSTL1; PPIA; F9; SERPINF1; SERPINA3; TFPI; LAMC1; VCL; GC; C5; LAMB1; TGFB1; WDR1; MMRN1; MFGE8; HPX; C1QC; FETUB; SAA4; SERPINA1; TTR; C7; C1QB; HABP2; THBS3; A1B…
Integrin complex	8	22	1.35364	8.96129	1.36179e-06	0.00106764	3.55881e-05	0.000179377	ITGB3; ITGAL; ITGAM; MYH9; ITGB2; ITGB1; ITGA2; ITGA5;
Internal side of plasma membrane	2	8	0.338409	6.17905	0.0391796	1	0.281756	1	G6PD; DSG1;
Membrane	45	350	7.61421	3.16655	6.14933e-12	4.82107e-09	3.69383e-10	1.86182e-09	SERPINA5; PGLYRP2; FOLH1; STOM; PTPN6; TNC; RAP1B; MLEC; ATP2B4; SDCBP; MOGS; LRP1; IGLL1; PPP2R1A; CD109; MFGE8; APMAP; GANAB; ATP6V0A1; TGFBI; CD59; NT5E; C8B; GGT1; C8A; LAMP1; ANXA3; CANX; ITGB1; DSC1; CD151; PPIB; TFRC; MME; ITGA2; ITGA5; SLC2A1; ANPEP; CD209; TPP1; F11; HYOU1; SLC44A1; CD44; ATP1A1;
Extracellular space	103	404	17.4281	6.27835	3.27446e-54	2.56718e-51	4.27863e-52	2.15658e-51	APOC2; APOC3; APOA1; KLKB1; LGALS3BP; LBP; CILP; COL12A1; CETP; APOE; ORM1; SERPINB1; APOA5; TNC; LCAT; QSOX1; PON1; ADIPOQ; IGFALS; MBL2; CLEC3B; AHSG; GPX3; CST3; ALB; APOD; PECAM1; SRGN; CTSD; FSTL1; TNXB; SERPINF1; TFPI; LAMC1; SERPINA4; EFEMP1; C5; LAMB1; TGFB1; SELP; LIPC; HPX; CFHR1; MMRN2; COL18A1; PCSK6; CLU; SERPINA1; TGFBI; HABP2; COL3A1; RBP4; COL1A1; PCSK9; ANGPT1; COL6A3; VCAM1; LUM…
Extracellular matrix	51	120	8.62944	10.4664	2.50141e-39	1.96111e-36	2.80158e-37	1.4121e-36	LGALS3BP; SERPINE2; COL12A1; TNC; QSOX1; AGRN; MATN2; VWF; CTSD; TNXB; SERPINF1; LAMC1; COL6A1; EFEMP1; MFGE8; COL18A1; PCSK6; CLU; ASPN; POSTN; NID1; TGFBI; COL3A1; COL4A2; COL1A1; COL6A3; LUM; HSPG2; APOH; COL6A2; VCAN; LAMB2; COL1A2; APCS; THBS1; MME; FBN1; ABI3BP; FBLN1; SERPING1; CTSG; COMP; NID2; VASP; FN1; LTBP1; COL4A1; EMILIN1; VTN; CFP; DEFA1B;
Endoplasmic reticulum membrane	2	150	0.338409	0.329939	0.9857	1	1	1	CANX; HSP90B1;
Nucleoplasm	16	449	2.70728	0.877998	0.740269	1	1	1	DUSP3; ANXA11; HIST4H4; HIST2H4B; HIST1H4I; HIST1H4A; HIST1H4D; HIST1H4F; HIST1H4K; HIST1H4J; HIST1H4C; HIST1H4H; HIST1H4B; HIST1H4E; HIST1H4L; HIST2H4A;
NuA4 histone acetyltransferase complex	1	14	0.169205	1.77518	0.440479	1	1	1	ACTB;
Dendrite	1	27	0.169205	0.920778	0.673845	1	1	1	APOE;
Nuclear speck	2	31	0.338409	1.59607	0.360535	1	1	1	HSPA1A; HSPA1B;
F-actin capping protein complex	2	6	0.338409	8.2353	0.0221503	1	0.199608	1	CAPZA2; CAPZB;
Centrosome	67	656	11.3367	2.51528	2.3075e-12	1.80908e-09	1.50757e-10	7.59869e-10	PRDX1; MYL12A; PTPN6; CCT3; MAPRE2; TPI1; SEPT6; G6PD; ACTA1; TUBA4A; PPIA; YWHAE; PRDX2; YWHAZ; CLIC1; PFN1; SPTBN1; EEF1A1; TUBB; WDR1; PPP2R1A; ACTB; GANAB; TUBB4B; ATP5A1; YWHAG; MYH9; ANXA2; PGK1; CFL1; MYL6; YWHAQ; TUBA1A; RAB10; SPTAN1; TLN1; MSN; ARHGDIB; CLTC; CKAP5; TXN; GAPDH; ATP5B; HSPA8; ALDOA; CORO1A; MTHFD1; HSP90AA1; VIM; ENO1; MAPRE1; HIST4H4; HIST2H4B; HIST1H4I; HIST1H4A; HIST1…
Low-density lipoprotein particle	5	6	0.846024	20.5268	6.30128e-07	0.000494021	1.70352e-05	8.58635e-05	APOC2; APOB; APOE; APOA5; APOM;
Soluble fraction	16	180	2.70728	2.19004	0.00275564	1	0.0348456	0.175634	PLEK; CD55; IGFALS; CLIC1; SELP; PPP2R1A; PCSK6; ANXA2; FGB; AGT; CTTN; FBLN1; ABI1; TPP1; DBH; F2;
Nuclear envelope	3	71	0.507614	1.04377	0.554921	1	1	1	CLIC1; LMNA; ANXA11;
Integral to Golgi membrane	1	19	0.169205	1.30827	0.545336	1	1	1	QSOX1;
Focal adhesion	9	45	1.52284	4.92917	6.75684e-05	0.0529736	0.0013583	0.0068463	S100A7; VCL; ACTN1; TLN1; LIMS1; ZYX; ITGB1; ITGA5; VASP;
Gap junction	1	7	0.169205	3.54782	0.251935	1	1	1	DSC1;
Cytoskeleton	108	427	18.2741	6.22851	1.50953e-56	1.18347e-53	2.36694e-54	1.19302e-53	ARPC4; APOA1; PDLIM1; APOB; DAAM1; FHOD1; APOE; MYL12A; STOM; CCT3; MAPRE2; ANK1; MLEC; HSPB1; SDPR; TUBA8; CAPZA2; PARVB; SDCBP; CD36; RAB14; ITGB3; ITGA6; FLNA; VWF; ALB; PECAM1; FERMT3; PPIA; YWHAE; YWHAZ; ACTR2; ACTR3; STX11; PFN1; EPB42; VCL; SPTBN1; ITGA2B; PDCD6IP; TUBB; GP9; TGFB1; ARPC3; MMRN1; ACTN1; ACTB; TUBB4B; CLU; TUBB1; TTR; YWHAG; RAB27B; CORO1C; ACTN4; MYH9; ANXA2; INF2; PPBP; T…
Apical plasma membrane	1	42	0.169205	0.592007	0.825134	1	1	1	TF;
Intracellular	11	151	1.86125	1.79531	0.0438764	1	0.299123	1	PGLYRP2; RAP1B; RAB14; TGM2; TNXB; SERPINA3; RAB5B; PRKCSH; ABI1; HSPA8; CALR;
Cell-cell junction	6	38	1.01523	3.89345	0.00398472	1	0.0473337	0.238579	CNN2; ITGA5; F11R; DSC3; DSG1; JUP;
Trans-Golgi network	1	31	0.169205	0.802006	0.723777	1	1	1	RAB11A;
Platelet alpha granule lumen	21	35	3.5533	14.7772	5.82048e-21	4.56326e-18	5.70407e-19	2.87506e-18	APP; F8; ALB; TGFB1; MMRN1; SERPINA1; THBS3; PPBP; HRG; THBS4; FGB; FGA; FGG; THBS1; SERPINF2; A2M; SERPING1; F5; FN1; PF4; SPARC;
Microtubule	13	129	2.19966	2.4832	0.00225591	1	0.028994	0.14614	CCT3; HSPB1; TUBA8; TUBA4A; PPP2R1A; TUBB4B; TUBB1; TUBA1A; CLTC; CKAP5; HSP90AA1; MAPRE1; DNM1;
Striated muscle thin filament	2	4	0.338409	12.3427	0.00935395	1	0.0940192	0.473891	TTN; ACTA1;
Ruffle	4	24	0.676819	4.11254	0.0149806	1	0.143229	0.721928	MYH9; ITGB1; PODXL; ITGA5;
Insoluble fraction	1	13	0.169205	1.91162	0.416773	1	1	1	S100A12;
Caveola	2	24	0.338409	2.0614	0.254644	1	1	1	SRC; FLOT1;
Cortical cytoskeleton	1	7	0.169205	3.54782	0.251935	1	1	1	SLC4A1;
Cytoplasmic membrane-bounded vesicle	4	19	0.676819	5.19422	0.00641276	1	0.0679406	0.342445	ARHGDIB; TF; TFRC; SORT1;
Endosome membrane	2	27	0.338409	1.83244	0.300391	1	1	1	APOB; LDLR;
Stress fiber	7	16	1.18443	10.7816	1.46059e-06	0.0011451	3.69387e-05	0.000186184	ACTA1; MYH9; TPM4; CNN2; ZYX; TPM3; MYO1C;
Proteinaceous extracellular matrix	16	70	2.70728	5.63105	1.44358e-08	1.13176e-05	4.92071e-07	2.48022e-06	ADAMTS13; MATN2; TNXB; EFEMP1; ASPN; COL6A2; VCAN; FBN1; FBLN1; MUC5B; COMP; FN1; ECM1; LTBP1; CD248; SPARC;
Centriolar satellite	1	8	0.169205	3.10489	0.282329	1	1	1	FLOT1;
Protein complex	8	65	1.35364	3.03396	0.00463393	1	0.0530716	0.2675	SERPINA5; SPTB; ALB; VCL; PRKAR1A; ACTN4; MYH9; CORO1A;
Apical part of cell	3	13	0.507614	5.69701	0.0140523	1	0.137713	0.694123	CA2; VCAM1; MSN;
Microvillus	4	11	0.676819	8.9684	0.000707103	0.554369	0.01087	0.0547886	ANGPT1; VCAM1; MSN; MYO1C;
Dendritic spine	1	5	0.169205	4.96411	0.187239	1	0.917471	1	APP;
Spherical high-density lipoprotein particle	8	8	1.35364	24.624	7.06728e-12	5.54074e-09	3.69383e-10	1.86182e-09	APOC2; APOC3; APOA1; PON1; APOM; CLU; APOA2; HPR;
Hemidesmosome	1	2	0.169205	12.3732	0.0795739	1	0.483612	1	ERBB2IP;
Spindle	3	30	0.507614	2.46978	0.120687	1	0.661667	1	CLTC; ANXA11; MAPRE1;
Filopodium	5	10	0.846024	12.3243	2.30944e-05	0.018106	0.000548668	0.00276548	VCAM1; MSN; CDC42; PODXL; ABI1;
Nuclear membrane	2	78	0.338409	0.634459	0.831231	1	1	1	TAGLN2; CANX;
Myosin complex	1	10	0.169205	2.48454	0.339468	1	1	1	MYL6;
Late endosome	6	40	1.01523	3.69883	0.00517413	1	0.0563405	0.283976	RAB7A; PCSK9; SNAP23; LAMP1; TF; CD151;
Proteasome complex	1	34	0.169205	0.731262	0.756149	1	1	1	VCP;
Early endosome membrane	1	7	0.169205	3.54782	0.251935	1	1	1	HLA-A;
Chylomicron	8	8	1.35364	24.624	7.06728e-12	5.54074e-09	3.69383e-10	1.86182e-09	APOC1; APOC2; APOC3; APOB; APOE; APOA5; APOH; APOA2;
Ruffle membrane	3	11	0.507614	6.73189	0.0086123	1	0.0900272	0.453769	PLEK; ITGB1; ITGA5;
Synaptic vesicle	1	24	0.169205	1.03583	0.630569	1	1	1	SDCBP;
Microsome	6	156	1.01523	0.948593	0.611809	1	1	1	APOB; SDCBP; ILK; CFL1; HSP90B1; SORT1;
Lamellipodium	3	23	0.507614	3.22113	0.0645848	1	0.4255	1	PODXL; ABI1; CORO1A;
Microtubule cytoskeleton	5	47	0.846024	2.62425	0.0409782	1	0.281815	1	MAPRE2; PPP2R1A; SPTAN1; CDC42; ALDH9A1;
Intracellular membrane-bounded organelle	11	127	1.86125	2.13456	0.0143214	1	0.138617	0.69868	ITIH4; LGALS3BP; LBP; G6PD; VWF; RAB7A; C1QC; MVP; FLOT1; TLN1; PSAP;
Cell junction	5	38	0.846024	3.24562	0.0180083	1	0.168078	0.847173	SDCBP; PTPRJ; CDC42; F11R; JUP;
Mitochondrial matrix	2	79	0.338409	0.626429	0.836517	1	1	1	ATP5A1; ATP5B;
Membrane raft	4	36	0.676819	2.74207	0.0568606	1	0.381015	1	STOM; CD55; ANGPT1; FLOT1;
Plasma membrane enriched fraction	1	4	0.169205	6.20205	0.152826	1	0.788258	1	SNAP23;
Peroxisome	3	111	0.507614	0.667671	0.834128	1	1	1	PRDX5; EHHADH; CAT;
Muscle thin filament tropomyosin	2	4	0.338409	12.3427	0.00935395	1	0.0940192	0.473891	TPM4; TPM3;
Endoplasmic reticulum lumen	7	24	1.18443	7.18925	3.32593e-05	0.0260753	0.000749809	0.00377931	APOA1; APOB; PPIB; HSP90B1; CALR; APOA2; HSPA5;
Rough endoplasmic reticulum	1	5	0.169205	4.96411	0.187239	1	0.917471	1	PTGDS;
Pseudopodium	2	5	0.338409	9.87908	0.0151721	1	0.143312	0.722346	ACTN1; ACTN4;
Golgi membrane	2	55	0.338409	0.89973	0.660199	1	1	1	BSG; HLA-A;
Endocytic vesicle	5	16	0.846024	7.70556	0.000326641	0.256086	0.00551717	0.0278085	APOA1; IGF2R; TF; SFTPD; DNM1;
Brush border	2	12	0.338409	4.12108	0.0830194	1	0.500671	1	CLIC1; ATP6V0A1;
Coated pit	4	13	0.676819	7.58971	0.00143573	1	0.021238	0.107047	TF; TFRC; SORT1; LDLR;
Recycling endosome	1	10	0.169205	2.48454	0.339468	1	1	1	TF;
External side of plasma membrane	7	35	1.18443	4.93042	0.000438193	0.343543	0.00715715	0.0360746	SELP; VCAM1; FGB; FGA; FGG; THBS1; LDLR;
Collagen type III	1	1	0.169205	24.624	0.0406102	1	0.281756	1	COL3A1;
Lateral plasma membrane	1	8	0.169205	3.10489	0.282329	1	1	1	MYO1C;
Clathrin-coated vesicle	3	19	0.507614	3.8989	0.0397795	1	0.281756	1	CLTC; SORT1; CTTN;
Cell-cell adherens junction	3	13	0.507614	5.69701	0.0140523	1	0.137713	0.694123	VCL; ZYX; JUP;
High-density lipoprotein particle	11	11	1.86125	24.624	4.52864e-16	3.55046e-13	3.55046e-14	1.78956e-13	APOC1; APOA1; APOC4; CETP; APOE; APOA5; LCAT; PON1; APOH; APOL1; APOA2;
Basolateral plasma membrane	2	40	0.338409	1.23705	0.487322	1	1	1	ANK1; SLC4A1;
Integral to endoplasmic reticulum membrane	1	31	0.169205	0.802006	0.723777	1	1	1	HSPA5;
Z disc	1	8	0.169205	3.10489	0.282329	1	1	1	TTN;
Uropod	1	1	0.169205	24.624	0.0406102	1	0.281756	1	MYH9;
Early endosome	5	69	0.846024	1.78765	0.148264	1	0.788258	1	RAB14; TF; CD151; SORT1; LDLR;
Mitochondrial inner membrane	1	58	0.169205	0.428723	0.910128	1	1	1	ATP5A1;
SNARE complex	1	9	0.169205	2.76029	0.31149	1	1	1	STXBP2;
6-phosphofructokinase complex	1	3	0.169205	8.26253	0.116958	1	0.645738	1	PFKL;
Intermediate-density lipoprotein particle	4	4	0.676819	24.624	2.6934e-06	0.00211163	6.59883e-05	0.000332605	APOC2; APOC3; APOB; APOE;
Hemoglobin complex	4	10	0.676819	9.86435	0.000464857	0.364448	0.0074377	0.0374887	HBB; HBA1; HBA2; HBD;
Unconventional myosin complex	2	7	0.338409	7.06051	0.0301852	1	0.262946	1	MYL6; MYO1C;
Heterotrimeric G-protein complex	1	11	0.169205	2.25887	0.36631	1	1	1	GNB1;
Cortical microtubule cytoskeleton	1	2	0.169205	12.3732	0.0795739	1	0.483612	1	MAPRE1;
Basal plasma membrane	3	8	0.507614	9.2532	0.00320198	1	0.0392242	0.197704	ERBB2IP; MYO1C; TF;
Dendritic shaft	1	1	0.169205	24.624	0.0406102	1	0.281756	1	APP;
Cytoplasmic vesicle	11	160	1.86125	1.69433	0.0616254	1	0.409443	1	APOA1; STOM; SEPT6; PGK1; SNAP23; ANXA7; DSC1; DBH; VNN2; EHD3; DNM1;
Nuclear inner membrane	1	10	0.169205	2.48454	0.339468	1	1	1	ATP11B;
Phagocytic vesicle membrane	1	3	0.169205	8.26253	0.116958	1	0.645738	1	ANXA3;
Lysosomal lumen	1	1	0.169205	24.624	0.0406102	1	0.281756	1	PSAP;
Microfibril	1	3	0.169205	8.26253	0.116958	1	0.645738	1	FBN1;
Golgi lumen	2	11	0.338409	4.49538	0.0710396	1	0.46029	1	TGFB1; PCSK6;
Stored secretory granule	6	19	1.01523	7.78485	7.54206e-05	0.0591297	0.00147824	0.00745088	APOA1; THBS1; TF; MPO; CTSG; LTF;
Platelet alpha granule membrane	9	11	1.52284	20.1509	1.44782e-11	1.13509e-08	7.09433e-10	3.5758e-09	CD36; ITGB3; PECAM1; ITGA2B; GP9; SELP; CD9; GP1BB; GP1BA;
Arp2/3 protein complex	7	7	1.18443	24.624	1.76028e-10	1.38006e-07	7.26349e-09	3.66106e-08	ARPC4; ACTR2; ACTR3; ARPC3; ARPC1B; ARPC2; ARPC5;
Intermediate filament	2	36	0.338409	1.37446	0.432784	1	1	1	LMNA; VIM;
NADPH oxidase complex	1	8	0.169205	3.10489	0.282329	1	1	1	CYBB;
Spectrin	4	9	0.676819	10.9592	0.000288152	0.225911	0.00502024	0.0253038	SPTA1; SPTB; SPTBN1; SPTAN1;
Inclusion body	2	6	0.338409	8.2353	0.0221503	1	0.199608	1	HSPA1A; HSPA1B;
Actin filament	2	24	0.338409	2.0614	0.254644	1	1	1	IQGAP1; ACTA1;
T cell receptor complex	1	12	0.169205	2.07079	0.392064	1	1	1	CD8A;
Clathrin-coated endocytic vesicle membrane	2	2	0.338409	24.624	0.00164651	1	0.021879	0.110278	APOB; LDLR;
Extrinsic to external side of plasma membrane	2	3	0.338409	16.4432	0.00480623	1	0.0530716	0.2675	SERPINE2; PLG;
Chromosome	1	59	0.169205	0.421457	0.913793	1	1	1	PPP2R1A;
Golgi-associated vesicle	1	6	0.169205	4.13814	0.220257	1	1	1	ADAM10;
Intrinsic to internal side of plasma membrane	3	3	0.507614	24.624	6.66479e-05	0.052252	0.0013583	0.0068463	SPTA1; SPTB; RASA3;
Condensed nuclear chromosome	1	12	0.169205	2.07079	0.392064	1	1	1	TTN;
Others	8	51	1.35364	3.86665	0.000959691	0.752398	0.0144692	0.0729299	LCN2; ST3GAL6; SERPINA1; ATP6V0A1; CAMP; PGK1; DBH; LTF;
Specific granule	4	8	0.676819	12.3274	0.000165394	0.129669	0.00301555	0.0151995	STXBP2; SNAP23; ANXA3; ANXA11;
Anchored to external side of plasma membrane	1	3	0.169205	8.26253	0.116958	1	0.645738	1	CD59;
Cornified envelope	2	19	0.338409	2.60359	0.179198	1	0.912281	1	ANXA1; DSP;
Fibrinogen complex	7	7	1.18443	24.624	1.76028e-10	1.38006e-07	7.26349e-09	3.66106e-08	FGL1; FGB; FGA; FGG; FGL2; THBS1; FN1;
Synapse	1	33	0.169205	0.753414	0.745803	1	1	1	APP;
Platelet alpha granule	7	10	1.18443	17.2442	1.89756e-08	1.48769e-05	5.72187e-07	2.88403e-06	SERPINE2; VWF; TREML1; FGB; FGA; FGG; THBS1;
Collagen type IV	1	5	0.169205	4.96411	0.187239	1	0.917471	1	COL4A2;
Cleavage furrow	2	7	0.338409	7.06051	0.0301852	1	0.262946	1	RAB11A; MYH9;
Neuronal cell body	1	8	0.169205	3.10489	0.282329	1	1	1	APOE;
Apical membrane	2	16	0.338409	3.09145	0.135907	1	0.734833	1	ANXA2; CDC42;
Gamma-tubulin complex	1	6	0.169205	4.13814	0.220257	1	1	1	CKAP5;
Laminin-2 complex	1	1	0.169205	24.624	0.0406102	1	0.281756	1	LAMB1;
Costamere	1	6	0.169205	4.13814	0.220257	1	1	1	VCL;
Sarcomere	1	15	0.169205	1.65691	0.463223	1	1	1	ACTA1;
Laminin-10 complex	2	3	0.338409	16.4432	0.00480623	1	0.0530716	0.2675	LAMC1; LAMB1;
Protein-DNA complex	1	5	0.169205	4.96411	0.187239	1	0.917471	1	JUP;
Alphav-beta3 integrin-vitronectin complex	3	3	0.507614	24.624	6.66479e-05	0.052252	0.0013583	0.0068463	ITGB3; ITGA5; VTN;
Basement membrane	10	21	1.69205	11.7318	2.66299e-09	2.08779e-06	1.04389e-07	5.2616e-07	LAMC1; LAMB1; LAMA4; ERBB2IP; LAMA2; THBS4; LAMB2; FBN1; APLP1; NID2;
Catenin complex	1	7	0.169205	3.54782	0.251935	1	1	1	JUP;
Lamin fiLament	1	3	0.169205	8.26253	0.116958	1	0.645738	1	LMNA;
Sarcolemma	1	8	0.169205	3.10489	0.282329	1	1	1	ITGB1;
Adherens junction	1	6	0.169205	4.13814	0.220257	1	1	1	SDCBP;
Intracellular vesicle (None)	1	8	0.169205	3.10489	0.282329	1	1	1	SDCBP;
Chromosome, centromeric region	1	19	0.169205	1.30827	0.545336	1	1	1	PPP2R1A;
Cortical actin cytoskeleton	1	5	0.169205	4.96411	0.187239	1	0.917471	1	CORO1A;
Cell leading edge	1	6	0.169205	4.13814	0.220257	1	1	1	MYH9;
Filamentous actin	2	9	0.338409	5.49325	0.0490426	1	0.331461	1	MYO1C; CORO1A;
Weibel-Palade body	1	2	0.169205	12.3732	0.0795739	1	0.483612	1	VWF;
Phagocytic vesicle	2	4	0.338409	12.3427	0.00935395	1	0.0940192	0.473891	CORO1A; ANXA11;
Sodium:potassium-exchanging ATPase complex	1	6	0.169205	4.13814	0.220257	1	1	1	ATP1A1;
Fibrillar collagen	2	2	0.338409	24.624	0.00164651	1	0.021879	0.110278	TNXB; LUM;
Complement component C1 complex	2	2	0.338409	24.624	0.00164651	1	0.021879	0.110278	C1QB; C1QA;
I band	2	6	0.338409	8.2353	0.0221503	1	0.199608	1	TTN; ALDOA;
Mitochondrial membrane	2	56	0.338409	0.883667	0.669883	1	1	1	ACTN1; ATP5B;
Sarcoplasmic reticulum	4	32	0.676819	3.08473	0.0393496	1	0.281756	1	TTN; ANK1; CA4; CALR;
MLL5-L complex	1	8	0.169205	3.10489	0.282329	1	1	1	ACTB;
Multivesicular body	1	4	0.169205	6.20205	0.152826	1	0.788258	1	STEAP3;
Basal lamina	2	7	0.338409	7.06051	0.0301852	1	0.262946	1	AGRN; LAMB2;
Trans-Golgi network transport vesicle	1	6	0.169205	4.13814	0.220257	1	1	1	IGF2R;
Intermediate filament cytoskeleton	1	11	0.169205	2.25887	0.36631	1	1	1	VIM;
Mitochondrial proton-transporting ATP synthase, catalytic core	1	10	0.169205	2.48454	0.339468	1	1	1	ATP5B;
Laminin-3 complex	1	2	0.169205	12.3732	0.0795739	1	0.483612	1	LAMB2;
Chylomicron remnant	1	1	0.169205	24.624	0.0406102	1	0.281756	1	APOB;
Vesicle	1	4	0.169205	6.20205	0.152826	1	0.788258	1	CETP;
Desmosome	2	11	0.338409	4.49538	0.0710396	1	0.46029	1	DSG1; JUP;
Clathrin coat	1	3	0.169205	8.26253	0.116958	1	0.645738	1	CLTC;
Catenin-TCF7L2 complex	1	1	0.169205	24.624	0.0406102	1	0.281756	1	JUP;
Laminin-1 complex	2	3	0.338409	16.4432	0.00480623	1	0.0530716	0.2675	LAMC1; LAMB1;
Collagen type VI	2	2	0.338409	24.624	0.00164651	1	0.021879	0.110278	COL6A1; COL6A3;
Extracellular vesicular exosome	1	1	0.169205	24.624	0.0406102	1	0.281756	1	ALDOA;
Zymogen granule	10	34	1.69205	7.24745	6.13394e-07	0.000480901	1.70352e-05	8.58635e-05	RAB6B; RAP1B; CLU; ATP5A1; ATP6V0A1; RAB27B; RAC1; GGT1; ATP5B; P4HB;
WASH complex	1	7	0.169205	3.54782	0.251935	1	1	1	CAPZB;
Mitochondrial proton-transporting ATP synthase complex	2	18	0.338409	2.74815	0.164522	1	0.843043	1	ATP5A1; ATP5B;
Eukaryotic translation elongation factor 1 complex	1	3	0.169205	8.26253	0.116958	1	0.645738	1	EEF1A1;
Cell projection	4	41	0.676819	2.40776	0.0836771	1	0.500785	1	RAP1B; FLNA; RAC1; CDC42;
Membrane attack complex	2	2	0.338409	24.624	0.00164651	1	0.021879	0.110278	C7; C8A;
Collagen type I	2	2	0.338409	24.624	0.00164651	1	0.021879	0.110278	COL1A1; COL1A2;
Microtubule organizing center	1	10	0.169205	2.48454	0.339468	1	1	1	FLOT1;
Extracellular matrix part	1	1	0.169205	24.624	0.0406102	1	0.281756	1	CILP;
Tertiary granule	1	2	0.169205	12.3732	0.0795739	1	0.483612	1	STXBP2;
Actomyosin contractile ring	1	3	0.169205	8.26253	0.116958	1	0.645738	1	MYH9;
Immunological synapse	3	7	0.507614	10.5732	0.00206326	1	0.0269599	0.135888	DUSP3; ITGAL; MYH9;
Platelet dense granule membrane	1	5	0.169205	4.96411	0.187239	1	0.917471	1	SELP;
Golgi vesicle	1	6	0.169205	4.13814	0.220257	1	1	1	RAB10;
Laminin-8 complex	1	1	0.169205	24.624	0.0406102	1	0.281756	1	LAMB1;
Vesicle (None)	2	13	0.338409	3.80432	0.0955589	1	0.563294	1	APP; GBA;
Neuromuscular junction	1	2	0.169205	12.3732	0.0795739	1	0.483612	1	ITGB1;
Chromaffin granule	1	3	0.169205	8.26253	0.116958	1	0.645738	1	DBH;
Basal part of cell	1	4	0.169205	6.20205	0.152826	1	0.788258	1	TF;
Basolateral membrane	1	9	0.169205	2.76029	0.31149	1	1	1	ATP2B4;
Collagen	1	4	0.169205	6.20205	0.152826	1	0.788258	1	COL18A1;
Collagen type XII	1	1	0.169205	24.624	0.0406102	1	0.281756	1	COL12A1;
Cytosolic part	1	1	0.169205	24.624	0.0406102	1	0.281756	1	PRDX5;
Mature chylomicron	1	1	0.169205	24.624	0.0406102	1	0.281756	1	APOB;
Laminin-11 complex	2	3	0.338409	16.4432	0.00480623	1	0.0530716	0.2675	LAMC1; LAMB2;
Azurophil granule	4	6	0.676819	16.4296	3.78367e-05	0.029664	0.000824	0.00415326	STXBP2; SNAP23; MPO; ANXA11;
M band	1	2	0.169205	12.3732	0.0795739	1	0.483612	1	TTN;
Nuclear lamina	1	4	0.169205	6.20205	0.152826	1	0.788258	1	LMNA;
Phagocytic cup	1	1	0.169205	24.624	0.0406102	1	0.281756	1	CORO1A;
UBC13-MMS2 complex	1	2	0.169205	12.3732	0.0795739	1	0.483612	1	UBE2N;
Secretory vesicle (None)	1	6	0.169205	4.13814	0.220257	1	1	1	QSOX1;
Caspase complex	1	1	0.169205	24.624	0.0406102	1	0.281756	1	HSPA5;
Endosome lumen	1	1	0.169205	24.624	0.0406102	1	0.281756	1	APOB;
Discoidal high-density lipoprotein particle	1	1	0.169205	24.624	0.0406102	1	0.281756	1	APOM;
Gamma-catenin-TCF7L2 complex	1	1	0.169205	24.624	0.0406102	1	0.281756	1	JUP;
Cell-substrate junction	1	1	0.169205	24.624	0.0406102	1	0.281756	1	VCL;
Others(granules of neutrophils)	1	1	0.169205	24.624	0.0406102	1	0.281756	1	DEFA1;

## Sheet: Molecular function
Analysis: Molecular function
Dataset name: New Set
Number of genes in the dataset: 606
Number of genes in the dataset (which are available in Molecular function database) :601
Number of genes in background: 18125
Is analysis quantitative: No
						Corrected p-values
Molecular function	No. of genes in the dataset	No. of genes in the background dataset	Percentage of genes	Fold enrichment	P-value (Hypergeometric test)	Bonferroni method	BH method	Q-value (Storey-Tibshirani method)	genes mapped (from input data set)
Molecular function unknown	64	5685	10.6489	0.339557	1	1	1	1	PDLIM1; DAAM1; TAGLN2; BPIFB1; SLC38A10; ALDH16A1; QSOX1; MLEC; OLFM1; ADIPOQ; IGFALS; CLEC3B; SEPT6; SFTPA1; FERMT3; CD47; CEMIP; C1QTNF3; CYFIP1; MUC2; PDCD6IP; PKD1; IGLL1; TSPAN14; WDR1; COLEC11; COLEC10; CD109; CD9; APMAP; POF1B; STXBP2; FGL1; C19orf80; SFTPB; CAP1; A1BG; INF2; FCGBP; FLOT1; GSDMA; COTL1; KPRP; MYCT1; FHL1; C1orf56; LAMP1; OLFM4; RSU1; ABI3BP; PODXL; ANO6; STEAP3; HPR; CNPY3…
Protease inhibitor activity	24	94	3.99334	7.7022	3.30581e-15	7.40502e-13	2.46834e-13	1.17692e-12	ITIH4; SERPINA5; SERPINE2; SERPINB1; SERPIND1; SERPINA11; CST3; FSTL1; SERPINA3; TFPI; SERPINA4; SERPINA1; PROS1; SERPINC1; SERPINA10; ITIH3; SERPINF2; A2M; SERPING1; KNG1; SPP2; SERPINB3; ITIH2; ITIH1;
Acyltransferase activity	1	80	0.166389	0.380692	0.93304	1	1	1	LCAT;
Cell adhesion molecule activity	30	356	4.99168	2.54215	3.04343e-06	0.000681729	7.57476e-05	0.000361168	ICAM3; FAT4; AZGP1; BCAM; TNC; SVEP1; PECAM1; CD34; SELP; LAMA4; MFGE8; POSTN; TSPAN9; VCAM1; ITGB2; SELL; ZYX; DSC1; PRG4; F11R; FCN2; FAT1; ICAM1; DSC3; DSG1; JUP; FCN3; FLOT2; CHL1; MEGF8;
Ligase activity	1	112	0.166389	0.271933	0.977371	1	1	1	PTGDS;
Transaminase activity	1	23	0.166389	1.32374	0.539783	1	1	1	TGM2;
Transporter activity	42	576	6.98835	2.19948	1.59567e-06	0.000357431	4.46789e-05	0.000213031	APOC1; APOC2; APOC3; HBB; APOA1; GOLM1; HBG1; APOC4; HBA1; HBA2; LCN2; APOB; CETP; APOE; HBD; APOA5; MBL2; MTTP; APOM; ALB; APOD; STX11; GC; HPX; FETUB; SAA4; ATP5A1; TTR; RBP4; SNAP23; APOH; APOF; PLTP; HP; TF; CFHR4; ATP5B; APOA2; LMAN2; LTF; SAA1; SAA2;
Translation regulator activity	1	101	0.166389	0.301546	0.967137	1	1	1	EEF1A1;
ATPase activity	4	111	0.665557	1.08938	0.50462	1	1	1	ATP2B4; ATP11B; ATP1A1; VCP;
Protein-tyrosine kinase activity	1	38	0.166389	0.801346	0.722719	1	1	1	SRC;
Catalytic activity	26	532	4.32612	1.47441	0.0320576	1	0.326405	1	EHHADH; G6PD; MAN2A1; CA4; PLOD1; CA2; PCYOX1; PGK1; LDHB; NME1; PKM; LOXL3; PGD; TXN; GAPDH; PFKL; HPSE; F11; IMPAD1; MTHFD1; CYBB; DBH; CA1; ENO1; ALDH9A1; PGAM1;
Transferase activity	7	156	1.16473	1.35507	0.26078	1	1	1	XYLT2; MGAT3; UGGT1; GGT1; B3GNT2; F13B; F13A1;
GTPase activator activity	2	144	0.332779	0.42092	0.954366	1	1	1	IQGAP1; RASA3;
Oxidoreductase activity	5	161	0.831947	0.938386	0.621413	1	1	1	PRDX5; CAT; TXNDC5; MPO; CP;
Ion channel activity	1	66	0.166389	0.461433	0.892433	1	1	1	ATP6V0A1;
Hydrolase activity	10	203	1.66389	1.48701	0.138526	1	0.912643	1	PON1; BLMH; GANAB; NT5E; CES1; ARG1; MAN1A1; PON3; LYZ; BCHE;
Isomerase activity	4	45	0.665557	2.68678	0.0612436	1	0.521756	1	TPI1; PPIA; PDIA3; P4HB;
Serine-type peptidase activity	12	98	1.99667	3.69547	9.54701e-05	0.0213853	0.00152752	0.0072833	PRSS1; KLKB1; RELN; SDPR; SERPINF1; HABP2; MASP1; MASP2; CTSG; TPP1; HGFAC; C1RL;
Receptor binding	4	129	0.665557	0.937384	0.623501	1	1	1	TGFB1; TGFBI; SELPLG; INHBC;
Structural molecule activity	9	269	1.4975	1.01007	0.536678	1	1	1	TTN; SPTB; ACTA1; EPB42; TUBB4B; MYH9; AFM; CLTC; LMNA;
Structural constituent of cytoskeleton	20	137	3.32779	4.40445	2.6197e-08	5.86813e-06	9.78021e-07	4.66325e-06	SPTA1; MYL12B; CAPZA2; TUBA4A; ACTR2; ACTR3; SPTBN1; TUBB; ACTB; TUBB1; ACTN4; TPM4; MYL6; TUBA1A; GSN; SPTAN1; MSN; CAPZB; VIM; DSP;
Cytoskeletal protein binding	27	218	4.49251	3.73633	3.98885e-09	8.93503e-07	1.78701e-07	8.52054e-07	ARPC4; FHOD1; MAPRE2; TMSB4X; TUBA8; PARVB; DSTN; PFN1; VCL; ARPC3; ACTN1; CORO1C; INF2; CFL1; CNN2; DIAPH1; TLN1; ANTXR2; TPM3; ARPC1B; CKAP5; CTTN; ARPC2; CORO1A; ARPC5; VASP; EHD3;
Metallopeptidase activity	6	101	0.998336	1.79435	0.119057	1	0.860282	1	ADAMTS13; ADAM10; MME; ANPEP; MMP9; ADAMDEC1;
Peptide hormone	1	45	0.166389	0.67672	0.781138	1	1	1	AGT;
G-protein coupled receptor activity	2	736	0.332779	0.0823586	1	1	1	1	ADGRG6; ADGRF5;
Cytoskeletal anchoring activity	2	39	0.332779	1.55388	0.372603	1	1	1	FLNA; FERMT3;
Lipid transporter activity	1	9	0.166389	3.38059	0.261811	1	1	1	APOL1;
Protein serine/threonine kinase activity	3	301	0.499168	0.301566	0.997621	1	1	1	PRKCB; PRKAR1A; ILK;
Lyase activity	2	21	0.332779	2.88514	0.152623	1	0.939424	1	DERA; ALDOA;
Transcription regulator activity	2	832	0.332779	0.0728558	1	1	1	1	APLP1; BASP1;
Extracellular matrix structural constituent	45	166	7.48752	8.17657	1.19217e-28	2.67047e-26	1.33523e-26	6.36646e-26	LGALS3BP; CILP; COL12A1; AGRN; MATN2; SRGN; TNXB; LAMC1; COL6A1; EFEMP1; LAMB1; TNN; MMRN2; COL18A1; ASPN; NID1; THBS3; COL3A1; COL4A2; COL1A1; COL6A3; LUM; LAMA2; HSPG2; THBS4; HMCN1; COL6A2; VCAN; LAMB2; FGL2; COL1A2; THBS1; EMILIN2; FBN1; FBLN1; COMP; NID2; FN1; ECM1; LTBP1; COL4A1; EMILIN1; VTN; SFTPD; SPARC;
Receptor activity	37	361	6.15641	3.09169	1.22544e-09	2.74499e-07	6.86248e-08	3.27207e-07	IGF2R; CD14; APP; PGLYRP2; CD36; MAMDC2; ITGB3; ITGA6; LRP1; ITGAL; ITGA2B; TREML1; ITGAM; CD59; GP1BB; C6orf25; PLXDC2; FCRL5; ITGB1; BSG; NOTCH2; FCGR3A; CD151; MARCO; SORT1; ITGA2; ITGA5; NOTCH1; PKHD1L1; CD209; NOTCH3; GP1BA; CD248; FCER1G; LDLR; PIGR; CD44;
Glucosidase activity	3	9	0.499168	10.0748	0.00262387	0.587748	0.0326526	0.155689	GBA; MOGS; PRKCSH;
Defense/immunity protein activity	11	61	1.83028	5.4423	4.50718e-06	0.00100961	0.000100961	0.000481386	ORM1; AHSG; CAMP; CD5L; FCN1; ORM2; PTX3; AMBP; ATRN; DEFA1; DEFA1B;
Receptor signaling complex scaffold activity	15	322	2.49584	1.40575	0.117811	1	0.860282	1	GRB2; CSRP1; ANK1; SDCBP; STIP1; YWHAE; YWHAZ; ERBB2IP; YWHAG; SKAP2; YWHAH; YWHAQ; LIMS1; ARHGDIB; CRKL;
Calcium ion binding	21	185	3.49418	3.42474	9.25342e-07	0.000207277	2.96109e-05	0.000141186	S100A7; S100A9; S100A8; PLEK; EHD1; FLG2; MYL12A; S100A12; OIT3; PLA2G12B; ANXA2; ANXA7; SPARCL1; HEG1; NUCB1; ANXA3; CALML5; SRI; ANXA1; CRTAC1; ANXA11;
Lipase activity	2	19	0.332779	3.18868	0.129648	1	0.880032	1	LIPC; LIPG;
Ubiquitin-specific protease activity	1	377	0.166389	0.0807914	0.999997	1	1	1	UBE2N;
Growth factor activity	4	110	0.665557	1.09928	0.497526	1	1	1	GMFG; INHBE; ANGPT1; ANGPTL6;
Binding	3	22	0.499168	4.12423	0.0349649	1	0.340528	1	HRG; APCS; ABI1;
Protein binding	11	182	1.83028	1.82427	0.0404623	1	0.377648	1	VWF; GP9; MMRN1; ERBB2IP; NCKAP1; HRG; FGB; FGA; FGG; MAPRE1; PIP;
RNA binding	1	366	0.166389	0.0832195	0.999996	1	1	1	PARK7;
GTPase activity	20	222	3.32779	2.71814	5.27756e-05	0.0118217	0.000909364	0.00433589	RAP2B; RAB6B; RAP1B; RAB2A; RAB14; RAB7A; RAB11A; RAB5C; RHOC; RAB27B; GNAQ; RAB10; RAC1; GNAI2; GNB1; GNG11; CDC42; RAC2; RAB5B; DNM1;
DNA binding	16	654	2.66223	0.73825	0.920898	1	1	1	HIST2H2AC; HIST4H4; HIST1H4I; HIST1H4A; HIST1H4D; HIST1H4F; HIST1H4K; HIST1H4J; HIST1H4C; HIST1H4H; HIST1H4B; HIST1H4E; HIST1H4L; HIST2H4A; H3F3A; H3F3B;
Chaperone activity	10	126	1.66389	2.39566	0.00922409	1	0.108747	0.518512	CCT3; HSPB1; HSPA1A; HSPA1B; CANX; PPIB; CALR; HSPA5; HYOU1; HSP90AA1;
Auxiliary transport protein activity	7	333	1.16473	0.63483	0.928303	1	1	1	APOBR; NAPG; SLC4A1; SLC2A3; TFRC; CLCA1; SLC2A1;
Motor activity	2	79	0.332779	0.767203	0.742226	1	1	1	MYO1G; MYO1C;
MHC class I receptor activity	2	37	0.332779	1.63785	0.348493	1	1	1	HLA-A; HLA-B;
MHC class II receptor activity	2	38	0.332779	1.59476	0.36059	1	1	1	HLA-A; HLA-B;
Complement activity	23	28	3.82696	24.7742	5.24344e-30	1.17453e-27	1.17453e-27	5.60022e-27	CD55; C9; CFI; C5; CFHR1; C1QC; CLU; C7; C1QB; C4BPA; C1QA; C8B; C4A; C8G; C8A; C4BPB; C6; C2; C3; C1S; CFB; C1R; CFP;
Antigen binding	2	42	0.332779	1.44291	0.408061	1	1	1	JCHAIN; IGSF8;
Complement receptor activity	1	5	0.166389	6.07967	0.155173	1	0.939424	1	CR1;
Cysteine-type peptidase activity	2	46	0.332779	1.31747	0.453753	1	1	1	CAPN1; CASP14;
Structural constituent of ribosome	1	152	0.166389	0.200376	0.994186	1	1	1	UBA52;
Peptidase activity	4	58	0.665557	2.08467	0.125797	1	0.880032	1	PCSK6; PLG; F10; F2;
Heat shock protein activity	3	27	0.499168	3.36077	0.0588627	1	0.521756	1	HSPE1; HSP90B1; HSPA8;
T cell receptor activity	1	9	0.166389	3.38059	0.261811	1	1	1	CD8A;
Protein tyrosine/serine/threonine phosphatase activity	1	37	0.166389	0.822998	0.713189	1	1	1	DUSP3;
Kinase activity	2	14	0.332779	4.32668	0.0767779	1	0.593043	1	TTN; PKM;
Intracellular ligand-gated ion channel activity	1	30	0.166389	1.01497	0.636672	1	1	1	CLIC1;
Phospholipase activity	2	45	0.332779	1.34674	0.442515	1	1	1	PLA2G7; GPLD1;
Cytokine activity	1	107	0.166389	0.284638	0.973188	1	1	1	FGFBP2;
Carboxypeptidase activity	3	21	0.499168	4.32053	0.0309388	1	0.326405	1	FOLH1; CPB2; CPN1;
Enzyme regulator activity	1	13	0.166389	2.34121	0.355009	1	1	1	CPN2;
Aspartic-type signal peptidase activity	1	7	0.166389	4.3451	0.210287	1	1	1	CTSD;
Aminopeptidase activity	1	29	0.166389	1.04995	0.624191	1	1	1	PCSK9;
Channel regulator activity	1	6	0.166389	5.06808	0.183194	1	1	1	STOM;
Protein tyrosine phosphatase activity	1	25	0.166389	1.21788	0.569836	1	1	1	PTPN6;
Metal ion binding	2	7	0.332779	8.64718	0.0206349	1	0.231111	1	HRG; F5;
Extracellular matrix binding	2	2	0.332779	30.1576	0.00109773	0.24589	0.0144641	0.0689658	F8; F9;
Growth factor binding	1	8	0.166389	3.80264	0.236483	1	1	1	IGFBP3;
Nucleocytoplasmic transporter activity	1	2	0.166389	15.1538	0.0652195	1	0.521756	1	MVP;
Phosphorylase activity	1	20	0.166389	1.5222	0.49073	1	1	1	PYGB;
Peroxidase activity	5	20	0.831947	7.5507	0.00040399	0.0904937	0.00603291	0.0287652	PRDX1; GPX3; PRDX2; PRDX6; SEPP1;
Chemokine activity	3	53	0.499168	1.7124	0.256765	1	1	1	PPBP; PF4V1; PF4;
Glutathione transferase activity	2	21	0.332779	2.88514	0.152623	1	0.939424	1	GSTP1; GSTO1;
Complement binding	3	3	0.499168	30.1576	3.62819e-05	0.00812715	0.000677263	0.00322922	HRG; CFHR5; CFH;
Immunoglobulin binding	1	2	0.166389	15.1538	0.0652195	1	0.521756	1	HRG;
Polysaccharide binding	2	2	0.332779	30.1576	0.00109773	0.24589	0.0144641	0.0689658	LBP; HRG;
Carbohydrate binding	1	7	0.166389	4.3451	0.210287	1	1	1	ITLN1;
Protein serine/threonine phosphatase activity	1	44	0.166389	0.692096	0.773613	1	1	1	PPP2R1A;
Lipid binding	1	11	0.166389	2.7665	0.309979	1	1	1	PSAP;
Receptor signaling protein tyrosine phosphatase activity	6	16	0.998336	11.3209	7.81473e-06	0.0017505	0.000159136	0.00075877	PTPRB; PTPRZ1; PTPRJ; PTPRC; PTPRF; PTPRG;
Sialyltransferase activity	1	19	0.166389	1.60227	0.473245	1	1	1	ST3GAL6;

## Sheet: Biological process
Analysis: Biological process
Dataset name: New Set
Number of genes in the dataset: 606
Number of genes in the dataset (which are available in Biological process database) :601
Number of genes in background: 18124
Is analysis quantitative: No
						Corrected p-values
Biological process	No. of genes in the dataset	No. of genes in the background dataset	Percentage of genes	Fold enrichment	P-value (Hypergeometric test)	Bonferroni method	BH method	Q-value (Storey-Tibshirani method)	genes mapped (from input data set)
Biological_process unknown	42	4731	6.98835	0.267776	1	1	1	1	PDLIM1; TAGLN2; BPIFB1; SLC38A10; ALDH16A1; MLEC; OLFM1; SERPINA11; CLEC3B; SEPT6; SFTPA1; FERMT3; CEMIP; CYFIP1; MUC2; TSPAN14; WDR1; COLEC11; COLEC10; MMRN1; APMAP; FETUB; POF1B; FGL1; C19orf80; A1BG; INF2; GSDMA; C1orf56; LAMP1; OLFM4; ABI3BP; ANO6; CNPY3; OAF; CD248; SNED1; NCCRP1; HIST2H4B; SBSN; PIP; HRNR;
Protein metabolism	77	1323	12.812	1.75532	8.76716e-07	0.000156055	5.20185e-05	0.00029163	PRSS1; ITIH4; ADAMTS13; KLKB1; HSPE1; SERPINA5; SERPINE2; FOLH1; SERPINB1; CCT3; F8; RELN; HSPB1; SERPIND1; UBE2N; CST3; CAPN1; CASP14; VWF; UBA52; CTSD; FSTL1; F9; ADAM10; SERPINA3; TFPI; SERPINA4; EEF1A1; PCSK6; SERPINA1; HABP2; PROS1; PCSK9; SERPINC1; PLG; FGB; HSPA1A; HSPA1B; FGA; PDIA3; SERPINA10; ITIH3; FGG; F10; APCS; PPIB; HSP90B1; SERPINF2; TXNDC5; MASP1; A2M; MME; HSPA8; MASP2; SERPING1…
Metabolism	68	1683	11.3145	1.21859	0.0502985	1	0.726125	1	XYLT2; APOC2; MGAT3; PLA2G7; PRDX1; PRDX5; TPI1; LCAT; ST3GAL6; PON1; BLMH; ADIPOQ; UGGT1; EHHADH; GPX3; CD36; GSTP1; G6PD; MAN2A1; CA4; PLOD1; CA2; TGM2; MOGS; PRDX2; PRDX6; LIPC; PCYOX1; CAT; ATP5A1; PGK1; LDHB; NME1; PYGB; PKM; GGT1; B3GNT2; LIPG; LOXL3; GSTO1; CES1; PGD; MPO; TXN; PRKCSH; GAPDH; CP; ATP5B; PFKL; ALDOA; PTGDS; ARG1; HPSE; SEPP1; IMPAD1; F13A1; MTHFD1; CYBB; MAN1A1; CA1; PON3; …
Energy pathways	66	1633	10.9817	1.21897	0.0530316	1	0.726125	1	XYLT2; APOC2; MGAT3; PLA2G7; PRDX1; PRDX5; TPI1; LCAT; ST3GAL6; PON1; BLMH; ADIPOQ; UGGT1; EHHADH; GPX3; GSTP1; G6PD; MAN2A1; CA4; PLOD1; CA2; TGM2; MOGS; PRDX2; PRDX6; LIPC; PCYOX1; CAT; ATP5A1; PGK1; LDHB; NME1; PYGB; PKM; GGT1; B3GNT2; LIPG; LOXL3; GSTO1; PGD; MPO; TXN; PRKCSH; GAPDH; CP; ATP5B; PFKL; ALDOA; PTGDS; ARG1; HPSE; SEPP1; IMPAD1; F13A1; MTHFD1; CYBB; MAN1A1; CA1; PON3; LYZ; ATP11B;…
Cell growth and/or maintenance	107	1125	17.8037	2.86841	1.22269e-23	2.17638e-21	1.08819e-21	6.1007e-21	ARPC4; SPTA1; CILP; SPTB; FHOD1; COL12A1; MYL12B; FAT4; MAPRE2; TMSB4X; AGRN; SDPR; TUBA8; CAPZA2; MATN2; ACTA1; MYO1G; FLNA; TUBA4A; DSTN; TNXB; ACTR2; C1QTNF3; ACTR3; PFN1; EPB42; LAMC1; VCL; SPTBN1; COL6A1; EFEMP1; TUBB; LAMB1; TNN; ARPC3; LAMA4; ACTN1; MMRN2; ACTB; COL18A1; TUBB4B; ASPN; TUBB1; NID1; CORO1C; ACTN4; MYH9; THBS3; CAP1; COL3A1; MVP; COL4A2; TPM4; CFL1; COL1A1; MYL6; COL6A3; CNN2…
Transport	48	1215	7.98669	1.19158	0.117435	1	1	1	APOC1; APOC3; HBB; TTN; APOA1; GOLM1; HBG1; APOC4; HBA1; HBA2; LCN2; APOB; CETP; APOE; HBD; APOA5; ATP2B4; NAPG; MTTP; APOM; ALB; APOD; CLIC1; STX11; GC; HPX; SAA4; TTR; ATP6V0A1; RBP4; SNAP23; SLC4A1; ANXA7; SLC2A3; APOH; APOF; PLTP; TF; TFRC; CLCA1; SLC2A1; APOL1; APOA2; LMAN2; LTF; SLC44A1; ATP1A1; SAA2;
Cell communication	141	3713	23.4609	1.14524	0.0386321	1	0.625138	1	ITLN1; S100A7; S100A9; APOBR; S100A8; RAP2B; DUSP3; IQGAP1; IGF2R; CSRP1; PLEK; ICAM3; DAAM1; EHD1; RAB6B; APP; FLG2; MYL12A; STOM; PTPN6; BCAM; TNC; ANK1; RAP1B; GMFG; RAB2A; S100A12; IGFALS; SVEP1; AHSG; SDCBP; MAMDC2; RAB14; ITGB3; ITGA6; ADGRG6; STIP1; RASA3; PECAM1; YWHAE; SERPINF1; INHBE; LRP1; RAB7A; RAB11A; ITGA2B; PTPRB; OIT3; TGFB1; SELP; PRKAR1A; RAB5C; PPP2R1A; ILK; MFGE8; RHOC; ERBB2…
Signal transduction	144	3934	23.9601	1.1039	0.0956149	1	1	1	ITLN1; S100A7; S100A9; APOBR; S100A8; RAP2B; DUSP3; GRB2; IQGAP1; IGF2R; PRKCB; CSRP1; PLEK; ICAM3; DAAM1; EHD1; RAB6B; APP; FLG2; MYL12A; STOM; PTPN6; BCAM; TNC; ANK1; RAP1B; GMFG; RAB2A; S100A12; IGFALS; SVEP1; AHSG; SDCBP; MAMDC2; RAB14; ITGB3; ITGA6; STIP1; RASA3; PECAM1; YWHAE; SERPINF1; INHBE; LRP1; RAB7A; RAB11A; ITGA2B; PTPRB; OIT3; TGFB1; SELP; PRKAR1A; RAB5C; PPP2R1A; ILK; MFGE8; RHOC; …
Regulation of nucleobase, nucleoside, nucleotide and nucleic acid metabolism	20	2828	3.32779	0.213373	1	1	1	1	PARK7; NT5E; DERA; HIST2H2AC; BASP1; HIST4H4; HIST1H4I; HIST1H4A; HIST1H4D; HIST1H4F; HIST1H4K; HIST1H4J; HIST1H4C; HIST1H4H; HIST1H4B; HIST1H4E; HIST1H4L; HIST2H4A; H3F3A; H3F3B;
Lipid transport	1	7	0.166389	4.34486	0.210297	1	1	1	SAA1;
Regulation of cell cycle	3	57	0.499168	1.59216	0.293027	1	1	1	GRB2; QSOX1; YWHAZ;
Carbohydrate metabolism	1	8	0.166389	3.80243	0.236494	1	1	1	GANAB;
Immune response	75	576	12.4792	3.92701	1.09329e-24	1.94605e-22	1.94605e-22	1.09101e-21	LGALS3BP; LBP; CD14; PGLYRP2; ORM1; AZGP1; CD55; MBL2; C9; SRGN; CD34; CD47; CFI; ITGAL; C5; GP9; IGLL1; CD109; CFHR1; C1QC; CD9; CLU; C7; SFTPB; C1QB; CD59; CAMP; FCGBP; C4BPA; C1QA; C8B; JCHAIN; C4A; C8G; C8A; CD5L; FCN1; FCRL5; CD8A; HP; C4BPB; IGSF8; FCGR3A; MARCO; ORM2; HLA-A; CFHR4; C6; FGFBP2; PTX3; HLA-B; C2; PKHD1L1; FCN2; CR1; CFHR5; HPR; FCN3; PF4V1; FCER1G; PIGR; PF4; AMBP; C3; ATRN; …
Anti-apoptosis	1	32	0.166389	0.951499	0.660427	1	1	1	NCKAP1;
Synapse organization and biogenesis	1	5	0.166389	6.07934	0.155181	1	1	1	APLP1;
Apoptosis	5	220	0.831947	0.686701	0.858297	1	1	1	GRB2; PDCD6IP; HRG; MYCT1; IGFBP3;
Regulation of coagulation	1	1	0.166389	30.1559	0.0331605	1	0.590256	1	C4BPB;
Regulation of cell growth	1	21	0.166389	1.44967	0.507655	1	1	1	ABI1;
Protein folding	2	16	0.332779	3.78597	0.0969973	1	1	1	PPIA; CANX;
Peptide metabolism	2	4	0.332779	15.1156	0.00630037	1	0.224293	1	PPIA; MME;
Cell motility	3	20	0.499168	4.5362	0.0271756	1	0.590256	1	ACTR2; TNN; CD151;
Cell-cell adhesion	1	12	0.166389	2.53601	0.332888	1	1	1	BCAM;
Cytoskeleton organization and biogenesis	3	21	0.499168	4.32029	0.0309432	1	0.590256	1	INF2; ARPC2; VASP;
Cell adhesion	4	54	0.665557	2.23894	0.103627	1	1	1	BCAM; PARVB; RSU1; PODXL;
Complement activation	1	4	0.166389	7.59538	0.126199	1	1	1	CFHR5;
Cell differentiation	1	29	0.166389	1.0499	0.624211	1	1	1	KPRP;
Lipid metabolism	2	33	0.332779	1.83621	0.299457	1	1	1	GBA; APOL1;
Cell migration	1	15	0.166389	2.02915	0.397122	1	1	1	VNN2;
Wound healing	1	3	0.166389	10.1188	0.0962241	1	1	1	ANGPTL6;
Immune cell migration	1	1	0.166389	30.1559	0.0331605	1	0.590256	1	ITGB1;
Cellular defense response	1	4	0.166389	7.59538	0.126199	1	1	1	SFTPB;
Cytoskeletal anchoring	1	4	0.166389	7.59538	0.126199	1	1	1	FERMT3;
Inflammatory response	1	14	0.166389	2.17398	0.376428	1	1	1	SAA1;
Cell-matrix adhesion	2	4	0.332779	15.1156	0.00630037	1	0.224293	1	BCAM; PKD1;
Muscle contraction	1	5	0.166389	6.07934	0.155181	1	1	1	TTN;
Mitosis	1	5	0.166389	6.07934	0.155181	1	1	1	CKAP5;
Muscle development	1	5	0.166389	6.07934	0.155181	1	1	1	TTN;
Blood vessel development	1	1	0.166389	30.1559	0.0331605	1	0.590256	1	ANGPTL6;

## Sheet: Biological pathway
Analysis: Biological pathway
Dataset name: New Set
Number of genes in the dataset: 606
Number of genes in the dataset (which are available in Biological pathway database) :375
Number of genes in background: 6290
Is analysis quantitative: No
						Corrected p-values
Biological pathway	No. of genes in the dataset	No. of genes in the background dataset	Percentage of genes	Fold enrichment	P-value (Hypergeometric test)	Bonferroni method	BH method	Q-value (Storey-Tibshirani method)	genes mapped (from input data set)
The role of Nef in HIV-1 replication and disease pathogenesis	1	27	0.266667	0.627199	0.810474	1	1	1	RAC1;
Vif-mediated degradation of APOBEC3G	1	69	0.266667	0.245481	0.985951	1	1	1	UBA52;
APOBEC3G mediated resistance to HIV-1 infection	1	5	0.266667	3.38137	0.264679	1	1	1	PPIA;
Nef and signal transduction	1	8	0.266667	2.11494	0.388622	1	1	1	RAC1;
Developmental Biology	37	432	9.86667	1.43692	0.0149763	1	0.135763	0.608765	SPTA1; GRB2; SPTB; MYL12B; ANK1; RAP1B; ADIPOQ; AGRN; SDCBP; CD36; ITGB3; UBA52; STIP1; LAMC1; SPTBN1; ITGA2B; LAMB1; TGFB1; RHOC; PCSK6; MYH9; CAP1; SRC; CFL1; MYL6; RAC1; SPTAN1; TLN1; PTPRC; ITGB1; CLTC; CDC42; RAC2; NOTCH1; VASP; HSP90AA1; CHL1;
Vpu mediated degradation of CD4	1	67	0.266667	0.252808	0.984092	1	1	1	UBA52;
Sema4D in semaphorin signaling	7	27	1.86667	4.35313	0.000793513	1	0.0112684	0.0505277	MYL12B; RHOC; MYH9; MYL6; RAC1; PTPRC; RAC2;
Sema4D mediated inhibition of cell attachment and migration	1	8	0.266667	2.11494	0.388622	1	1	1	RAC1;
Sema4D induced cell migration and growth-cone collapse	6	22	1.6	4.57997	0.00142117	1	0.0176904	0.0793242	MYL12B; RHOC; MYH9; MYL6; RAC1; RAC2;
SEMA3A-Plexin repulsion signaling by inhibiting Integrin adhesion	2	14	0.533333	2.40639	0.201616	1	1	1	RAC1; TLN1;
Axon guidance	31	219	8.26667	2.37491	4.8122e-06	0.00802675	0.000170782	0.000765789	SPTA1; GRB2; SPTB; MYL12B; ANK1; RAP1B; AGRN; SDCBP; ITGB3; STIP1; LAMC1; SPTBN1; ITGA2B; LAMB1; RHOC; MYH9; CAP1; SRC; CFL1; MYL6; RAC1; SPTAN1; TLN1; PTPRC; ITGB1; CLTC; CDC42; RAC2; VASP; HSP90AA1; CHL1;
Semaphorin interactions	11	64	2.93333	2.88501	0.0012401	1	0.0157899	0.0708024	MYL12B; RHOC; MYH9; CFL1; MYL6; RAC1; TLN1; PTPRC; ITGB1; RAC2; HSP90AA1;
NCAM signaling for neurite out-growth	11	57	2.93333	3.23925	0.000448069	0.747379	0.00673315	0.0301915	SPTA1; GRB2; SPTB; RAP1B; AGRN; ITGB3; SPTBN1; ITGA2B; SRC; SPTAN1; TLN1;
Other semaphorin interactions	1	16	0.266667	1.05813	0.626458	1	1	1	ITGB1;
Sema3A PAK dependent Axon repulsion	3	15	0.8	3.36352	0.0560292	1	0.422881	1	CFL1; RAC1; HSP90AA1;
CHL1 interactions	3	5	0.8	10.0771	0.00192088	1	0.0230505	0.103359	ANK1; STIP1; CHL1;
Signal transduction by L1	3	35	0.8	1.44206	0.347431	1	1	1	ANK1; RAC1; CLTC;
CDO in myogenesis	1	24	0.266667	0.705566	0.77192	1	1	1	CDC42;
Myogenesis	1	24	0.266667	0.705566	0.77192	1	1	1	CDC42;
NrCAM interactions	1	7	0.266667	2.41664	0.349815	1	1	1	ANK1;
Neurofascin interactions	2	9	0.533333	3.74179	0.0966547	1	0.620077	1	ANK1; SDCBP;
Regulation of gene expression in late stage (branching morphogenesis) pancreatic bud precursor cells	1	6	0.266667	2.81874	0.308553	1	1	1	NOTCH1;
Regulation of beta-cell development	2	108	0.533333	0.312134	0.990163	1	1	1	UBA52; NOTCH1;
Netrin mediated repulsion signals	5	15	1.33333	5.59842	0.00133799	1	0.0167802	0.0752426	RAP1B; ITGB3; ITGA2B; SRC; TLN1;
Signaling by Robo receptor	4	23	1.06667	2.92305	0.0447354	1	0.348685	1	CAP1; RAC1; CDC42; VASP;
Inactivation of Cdc42 and Rac	2	8	0.533333	4.20893	0.078172	1	0.52577	1	RAC1; CDC42;
Role of Abl in Robo-Slit signaling	1	9	0.266667	1.8802	0.425117	1	1	1	CAP1;
Activation of Rac	1	8	0.266667	2.11494	0.388622	1	1	1	RAC1;
Recycling pathway of L1	6	32	1.6	3.14918	0.0104208	1	0.0976514	0.437871	RAP1B; ITGB3; ITGA2B; SRC; TLN1; CLTC;
L1CAM interactions	17	79	4.53333	3.61103	2.78043e-06	0.00463776	0.000107855	0.000483623	SPTA1; SPTB; ANK1; RAP1B; SDCBP; ITGB3; STIP1; LAMC1; SPTBN1; ITGA2B; LAMB1; SRC; RAC1; SPTAN1; TLN1; CLTC; CHL1;
Interaction between L1 and Ankyrins	5	12	1.33333	6.99686	0.000409647	0.683292	0.00621174	0.0278536	SPTA1; SPTB; ANK1; SPTBN1; SPTAN1;
Signal amplification	4	16	1.06667	4.20109	0.0127593	1	0.118236	0.530173	SRC; GNAQ; GNAI2; GNB1;
Platelet Adhesion to exposed collagen	9	13	2.4	11.616	5.00827e-09	8.35379e-06	3.34152e-07	1.49834e-06	CD36; VWF; GP9; COL1A1; GP1BB; COL1A2; ITGB1; ITGA2; FCER1G;
Platelet sensitization by LDL	3	8	0.8	6.30293	0.00939924	1	0.0901031	0.404024	APOB; PTPN6; PECAM1;
Reduction of cytosolic Ca++ levels	1	10	0.266667	1.69237	0.45944	1	1	1	ATP2B4;
Platelet calcium homeostasis	1	16	0.266667	1.05813	0.626458	1	1	1	ATP2B4;
Prostacyclin signalling through prostacyclin receptor	1	4	0.266667	4.2246	0.21803	1	1	1	GNB1;
GP1b-IX-V activation signalling	6	9	1.6	11.1881	3.11117e-06	0.00518944	0.000115321	0.000517101	FLNA; VWF; YWHAZ; GP9; SRC; GP1BB;
Platelet activation, signaling and aggregation	35	138	9.33333	4.25491	7.17455e-14	1.19671e-10	1.19671e-11	5.36609e-11	TTN; APOA1; GRB2; PRKCB; PLEK; RAP1B; IGFALS; ITGB3; FLNA; TUBA4A; VWF; PPIA; YWHAZ; PFN1; VCL; ITGA2B; GP9; SELP; WDR1; CAP1; SRC; CFL1; GNAQ; GP1BB; RAC1; TLN1; GNAI2; GNB1; TF; RAC2; PSAP; IGFBP3; HSPA5; F2; FCER1G;
Transcriptional Regulation of White Adipocyte Differentiation	3	69	0.8	0.731582	0.788596	1	1	1	ADIPOQ; CD36; TGFB1;
Amyloids	2	2	0.533333	16.7729	0.00354544	1	0.0384013	0.172192	HSPG2; APCS;
Regulation of gene expression in beta cells	1	98	0.266667	0.172846	0.997694	1	1	1	UBA52;
Signaling by NODAL	1	16	0.266667	1.05813	0.626458	1	1	1	PCSK6;
Hemostasis	88	375	23.4667	3.93639	1.32918e-31	2.21707e-28	2.21707e-28	9.9414e-28	HBB; TTN; APOA1; KLKB1; HBG1; GRB2; PRKCB; PLEK; APOB; EHD1; HBD; PTPN6; F8; RAP1B; ATP2B4; IGFALS; CAPZA2; CD36; ITGB3; FLNA; TUBA4A; VWF; PECAM1; PPIA; F9; CD47; YWHAZ; PFN1; TFPI; VCL; ITGAL; ITGA2B; GP9; SELP; PRKAR1A; WDR1; ITGAM; CAP1; SRC; PROS1; CFL1; COL1A1; ANGPT1; GNAQ; HRG; GP1BB; SELPLG; ITGB2; SELL; SERPINC1; RAC1; PLG; FGB; TLN1; FGA; GNAI2; GNB1; FGG; F10; COL1A2; ITGB1; BSG; TF; …
APC-Cdc20 mediated degradation of Nek2A	1	23	0.266667	0.73623	0.757404	1	1	1	UBA52;
Platelet homeostasis	5	40	1.33333	2.10028	0.0870804	1	0.574685	1	APOB; PTPN6; ATP2B4; PECAM1; GNB1;
Tie2 Signaling	2	18	0.533333	1.87194	0.291859	1	1	1	GRB2; ANGPT1;
Cell surface interactions at the vascular wall	24	72	6.4	5.59252	1.11746e-12	1.86392e-09	1.43379e-10	6.42913e-10	GRB2; APOB; PTPN6; ITGB3; PECAM1; PPIA; CD47; ITGAL; SELP; ITGAM; PROS1; ANGPT1; SELPLG; ITGB2; SELL; ITGB1; BSG; ITGA5; F11R; FN1; F2; PF4V1; FCER1G; PF4;
Dissolution of Fibrin Clot	5	10	1.33333	8.39483	0.000144025	0.240234	0.00250244	0.011221	IGFALS; HRG; PLG; SERPINF2; IGFBP3;
Platelet degranulation	16	28	4.26667	9.58709	2.93912e-13	4.90245e-10	4.45677e-11	1.99843e-10	TTN; APOA1; PLEK; FLNA; TUBA4A; PPIA; PFN1; VCL; SELP; WDR1; CAP1; CFL1; TLN1; TF; PSAP; HSPA5;
Response to elevated platelet cytosolic Ca2+	17	39	4.53333	7.3137	1.62018e-11	2.70246e-08	1.68904e-09	7.57366e-09	TTN; APOA1; PRKCB; PLEK; FLNA; TUBA4A; PPIA; PFN1; VCL; SELP; WDR1; CAP1; CFL1; TLN1; TF; PSAP; HSPA5;
Intrinsic Pathway	14	18	3.73333	13.0477	1.39578e-14	2.32817e-11	2.91021e-12	1.30494e-11	KLKB1; F8; IGFALS; VWF; F9; GP9; GP1BB; F10; IGFBP3; A2M; SERPING1; F11; F2; KNG1;
Common Pathway	14	16	3.73333	14.6776	6.11215e-16	1.01951e-12	2.03901e-13	9.14297e-13	IGFALS; PROS1; SERPINC1; FGB; FGA; FGG; F10; IGFBP3; F5; F13B; F13A1; F2; PF4V1; PF4;
Formation of Fibrin Clot (Clotting Cascade)	25	33	6.66667	12.708	1.00147e-24	1.67045e-21	8.35223e-22	3.74516e-21	KLKB1; F8; IGFALS; VWF; F9; TFPI; GP9; PROS1; GP1BB; SERPINC1; FGB; FGA; FGG; F10; IGFBP3; A2M; SERPING1; F5; F11; F13B; F13A1; F2; KNG1; PF4V1; PF4;
Extrinsic Pathway	3	5	0.8	10.0771	0.00192088	1	0.0230505	0.103359	F9; TFPI; F10;
p130Cas linkage to MAPK signaling for integrins	5	10	1.33333	8.39483	0.000144025	0.240234	0.00250244	0.011221	RAP1B; ITGB3; ITGA2B; SRC; TLN1;
ADP signalling through P2Y purinoceptor 12	2	6	0.533333	5.60958	0.0453117	1	0.349907	1	GNAI2; GNB1;
ADP signalling through P2Y purinoceptor 1	3	10	0.8	5.0436	0.0184219	1	0.16004	0.717623	SRC; GNAQ; GNB1;
Thromboxane signalling through TP receptor	2	8	0.533333	4.20893	0.078172	1	0.52577	1	GNAQ; GNB1;
Thrombin signalling through proteinase activated receptors (PARs)	6	17	1.6	5.92623	0.000304089	0.50722	0.00474037	0.0212559	IGFALS; SRC; GNAQ; GNB1; IGFBP3; F2;
GPVI-mediated activation cascade	3	27	0.8	1.86918	0.215637	1	1	1	RAC1; RAC2; FCER1G;
Platelet Aggregation (Plug Formation)	9	29	2.4	5.20937	2.97639e-05	0.0496461	0.000870985	0.00390551	GRB2; RAP1B; ITGB3; ITGA2B; GP9; SRC; GP1BB; TLN1; F2;
Integrin alphaIIb beta3 signaling	6	20	1.6	5.03774	0.000817286	1	0.0113603	0.0509397	GRB2; RAP1B; ITGB3; ITGA2B; SRC; TLN1;
GRB2:SOS provides linkage to MAPK signaling for Intergrins	6	10	1.6	10.0705	7.3876e-06	0.0123225	0.000256719	0.00115113	GRB2; RAP1B; ITGB3; ITGA2B; SRC; TLN1;
Mitotic Prometaphase	2	99	0.533333	0.340507	0.984011	1	1	1	CKAP5; MAPRE1;
Mitotic Prophase	10	62	2.66667	2.70758	0.00333083	1	0.0372875	0.167198	TUBA4A; YWHAE; TUBB; PPP2R1A; TUBB4B; YWHAG; TUBA1A; CKAP5; HSP90AA1; MAPRE1;
Golgi Cisternae Pericentriolar Stack Reorganization	10	62	2.66667	2.70758	0.00333083	1	0.0372875	0.167198	TUBA4A; YWHAE; TUBB; PPP2R1A; TUBB4B; YWHAG; TUBA1A; CKAP5; HSP90AA1; MAPRE1;
Mitotic M-M/G1 phases	11	242	2.93333	0.763067	0.863798	1	1	1	TUBA4A; UBA52; YWHAE; TUBB; PPP2R1A; TUBB4B; YWHAG; TUBA1A; CKAP5; HSP90AA1; MAPRE1;
M Phase	10	158	2.66667	1.06257	0.47	1	1	1	TUBA4A; YWHAE; TUBB; PPP2R1A; TUBB4B; YWHAG; TUBA1A; CKAP5; HSP90AA1; MAPRE1;
DNA Replication	11	261	2.93333	0.70752	0.917562	1	1	1	TUBA4A; UBA52; YWHAE; TUBB; PPP2R1A; TUBB4B; YWHAG; TUBA1A; CKAP5; HSP90AA1; MAPRE1;
PECAM1 interactions	3	7	0.8	7.20206	0.00614388	1	0.0632592	0.283656	PTPN6; ITGB3; PECAM1;
Basigin interactions	2	9	0.533333	3.74179	0.0966547	1	0.620077	1	PPIA; BSG;
Factors involved in megakaryocyte development and platelet production	12	119	3.2	1.69265	0.0503903	1	0.385555	1	HBB; HBG1; EHD1; HBD; CAPZA2; PRKAR1A; RAC1; CDC42; CAPZB; EHD3; H3F3A; H3F3B;
Netrin-1 signaling	7	45	1.86667	2.61227	0.0161045	1	0.142128	0.637306	RAP1B; ITGB3; ITGA2B; SRC; RAC1; TLN1; CDC42;
DCC mediated attractive signaling	2	10	0.533333	3.36799	0.116213	1	0.707457	1	RAC1; CDC42;
NCAM1 interactions	1	23	0.266667	0.73623	0.757404	1	1	1	AGRN;
Neurotransmitter Receptor Binding And Downstream Transmission In The Postsynaptic Cell	2	89	0.533333	0.378761	0.972797	1	1	1	GNAI2; GNB1;
Neuronal System	3	188	0.8	0.268531	0.999293	1	1	1	GNAI2; GNB1; HSPA8;
Smooth Muscle Contraction	6	24	1.6	4.19847	0.0023164	1	0.0275982	0.123751	MYL12B; VCL; TPM4; MYL6; TLN1; TPM3;
Striated Muscle Contraction	3	30	0.8	1.68232	0.264277	1	1	1	TPM4; TPM3; VIM;
Muscle contraction	7	50	1.86667	2.35109	0.0275161	1	0.227212	1	MYL12B; VCL; TPM4; MYL6; TLN1; TPM3; VIM;
Transmission across Chemical Synapses	3	121	0.8	0.417209	0.978607	1	1	1	GNAI2; GNB1; HSPA8;
Neurotransmitter Release Cycle	1	26	0.266667	0.651313	0.798405	1	1	1	HSPA8;
GABA synthesis, release, reuptake and degradation	1	17	0.266667	0.995923	0.648785	1	1	1	HSPA8;
Activation of G protein gated Potassium channels	1	15	0.266667	1.12862	0.602716	1	1	1	GNB1;
G protein gated Potassium channels	1	15	0.266667	1.12862	0.602716	1	1	1	GNB1;
Inwardly rectifying K+ channels	1	23	0.266667	0.73623	0.757404	1	1	1	GNB1;
Potassium Channels	1	76	0.266667	0.222874	0.990911	1	1	1	GNB1;
Inhibition of adenylate cyclase pathway	1	13	0.266667	1.30212	0.550622	1	1	1	GNAI2;
Activation of GABAB receptors	2	28	0.533333	1.20363	0.504078	1	1	1	GNAI2; GNB1;
Inhibition of voltage gated Ca2+ channels via Gbeta/gamma subunits	1	15	0.266667	1.12862	0.602716	1	1	1	GNB1;
Adenylate cyclase inhibitory pathway	1	13	0.266667	1.30212	0.550622	1	1	1	GNAI2;
GABA B receptor activation	2	28	0.533333	1.20363	0.504078	1	1	1	GNAI2; GNB1;
Presynaptic function of Kainate receptors	1	6	0.266667	2.81874	0.308553	1	1	1	GNB1;
GABA receptor activation	2	36	0.533333	0.936228	0.641775	1	1	1	GNAI2; GNB1;
Activation of Kainate Receptors upon glutamate binding	1	8	0.266667	2.11494	0.388622	1	1	1	GNB1;
Host Interactions of HIV factors	3	141	0.8	0.358035	0.991963	1	1	1	UBA52; PPIA; RAC1;
Uncoating of the HIV Virion	1	1	0.266667	16.7729	0.0596184	1	0.432156	1	PPIA;
Reverse Transcription of HIV RNA	1	1	0.266667	16.7729	0.0596184	1	0.432156	1	PPIA;
Early Phase of HIV Life Cycle	1	11	0.266667	1.53866	0.491719	1	1	1	PPIA;
Binding and entry of HIV virion	1	2	0.266667	8.42818	0.115691	1	0.707457	1	PPIA;
Integration of provirus	1	8	0.266667	2.11494	0.388622	1	1	1	PPIA;
Minus-strand DNA synthesis	1	1	0.266667	16.7729	0.0596184	1	0.432156	1	PPIA;
Plus-strand DNA synthesis	1	1	0.266667	16.7729	0.0596184	1	0.432156	1	PPIA;
HIV Life Cycle	1	103	0.266667	0.164456	0.998313	1	1	1	PPIA;
HIV Infection	3	203	0.8	0.24869	0.999684	1	1	1	UBA52; PPIA; RAC1;
PLC-gamma1 signalling	1	30	0.266667	0.5645	0.842525	1	1	1	PRKAR1A;
Retrograde neurotrophin signalling	1	11	0.266667	1.53866	0.491719	1	1	1	CLTC;
Insulin receptor recycling	1	28	0.266667	0.604807	0.821822	1	1	1	ATP6V0A1;
Signal attenuation	1	11	0.266667	1.53866	0.491719	1	1	1	GRB2;
SOS-mediated signalling	1	15	0.266667	1.12862	0.602716	1	1	1	GRB2;
p75 NTR receptor-mediated signalling	3	39	0.8	1.29419	0.413443	1	1	1	UBA52; YWHAE; RAC1;
Signalling by NGF	7	143	1.86667	0.822167	0.757777	1	1	1	GRB2; UBA52; YWHAE; PRKAR1A; SRC; RAC1; CLTC;
NRAGE signals death through JNK	1	8	0.266667	2.11494	0.388622	1	1	1	RAC1;
Cell death signalling via NRAGE, NRIF and NADE	3	21	0.8	2.40297	0.12635	1	0.763594	1	UBA52; YWHAE; RAC1;
NRIF signals cell death from the nucleus	1	14	0.266667	1.20918	0.577469	1	1	1	UBA52;
p38MAPK events	1	9	0.266667	1.8802	0.425117	1	1	1	SRC;
Signalling to RAS	2	21	0.533333	1.60464	0.358916	1	1	1	GRB2; SRC;
Signalling to ERKs	2	30	0.533333	1.12341	0.541539	1	1	1	GRB2; SRC;
NF-kB is activated and signals survival	1	13	0.266667	1.30212	0.550622	1	1	1	UBA52;
NADE modulates death signalling	1	4	0.266667	4.2246	0.21803	1	1	1	YWHAE;
p75NTR recruits signalling complexes	1	13	0.266667	1.30212	0.550622	1	1	1	UBA52;
p75NTR signals via NF-kB	1	16	0.266667	1.05813	0.626458	1	1	1	UBA52;
NGF signalling via TRKA from the plasma membrane	4	107	1.06667	0.628534	0.889121	1	1	1	GRB2; PRKAR1A; SRC; CLTC;
EGFR downregulation	4	27	1.06667	2.49017	0.0737115	1	0.508061	1	GRB2; UBA52; CLTC; CDC42;
Signaling by FGFR	5	95	1.33333	0.884457	0.676905	1	1	1	GRB2; UBA52; PRKAR1A; PPP2R1A; SRC;
SHC1 events in EGFR signaling	1	16	0.266667	1.05813	0.626458	1	1	1	GRB2;
GAB1 signalosome	2	32	0.533333	1.05322	0.576996	1	1	1	GRB2; SRC;
GRB2 events in EGFR signaling	1	15	0.266667	1.12862	0.602716	1	1	1	GRB2;
IRS-mediated signalling	1	51	0.266667	0.332104	0.957057	1	1	1	GRB2;
SHC-related events	1	16	0.266667	1.05813	0.626458	1	1	1	GRB2;
SHC-mediated signalling	1	13	0.266667	1.30212	0.550622	1	1	1	GRB2;
IRS-related events	1	53	0.266667	0.319574	0.962064	1	1	1	GRB2;
Signaling by Insulin receptor	2	79	0.533333	0.4267	0.954186	1	1	1	GRB2; ATP6V0A1;
Insulin receptor signalling cascade	1	56	0.266667	0.302457	0.968505	1	1	1	GRB2;
Spry regulation of FGF signaling	4	16	1.06667	4.20109	0.0127593	1	0.118236	0.530173	GRB2; UBA52; PPP2R1A; SRC;
PI-3K cascade	1	27	0.266667	0.627199	0.810474	1	1	1	GRB2;
Negative regulation of FGFR signaling	4	17	1.06667	3.95411	0.0159169	1	0.14122	0.633235	GRB2; UBA52; PPP2R1A; SRC;
Phospholipase C-mediated cascade	1	27	0.266667	0.627199	0.810474	1	1	1	PRKAR1A;
SHC-mediated cascade	1	6	0.266667	2.81874	0.308553	1	1	1	GRB2;
Downstream signaling of activated FGFR	2	66	0.533333	0.510734	0.911452	1	1	1	GRB2; PRKAR1A;
FRS2-mediated cascade	1	15	0.266667	1.12862	0.602716	1	1	1	GRB2;
Signaling by EGFR	7	98	1.86667	1.19965	0.367309	1	1	1	GRB2; UBA52; ADAM10; PRKAR1A; SRC; CLTC; CDC42;
Signal Transduction	60	1208	16	0.833224	0.957074	1	1	1	GRB2; PTPN6; TNC; CD55; RAP1B; ITGB3; ITGA6; UBA52; PECAM1; FSTL1; YWHAE; ADAM10; LAMC1; ITGAL; ITGA2B; C5; LAMB1; TGFB1; PRKAR1A; PPP2R1A; RHOC; ITGAM; ATP6V0A1; SRC; COL1A1; GNAQ; VCAM1; ITGB2; LAMA2; RAC1; FGB; TLN1; FGA; GNAI2; GNB1; FGG; ARHGDIB; LAMB2; AGT; COL1A2; ITGB1; CLTC; BSG; NOTCH2; THBS1; CDC42; RAC2; FBN1; ITGA2; ITGA5; NOTCH1; F11R; ANXA1; FN1; MMP9; NOTCH3; F2; KNG1; VTN; C3;
PKA activation	1	19	0.266667	0.891144	0.689524	1	1	1	PRKAR1A;
PKA-mediated phosphorylation of CREB	1	20	0.266667	0.846609	0.70809	1	1	1	PRKAR1A;
DAG and IP3 signaling	1	27	0.266667	0.627199	0.810474	1	1	1	PRKAR1A;
EGFR interacts with phospholipase C-gamma	1	29	0.266667	0.583959	0.832492	1	1	1	PRKAR1A;
Calmodulin induced events	1	25	0.266667	0.677355	0.78557	1	1	1	PRKAR1A;
CaM pathway	1	25	0.266667	0.677355	0.78557	1	1	1	PRKAR1A;
Assembly of the pre-replicative complex	1	83	0.266667	0.20408	0.994122	1	1	1	UBA52;
DNA Replication Pre-Initiation	1	98	0.266667	0.172846	0.997694	1	1	1	UBA52;
M/G1 Transition	1	98	0.266667	0.172846	0.997694	1	1	1	UBA52;
Autodegradation of Cdh1 by Cdh1:APC/C	1	60	0.266667	0.282297	0.975428	1	1	1	UBA52;
APC/C:Cdc20 mediated degradation of Cyclin B	1	22	0.266667	0.769679	0.741966	1	1	1	UBA52;
APC/C:Cdc20 mediated degradation of Securin	1	66	0.266667	0.256638	0.983072	1	1	1	UBA52;
APC/C:Cdh1 mediated degradation of Cdc20 and other APC/C:Cdh1 targeted proteins in late mitosis/early G1	1	69	0.266667	0.245481	0.985951	1	1	1	UBA52;
Loss of Nlp from mitotic centrosomes	10	61	2.66667	2.75196	0.0029458	1	0.0341222	0.153004	TUBA4A; YWHAE; TUBB; PPP2R1A; TUBB4B; YWHAG; TUBA1A; CKAP5; HSP90AA1; MAPRE1;
Regulation of mitotic cell cycle	1	81	0.266667	0.209118	0.993342	1	1	1	UBA52;
Loss of proteins required for interphase microtubule organizationÃÂ from the centrosome	10	61	2.66667	2.75196	0.0029458	1	0.0341222	0.153004	TUBA4A; YWHAE; TUBB; PPP2R1A; TUBB4B; YWHAG; TUBA1A; CKAP5; HSP90AA1; MAPRE1;
APC/C-mediated degradation of cell cycle proteins	1	81	0.266667	0.209118	0.993342	1	1	1	UBA52;
Regulation of APC/C activators between G1/S and early anaphase	1	78	0.266667	0.21716	0.991975	1	1	1	UBA52;
APC/C:Cdc20 mediated degradation of mitotic proteins	1	71	0.266667	0.238567	0.987594	1	1	1	UBA52;
Activation of APC/C and APC/C:Cdc20 mediated degradation of mitotic proteins	1	72	0.266667	0.235254	0.988342	1	1	1	UBA52;
SCF-beta-TrCP mediated degradation of Emi1	1	70	0.266667	0.241975	0.986798	1	1	1	UBA52;
Ubiquitin-dependent degradation of Cyclin D	1	66	0.266667	0.256638	0.983072	1	1	1	UBA52;
Ubiquitin-dependent degradation of Cyclin D1	1	66	0.266667	0.256638	0.983072	1	1	1	UBA52;
Mitotic G2-G2/M phases	10	99	2.66667	1.69576	0.0695644	1	0.483472	1	TUBA4A; YWHAE; TUBB; PPP2R1A; TUBB4B; YWHAG; TUBA1A; CKAP5; HSP90AA1; MAPRE1;
G2/M Transition	10	96	2.66667	1.74874	0.0588081	1	0.432156	1	TUBA4A; YWHAE; TUBB; PPP2R1A; TUBB4B; YWHAG; TUBA1A; CKAP5; HSP90AA1; MAPRE1;
Recruitment of mitotic centrosome proteins and complexes	10	70	2.66667	2.39818	0.00804903	1	0.0799154	0.358342	TUBA4A; YWHAE; TUBB; PPP2R1A; TUBB4B; YWHAG; TUBA1A; CKAP5; HSP90AA1; MAPRE1;
Centrosome maturation	10	70	2.66667	2.39818	0.00804903	1	0.0799154	0.358342	TUBA4A; YWHAE; TUBB; PPP2R1A; TUBB4B; YWHAG; TUBA1A; CKAP5; HSP90AA1; MAPRE1;
SCF(Skp2)-mediated degradation of p27/p21	1	67	0.266667	0.252808	0.984092	1	1	1	UBA52;
Cyclin E associated events during G1/S transition	1	78	0.266667	0.21716	0.991975	1	1	1	UBA52;
G1/S Transition	1	117	0.266667	0.144779	0.999298	1	1	1	UBA52;
S Phase	1	121	0.266667	0.139994	0.999453	1	1	1	UBA52;
Cyclin A:Cdk2-associated events at S phase entry	1	90	0.266667	0.188208	0.996201	1	1	1	UBA52;
G1 Phase	1	31	0.266667	0.546296	0.851958	1	1	1	UBA52;
Mitotic G1-G1/S phases	1	140	0.266667	0.120996	0.999834	1	1	1	UBA52;
Cell Cycle, Mitotic	11	317	2.93333	0.582536	0.985263	1	1	1	TUBA4A; UBA52; YWHAE; TUBB; PPP2R1A; TUBB4B; YWHAG; TUBA1A; CKAP5; HSP90AA1; MAPRE1;
Cyclin D associated events in G1	1	31	0.266667	0.546296	0.851958	1	1	1	UBA52;
Synthesis, Secretion, and Deacylation of Ghrelin	2	16	0.533333	2.10578	0.246585	1	1	1	PLA2G7; BCHE;
Unfolded Protein Response	7	63	1.86667	1.86602	0.0794854	1	0.532456	1	TLN1; HSP90B1; LMNA; CALR; TPP1; HSPA5; HYOU1;
Insulin Synthesis and Processing	1	132	0.266667	0.128328	0.999726	1	1	1	UBA52;
Activation of Chaperones by IRE1alpha	5	45	1.33333	1.86697	0.127731	1	0.769152	1	TLN1; LMNA; TPP1; HSPA5; HYOU1;
Activation of Chaperones by ATF6-alpha	3	9	0.8	5.60338	0.0134827	1	0.123567	0.554075	HSP90B1; CALR; HSPA5;
Regulation of Insulin-like Growth Factor (IGF) Activity by Insulin-like Growth Factor Binding Proteins (IGFBPs)	5	14	1.33333	5.99802	0.000937398	1	0.0125086	0.056089	IGFALS; PLG; IGFBP3; CTSG; F2;
PERK regulated gene expression	1	11	0.266667	1.53866	0.491719	1	1	1	HSPA5;
Telomere Maintenance	14	49	3.73333	4.79471	5.59075e-07	0.000932538	2.39112e-05	0.000107218	HIST4H4; HIST2H4B; HIST1H4I; HIST1H4A; HIST1H4D; HIST1H4F; HIST1H4K; HIST1H4J; HIST1H4C; HIST1H4H; HIST1H4B; HIST1H4E; HIST1H4L; HIST2H4A;
Diabetes pathways	15	216	4	1.16551	0.306694	1	1	1	PLA2G7; IGFALS; UBA52; PLG; TLN1; HSP90B1; IGFBP3; LMNA; CTSG; CALR; TPP1; HSPA5; HYOU1; F2; BCHE;
Packaging Of Telomere Ends	14	21	3.73333	11.1846	4.49518e-13	7.49796e-10	6.2483e-11	2.80175e-10	HIST4H4; HIST2H4B; HIST1H4I; HIST1H4A; HIST1H4D; HIST1H4F; HIST1H4K; HIST1H4J; HIST1H4C; HIST1H4H; HIST1H4B; HIST1H4E; HIST1H4L; HIST2H4A;
Nucleosome assembly	14	35	3.73333	6.71204	4.14725e-09	6.91762e-06	2.88234e-07	1.29245e-06	HIST4H4; HIST2H4B; HIST1H4I; HIST1H4A; HIST1H4D; HIST1H4F; HIST1H4K; HIST1H4J; HIST1H4C; HIST1H4H; HIST1H4B; HIST1H4E; HIST1H4L; HIST2H4A;
Deposition of New CENPA-containing Nucleosomes at the Centromere	14	35	3.73333	6.71204	4.14725e-09	6.91762e-06	2.88234e-07	1.29245e-06	HIST4H4; HIST2H4B; HIST1H4I; HIST1H4A; HIST1H4D; HIST1H4F; HIST1H4K; HIST1H4J; HIST1H4C; HIST1H4H; HIST1H4B; HIST1H4E; HIST1H4L; HIST2H4A;
Removal of licensing factors from origins	1	85	0.266667	0.199278	0.994811	1	1	1	UBA52;
Chromosome Maintenance	14	69	3.73333	3.40514	4.27743e-05	0.0713476	0.00116963	0.00524465	HIST4H4; HIST2H4B; HIST1H4I; HIST1H4A; HIST1H4D; HIST1H4F; HIST1H4K; HIST1H4J; HIST1H4C; HIST1H4H; HIST1H4B; HIST1H4E; HIST1H4L; HIST2H4A;
Regulation of DNA replication	1	88	0.266667	0.192485	0.995696	1	1	1	UBA52;
Association of licensing factors with the pre-replicative complex	1	15	0.266667	1.12862	0.602716	1	1	1	UBA52;
CDT1 association with the CDC6:ORC:origin complex	1	74	0.266667	0.228897	0.989706	1	1	1	UBA52;
Synthesis of DNA	1	109	0.266667	0.155404	0.998841	1	1	1	UBA52;
Switching of origins to a post-replicative state	1	83	0.266667	0.20408	0.994122	1	1	1	UBA52;
Orc1 removal from chromatin	1	83	0.266667	0.20408	0.994122	1	1	1	UBA52;
CDK-mediated phosphorylation and removal of Cdc6	1	66	0.266667	0.256638	0.983072	1	1	1	UBA52;
Mature Notch receptor traffics to plasma membrane	3	4	0.8	12.5901	0.000803921	1	0.0112684	0.0505277	NOTCH2; NOTCH1; NOTCH3;
Notch receptor binds with a ligand	3	8	0.8	6.30293	0.00939924	1	0.0901031	0.404024	NOTCH2; NOTCH1; NOTCH3;
Transport of Notch receptor precursor to golgi	3	4	0.8	12.5901	0.000803921	1	0.0112684	0.0505277	NOTCH2; NOTCH1; NOTCH3;
Maturation of Notch precursor via proteolytic cleavage	3	5	0.8	10.0771	0.00192088	1	0.0230505	0.103359	NOTCH2; NOTCH1; NOTCH3;
Signaling by Notch	4	21	1.06667	3.2013	0.0331845	1	0.264643	1	ADAM10; NOTCH2; NOTCH1; NOTCH3;
Signaling by BMP	1	19	0.266667	0.891144	0.689524	1	1	1	FSTL1;
Signaling by TGF beta	2	13	0.533333	2.59136	0.179503	1	1	1	TGFB1; NOTCH3;
Signaling by Rho GTPases	2	8	0.533333	4.20893	0.078172	1	0.52577	1	RHOC; ARHGDIB;
Rho GTPase cycle	2	8	0.533333	4.20893	0.078172	1	0.52577	1	RHOC; ARHGDIB;
Signaling by GPCR	14	800	3.73333	0.293732	1	1	1	1	CD55; C5; PRKAR1A; RHOC; GNAQ; RAC1; GNAI2; GNB1; AGT; RAC2; ANXA1; F2; KNG1; C3;
GPCR ligand binding	7	336	1.86667	0.349924	0.999865	1	1	1	CD55; C5; AGT; ANXA1; F2; KNG1; C3;
Class A/1 (Rhodopsin-like receptors)	6	274	1.6	0.367889	0.999303	1	1	1	C5; AGT; ANXA1; F2; KNG1; C3;
Peptide ligand-binding receptors	6	167	1.6	0.603588	0.939417	1	1	1	C5; AGT; ANXA1; F2; KNG1; C3;
Receptor-ligand binding initiates the second proteolytic cleavage of Notch receptor	4	9	1.06667	7.46497	0.00123234	1	0.0157899	0.0708024	ADAM10; NOTCH2; NOTCH1; NOTCH3;
A third proteolytic cleavage releases NICD	3	8	0.8	6.30293	0.00939924	1	0.0901031	0.404024	NOTCH2; NOTCH1; NOTCH3;
NICD traffics to nucleus	3	11	0.8	4.58551	0.0242302	1	0.205157	0.919928	NOTCH2; NOTCH1; NOTCH3;
Signaling by PDGF	4	78	1.06667	0.862189	0.692172	1	1	1	GRB2; PRKAR1A; SRC; NOTCH3;
Downstream signal transduction	3	75	0.8	0.673063	0.833425	1	1	1	GRB2; PRKAR1A; SRC;
Signaling by SCF-KIT	4	66	1.06667	1.01893	0.560356	1	1	1	GRB2; PTPN6; RAC1; MMP9;
Regulation of KIT signaling	1	9	0.266667	1.8802	0.425117	1	1	1	PTPN6;
G alpha (i) signalling events	2	31	0.533333	1.08718	0.559522	1	1	1	GNAI2; GNB1;
G alpha (s) signalling events	2	31	0.533333	1.08718	0.559522	1	1	1	GNAI2; GNB1;
GPCR downstream signaling	6	530	1.6	0.190195	1	1	1	1	RHOC; GNAQ; RAC1; GNAI2; GNB1; RAC2;
G-protein beta:gamma signalling	1	11	0.266667	1.53866	0.491719	1	1	1	GNB1;
G alpha (12/13) signalling events	4	21	1.06667	3.2013	0.0331845	1	0.264643	1	RHOC; RAC1; GNB1; RAC2;
G alpha (q) signalling events	2	120	0.533333	0.280923	0.994901	1	1	1	GNAQ; GNB1;
G alpha (z) signalling events	2	22	0.533333	1.53174	0.380789	1	1	1	GNAI2; GNB1;
G-protein activation	2	13	0.533333	2.59136	0.179503	1	1	1	GNAI2; GNB1;
Opioid Signalling	3	53	0.8	0.952395	0.620215	1	1	1	PRKAR1A; GNAI2; GNB1;
PLC beta mediated events	2	39	0.533333	0.864229	0.685049	1	1	1	PRKAR1A; GNAI2;
G-protein mediated events	2	40	0.533333	0.842628	0.698491	1	1	1	PRKAR1A; GNAI2;
G beta:gamma signalling through PI3Kgamma	1	8	0.266667	2.11494	0.388622	1	1	1	GNB1;
Olfactory Signaling Pathway	1	349	0.266667	0.0485391	1	1	1	1	GNB1;
G beta:gamma signalling through PLC beta	1	5	0.266667	3.38137	0.264679	1	1	1	GNB1;
Ca-dependent events	1	27	0.266667	0.627199	0.810474	1	1	1	PRKAR1A;
Formyl peptide receptors bind formyl peptides and many other ligands	1	5	0.266667	3.38137	0.264679	1	1	1	ANXA1;
Class B/2 (Secretin family receptors)	1	47	0.266667	0.360363	0.944978	1	1	1	CD55;
Adaptive Immune System	30	237	8	2.12377	6.21349e-05	0.103641	0.00139273	0.00624504	SPTA1; GRB2; SPTB; PTPN6; RAP1B; BLMH; UBE2N; UBA52; PECAM1; YWHAZ; ITGAL; SPTBN1; VCAM1; ITGB2; SELL; RAC1; SPTAN1; PDIA3; PTPRC; CD8A; CANX; ITGB1; FCGR3A; HLA-A; CDC42; HLA-B; CALR; VASP; CYBB; C3;
TCR signaling	3	47	0.8	1.07395	0.537605	1	1	1	UBE2N; PTPRC; VASP;
Phosphorylation of CD3 and TCR zeta chains	1	9	0.266667	1.8802	0.425117	1	1	1	PTPRC;
Immune System	62	522	16.5333	1.99247	5.78609e-08	9.65121e-05	3.11329e-06	1.39601e-05	SPTA1; GRB2; LBP; CD14; SPTB; APP; PTPN6; RAP1B; C4B; BLMH; MBL2; C9; CAPZA2; UBE2N; ITGB3; UBA52; PECAM1; YWHAZ; ITGAL; SPTBN1; ITGA2B; C5; PPP2R1A; C1QC; C7; C1QB; SRC; C1QA; VCAM1; ITGB2; SELL; C8B; RAC1; C4A; C8G; C8A; SPTAN1; TLN1; PDIA3; PTPRC; CD8A; CANX; ITGB1; FCGR3A; HLA-A; CDC42; MASP1; C6; HLA-B; TXN; PRKCSH; C2; MASP2; CALR; VASP; ICAM1; CYBB; C3; C1S; CD44; CFB; C1R;
DARPP-32 events	1	18	0.266667	0.940624	0.66978	1	1	1	PRKAR1A;
Signaling by Wnt	1	75	0.266667	0.225845	0.990327	1	1	1	UBA52;
Degradation of beta-catenin by the destruction complex	1	75	0.266667	0.225845	0.990327	1	1	1	UBA52;
Integrin cell surface interactions	31	72	8.26667	7.223	7.70157e-20	1.28462e-16	3.21155e-17	1.44007e-16	GRB2; TNC; RAP1B; ITGB3; ITGA6; PECAM1; LAMC1; ITGAL; ITGA2B; LAMB1; ITGAM; SRC; COL1A1; VCAM1; ITGB2; LAMA2; FGB; TLN1; FGA; FGG; LAMB2; COL1A2; ITGB1; BSG; THBS1; FBN1; ITGA2; ITGA5; F11R; FN1; VTN;
Gene Expression	5	378	1.33333	0.222302	0.999999	1	1	1	UBA52; EEF1A1; NOTCH2; NOTCH1; NOTCH3;
Generic Transcription Pathway	3	35	0.8	1.44206	0.347431	1	1	1	NOTCH2; NOTCH1; NOTCH3;
Notch-HLH transcription pathway	3	11	0.8	4.58551	0.0242302	1	0.205157	0.919928	NOTCH2; NOTCH1; NOTCH3;
Pyruvate metabolism	1	10	0.266667	1.69237	0.45944	1	1	1	BSG;
Pyruvate metabolism and Citric Acid (TCA) cycle	1	31	0.266667	0.546296	0.851958	1	1	1	BSG;
The citric acid (TCA) cycle and respiratory electron transport	3	118	0.8	0.427815	0.975314	1	1	1	ATP5A1; BSG; ATP5B;
Synthesis and interconversion of nucleotide di- and triphosphates	1	16	0.266667	1.05813	0.626458	1	1	1	TXN;
Pyrimidine catabolism	1	10	0.266667	1.69237	0.45944	1	1	1	NT5E;
Pyrimidine metabolism	1	22	0.266667	0.769679	0.741966	1	1	1	NT5E;
Purine catabolism	2	11	0.533333	3.06208	0.136653	1	0.811167	1	CAT; NT5E;
Vitamin D (calciferol) metabolism	1	7	0.266667	2.41664	0.349815	1	1	1	GC;
DNA Repair	1	106	0.266667	0.159802	0.998602	1	1	1	UBA52;
Bile acid and bile salt metabolism	1	27	0.266667	0.627199	0.810474	1	1	1	ALB;
Metabolism of steroid hormones and vitamins A and D	1	32	0.266667	0.52923	0.860828	1	1	1	GC;
Recycling of bile acids and salts	1	11	0.266667	1.53866	0.491719	1	1	1	ALB;
Metabolism	29	823	7.73333	0.591223	0.999723	1	1	1	IQGAP1; RAP1B; HSPB1; GSTP1; UBA52; YWHAZ; INHBE; PRKAR1A; PPP2R1A; CAT; ATP5A1; NT5E; SLC2A3; HSPA1A; HSPA1B; GNB1; GNG11; GSTO1; BSG; TXN; ATP5B; HSPA8; SLC2A1; ARG1; MTHFD1; DBH; HSP90AA1; INHBC; ALDH9A1;
L13a-mediated translational silencing of Ceruloplasmin expression	1	102	0.266667	0.166068	0.998204	1	1	1	UBA52;
Tetrahydrobiopterin (BH4) synthesis, recycling, salvage and regulation	1	12	0.266667	1.41054	0.522075	1	1	1	HSP90AA1;
Purine metabolism	2	24	0.533333	1.40415	0.423529	1	1	1	CAT; NT5E;
Metabolism of nucleotides	3	58	0.8	0.870306	0.680974	1	1	1	CAT; NT5E; TXN;
eNOS activation and regulation	1	18	0.266667	0.940624	0.66978	1	1	1	HSP90AA1;
Metabolism of nitric oxide	1	18	0.266667	0.940624	0.66978	1	1	1	HSP90AA1;
eNOS activation	1	9	0.266667	1.8802	0.425117	1	1	1	HSP90AA1;
3' -UTR-mediated translational regulation	1	102	0.266667	0.166068	0.998204	1	1	1	UBA52;
Amine compound SLC transporters	1	29	0.266667	0.583959	0.832492	1	1	1	SLC44A1;
Regulation of the Fanconi anemia pathway	1	8	0.266667	2.11494	0.388622	1	1	1	UBA52;
Fanconi Anemia pathway	1	22	0.266667	0.769679	0.741966	1	1	1	UBA52;
Stabilization of p53	1	69	0.266667	0.245481	0.985951	1	1	1	UBA52;
p53-Dependent G1 DNA Damage Response	1	72	0.266667	0.235254	0.988342	1	1	1	UBA52;
p53-Dependent G1/S DNA damage checkpoint	1	72	0.266667	0.235254	0.988342	1	1	1	UBA52;
G1/S DNA Damage Checkpoints	1	76	0.266667	0.222874	0.990911	1	1	1	UBA52;
Cell Cycle Checkpoints	1	118	0.266667	0.143553	0.99934	1	1	1	UBA52;
Autodegradation of the E3 ubiquitin ligase COP1	1	68	0.266667	0.24909	0.98505	1	1	1	UBA52;
p53-Independent G1/S DNA damage checkpoint	1	70	0.266667	0.241975	0.986798	1	1	1	UBA52;
Ubiquitin Mediated Degradation of Phosphorylated Cdc25A	1	69	0.266667	0.245481	0.985951	1	1	1	UBA52;
p53-Independent DNA Damage Response	1	70	0.266667	0.241975	0.986798	1	1	1	UBA52;
Removal of aminoterminal propeptides from gamma-carboxylated proteins	5	10	1.33333	8.39483	0.000144025	0.240234	0.00250244	0.011221	F9; PROS1; F10; NOTCH3; F2;
Asparagine N-linked glycosylation	10	77	2.66667	2.1802	0.0153978	1	0.138083	0.619168	MGAT3; MLEC; UGGT1; MOGS; GANAB; PDIA3; CANX; PRKCSH; CALR; MAN1A1;
N-glycan antennae elongation in the medial/trans-Golgi	1	12	0.266667	1.41054	0.522075	1	1	1	MGAT3;
Progressive trimming of alpha-1,2-linked mannose residues from Man9/8/7GlcNAc2 to produce Man5GlcNAc2	1	3	0.266667	5.62812	0.168429	1	0.978885	1	MAN1A1;
N-glycan trimming in the ER and Calnexin/Calreticulin cycle	8	13	2.13333	10.3268	1.46638e-07	0.000244591	6.79421e-06	3.04653e-05	MLEC; UGGT1; MOGS; GANAB; PDIA3; CANX; PRKCSH; CALR;
ER Quality Control Compartment (ERQC)	1	6	0.266667	2.81874	0.308553	1	1	1	UGGT1;
Calnexin/calreticulin cycle	7	12	1.86667	9.79002	1.54635e-06	0.00257931	6.29101e-05	0.00028209	MLEC; UGGT1; GANAB; PDIA3; CANX; PRKCSH; CALR;
N-glycan trimming and elongation in the cis-Golgi	1	5	0.266667	3.38137	0.264679	1	1	1	MAN1A1;
Transport to the Golgi and subsequent modification	2	28	0.533333	1.20363	0.504078	1	1	1	MGAT3; MAN1A1;
Reactions specific to the hybrid N-glycan synthesis pathway	1	1	0.266667	16.7729	0.0596184	1	0.432156	1	MGAT3;
Folding of actin by CCT/TriC	2	9	0.533333	3.74179	0.0966547	1	0.620077	1	CCT3; ACTB;
Association of TriC/CCT with target proteins during biosynthesis	1	9	0.266667	1.8802	0.425117	1	1	1	CCT3;
Post-chaperonin tubulin folding pathway	2	12	0.533333	2.80712	0.157802	1	0.930087	1	TUBB4B; TUBB1;
Post-translational protein modification	15	114	4	2.20824	0.00296838	1	0.0341466	0.153114	MGAT3; MLEC; UGGT1; F9; MOGS; GANAB; PROS1; PDIA3; F10; CANX; PRKCSH; CALR; NOTCH3; MAN1A1; F2;
Prefoldin mediated transfer of substrate to CCT/TriC	1	14	0.266667	1.20918	0.577469	1	1	1	CCT3;
Formation of tubulin folding intermediates by CCT/TriC	1	8	0.266667	2.11494	0.388622	1	1	1	CCT3;
Post-translational modification: gamma carboxylation and hypusine formation	5	14	1.33333	5.99802	0.000937398	1	0.0125086	0.056089	F9; PROS1; F10; NOTCH3; F2;
Gamma-carboxylation, transport, and amino-terminal cleavage of proteins	5	12	1.33333	6.99686	0.000409647	0.683292	0.00621174	0.0278536	F9; PROS1; F10; NOTCH3; F2;
Gamma-carboxylation of protein precursors	4	9	1.06667	7.46497	0.00123234	1	0.0157899	0.0708024	F9; PROS1; F10; F2;
Transport of gamma-carboxylated protein precursors from the endoplasmic reticulum to the Golgi apparatus	4	8	1.06667	8.39693	0.00071828	1	0.0104182	0.0467153	F9; PROS1; F10; F2;
Cooperation of Prefoldin and TriC/CCT in actin and tubulin folding	2	15	0.533333	2.24607	0.224013	1	1	1	CCT3; ACTB;
Chaperonin-mediated protein folding	2	16	0.533333	2.10578	0.246585	1	1	1	CCT3; ACTB;
Eukaryotic Translation Termination	1	82	0.266667	0.206568	0.993744	1	1	1	UBA52;
Protein folding	4	28	1.06667	2.40126	0.0821414	1	0.545864	1	CCT3; ACTB; TUBB4B; TUBB1;
Eukaryotic Translation Elongation	2	85	0.533333	0.396583	0.966446	1	1	1	UBA52; EEF1A1;
Peptide chain elongation	2	82	0.533333	0.411091	0.960772	1	1	1	UBA52; EEF1A1;
GTP hydrolysis and joining of the 60S ribosomal subunit	1	103	0.266667	0.164456	0.998313	1	1	1	UBA52;
Translation	2	117	0.533333	0.288125	0.993985	1	1	1	UBA52; EEF1A1;
Eukaryotic Translation Initiation	1	110	0.266667	0.153992	0.998911	1	1	1	UBA52;
Cap-dependent Translation Initiation	1	110	0.266667	0.153992	0.998911	1	1	1	UBA52;
Formation of a pool of free 40S subunits	1	92	0.266667	0.184117	0.996647	1	1	1	UBA52;
Influenza Virus Induced Apoptosis	1	2	0.266667	8.42818	0.115691	1	0.707457	1	TGFB1;
Metabolism of proteins	21	259	5.6	1.36056	0.0915125	1	0.600956	1	MGAT3; CCT3; MLEC; UGGT1; UBA52; F9; MOGS; EEF1A1; ACTB; GANAB; TUBB4B; TUBB1; PROS1; PDIA3; F10; CANX; PRKCSH; CALR; NOTCH3; MAN1A1; F2;
Assembly of Viral Components at the Budding Site	2	2	0.533333	16.7729	0.00354544	1	0.0384013	0.172192	CANX; CALR;
Host Interactions with Influenza Factors	1	5	0.266667	3.38137	0.264679	1	1	1	TGFB1;
Viral RNP Complexes in the Host Cell Nucleus	2	2	0.533333	16.7729	0.00354544	1	0.0384013	0.172192	HSPA1A; HSPA1B;
Viral mRNA Translation	1	82	0.266667	0.206568	0.993744	1	1	1	UBA52;
Export of Viral Ribonucleoproteins from Nucleus	2	31	0.533333	1.08718	0.559522	1	1	1	HSPA1A; HSPA1B;
Virus Assembly and Release	2	2	0.533333	16.7729	0.00354544	1	0.0384013	0.172192	CANX; CALR;
Influenza Viral RNA Transcription and Replication	2	98	0.533333	0.343981	0.983131	1	1	1	UBA52; HSP90AA1;
vRNP Assembly	1	2	0.266667	8.42818	0.115691	1	0.707457	1	HSP90AA1;
Influenza Life Cycle	7	135	1.86667	0.870885	0.70279	1	1	1	UBA52; HSPA1A; HSPA1B; CANX; CLTC; CALR; HSP90AA1;
Entry of Influenza Virion into Host Cell via Endocytosis	1	2	0.266667	8.42818	0.115691	1	0.707457	1	CLTC;
Influenza Infection	8	140	2.13333	0.959582	0.601792	1	1	1	UBA52; TGFB1; HSPA1A; HSPA1B; CANX; CLTC; CALR; HSP90AA1;
Meiotic Synapsis	15	47	4	5.35549	4.20268e-08	7.01007e-05	2.41727e-06	1.08391e-05	LMNA; HIST4H4; HIST2H4B; HIST1H4I; HIST1H4A; HIST1H4D; HIST1H4F; HIST1H4K; HIST1H4J; HIST1H4C; HIST1H4H; HIST1H4B; HIST1H4E; HIST1H4L; HIST2H4A;
Meiotic Recombination	14	42	3.73333	5.59363	6.4295e-08	0.000107244	3.24982e-06	1.45723e-05	HIST4H4; HIST2H4B; HIST1H4I; HIST1H4A; HIST1H4D; HIST1H4F; HIST1H4K; HIST1H4J; HIST1H4C; HIST1H4H; HIST1H4B; HIST1H4E; HIST1H4L; HIST2H4A;
Meiosis	15	72	4	3.4962	1.63313e-05	0.0272407	0.000533274	0.00239121	LMNA; HIST4H4; HIST2H4B; HIST1H4I; HIST1H4A; HIST1H4D; HIST1H4F; HIST1H4K; HIST1H4J; HIST1H4C; HIST1H4H; HIST1H4B; HIST1H4E; HIST1H4L; HIST2H4A;
Endosomal Sorting Complex Required For Transport (ESCRT)	1	28	0.266667	0.604807	0.821822	1	1	1	UBA52;
Regulation of gap junction activity	1	2	0.266667	8.42818	0.115691	1	0.707457	1	SRC;
c-src mediated regulation of Cx43 function and closure of gap junctions	1	2	0.266667	8.42818	0.115691	1	0.707457	1	SRC;
Gap junction trafficking and regulation	1	6	0.266667	2.81874	0.308553	1	1	1	SRC;
trans-Golgi Network Vesicle Budding	4	33	1.06667	2.03755	0.130764	1	0.781769	1	SNAP23; CLTC; TXNDC5; HSPA8;
Clathrin derived vesicle budding	4	33	1.06667	2.03755	0.130764	1	0.781769	1	SNAP23; CLTC; TXNDC5; HSPA8;
Golgi Associated Vesicle Biogenesis	3	27	0.8	1.86918	0.215637	1	1	1	CLTC; TXNDC5; HSPA8;
Lysosome Vesicle Biogenesis	2	15	0.533333	2.24607	0.224013	1	1	1	CLTC; HSPA8;
Phase II conjugation	2	39	0.533333	0.864229	0.685049	1	1	1	GSTP1; GSTO1;
Glutathione conjugation	2	15	0.533333	2.24607	0.224013	1	1	1	GSTP1; GSTO1;
Membrane Trafficking	6	84	1.6	1.19992	0.385357	1	1	1	UBA52; SRC; SNAP23; CLTC; TXNDC5; HSPA8;
Regulation of Insulin Secretion	3	48	0.8	1.05158	0.552072	1	1	1	IQGAP1; RAP1B; PRKAR1A;
Integration of energy metabolism	5	83	1.33333	1.01232	0.556656	1	1	1	IQGAP1; RAP1B; PRKAR1A; GNB1; GNG11;
Peptide hormone biosynthesis	2	15	0.533333	2.24607	0.224013	1	1	1	INHBE; INHBC;
Glycoprotein hormones	2	13	0.533333	2.59136	0.179503	1	1	1	INHBE; INHBC;
Catecholamine biosynthesis	1	4	0.266667	4.2246	0.21803	1	1	1	DBH;
Amine-derived hormones	1	14	0.266667	1.20918	0.577469	1	1	1	DBH;
Regulation of ornithine decarboxylase (ODC)	1	70	0.266667	0.241975	0.986798	1	1	1	UBA52;
Carnitine synthesis	1	4	0.266667	4.2246	0.21803	1	1	1	ALDH9A1;
Urea cycle	1	9	0.266667	1.8802	0.425117	1	1	1	ARG1;
Biological oxidations	2	98	0.533333	0.343981	0.983131	1	1	1	GSTP1; GSTO1;
Regulation of Insulin Secretion by Glucagon-like Peptide-1	3	16	0.8	3.15343	0.0660145	1	0.464609	1	IQGAP1; RAP1B; PRKAR1A;
Glucagon signaling in metabolic regulation	3	33	0.8	1.52943	0.314073	1	1	1	PRKAR1A; GNB1; GNG11;
PKA activation in glucagon signalling	1	17	0.266667	0.995923	0.648785	1	1	1	PRKAR1A;
Nonsense-Mediated Decay	2	104	0.533333	0.324138	0.987783	1	1	1	UBA52; PPP2R1A;
Destabilization of mRNA by KSRP	1	19	0.266667	0.891144	0.689524	1	1	1	YWHAZ;
Regulation of mRNA Stability by Proteins that Bind AU-rich Elements	6	104	1.6	0.969188	0.593194	1	1	1	HSPB1; UBA52; YWHAZ; HSPA1A; HSPA1B; HSPA8;
Destabilization of mRNA by AUF1 (hnRNP D0)	5	71	1.33333	1.18339	0.418115	1	1	1	HSPB1; UBA52; HSPA1A; HSPA1B; HSPA8;
Metabolism of mRNA	7	234	1.86667	0.502449	0.988573	1	1	1	HSPB1; UBA52; YWHAZ; PPP2R1A; HSPA1A; HSPA1B; HSPA8;
Metabolism of RNA	7	281	1.86667	0.418413	0.998368	1	1	1	HSPB1; UBA52; YWHAZ; PPP2R1A; HSPA1A; HSPA1B; HSPA8;
Formation of ATP by chemiosmotic coupling	2	15	0.533333	2.24607	0.224013	1	1	1	ATP5A1; ATP5B;
Respiratory electron transport, ATP synthesis by chemiosmotic coupling, and heat production by uncoupling proteins.	2	91	0.533333	0.370438	0.975521	1	1	1	ATP5A1; ATP5B;
Metabolism of amino acids and derivatives	6	188	1.6	0.536169	0.972271	1	1	1	UBA52; INHBE; ARG1; DBH; INHBC; ALDH9A1;
Metabolism of folate and pterines	1	8	0.266667	2.11494	0.388622	1	1	1	MTHFD1;
Nonsense Mediated Decay Enhanced by the Exon Junction Complex	2	104	0.533333	0.324138	0.987783	1	1	1	UBA52; PPP2R1A;
Nonsense Mediated Decay Independent of the Exon Junction Complex	1	87	0.266667	0.194698	0.995419	1	1	1	UBA52;
Metabolism of vitamins and cofactors	3	47	0.8	1.07395	0.537605	1	1	1	SLC2A3; SLC2A1; MTHFD1;
Metabolism of water-soluble vitamins and cofactors	3	47	0.8	1.07395	0.537605	1	1	1	SLC2A3; SLC2A1; MTHFD1;
Vitamin C (ascorbate) metabolism	2	6	0.533333	5.60958	0.0453117	1	0.349907	1	SLC2A3; SLC2A1;
Glucose metabolism	3	36	0.8	1.40201	0.364063	1	1	1	TPI1; PGK1; PYGB;
Glycolysis	2	5	0.533333	6.72925	0.0314319	1	0.254507	1	TPI1; PGK1;
Glucose transport	1	38	0.266667	0.445689	0.903957	1	1	1	SLC2A1;
Hexose transport	1	40	0.266667	0.42341	0.915134	1	1	1	SLC2A1;
Metabolism of carbohydrates	5	92	1.33333	0.913295	0.648972	1	1	1	TPI1; PGK1; PYGB; PGD; SLC2A1;
Circadian Clock	1	32	0.266667	0.52923	0.860828	1	1	1	UBA52;
Lipoprotein metabolism	17	27	4.53333	10.563	5.20666e-15	8.6847e-12	1.44745e-12	6.49039e-12	APOC2; APOC3; APOA1; APOB; CETP; APOE; APOA5; LCAT; MTTP; ALB; LIPC; HSPG2; PLTP; A2M; APOA2; P4HB; LDLR;
LDL-mediated lipid transport	3	4	0.8	12.5901	0.000803921	1	0.0112684	0.0505277	APOB; CETP; LDLR;
HDL-mediated lipid transport	9	15	2.4	10.0682	3.14838e-08	5.2515e-05	1.87554e-06	8.40993e-06	APOC2; APOC3; APOA1; CETP; APOE; LCAT; ALB; PLTP; A2M;
Chylomicron-mediated lipid transport	12	16	3.2	12.5823	2.49294e-12	4.15823e-09	2.77215e-10	1.24304e-09	APOC2; APOC3; APOA1; APOB; APOE; APOA5; MTTP; LIPC; HSPG2; APOA2; P4HB; LDLR;
Glycogen breakdown (glycogenolysis)	1	14	0.266667	1.20918	0.577469	1	1	1	PYGB;
Gluconeogenesis	2	20	0.533333	1.68484	0.336767	1	1	1	TPI1; PGK1;
Pentose phosphate pathway (hexose monophosphate shunt)	1	6	0.266667	2.81874	0.308553	1	1	1	PGD;
Cell-cell junction organization	2	45	0.533333	0.749024	0.758719	1	1	1	F11R; JUP;
Cell-Cell communication	24	117	6.4	3.44174	6.4109e-08	0.000106934	3.24982e-06	1.45723e-05	SPTA1; GRB2; IQGAP1; SPTB; PTPN6; PARVB; ITGA6; FLNA; CD47; SPTBN1; ILK; ACTN1; ACTN4; SKAP2; SRC; RAC1; SPTAN1; LIMS1; ITGB1; CD151; RSU1; F11R; VASP; JUP;
Cell junction organization	12	69	3.2	2.91904	0.00067414	1	0.00995103	0.0446206	PARVB; ITGA6; FLNA; ILK; ACTN1; LIMS1; ITGB1; CD151; RSU1; F11R; VASP; JUP;
Transmembrane transport of small molecules	15	378	4	0.666018	0.96999	1	1	1	APOA1; ATP2B4; ALB; PRKAR1A; ATP6V0A1; SLC4A1; SLC2A3; TF; TFRC; CP; SLC2A1; STEAP3; ATP11B; SLC44A1; ATP1A1;
Transport of inorganic cations/anions and amino acids/oligopeptides	1	94	0.266667	0.1802	0.99704	1	1	1	SLC4A1;
Bicarbonate transporters	1	9	0.266667	1.8802	0.425117	1	1	1	SLC4A1;
SLC-mediated transmembrane transport	6	247	1.6	0.408102	0.997626	1	1	1	ALB; SLC4A1; SLC2A3; CP; SLC2A1; SLC44A1;
ABC-family proteins mediated transport	1	25	0.266667	0.677355	0.78557	1	1	1	APOA1;
ABCA transporters in lipid homeostasis	1	9	0.266667	1.8802	0.425117	1	1	1	APOA1;
Localization of the PINCH-ILK-PARVIN complex to focal adhesions	2	4	0.533333	8.40737	0.0196275	1	0.168756	0.756705	ILK; ITGB1;
Regulation of cytoskeletal remodeling and cell spreading by IPP complex components	4	8	1.06667	8.39693	0.00071828	1	0.0104182	0.0467153	PARVB; ACTN1; LIMS1; RSU1;
Type I hemidesmosome assembly	2	8	0.533333	4.20893	0.078172	1	0.52577	1	ITGA6; CD151;
Signal regulatory protein (SIRP) family interactions	5	11	1.33333	7.63236	0.000251181	0.418971	0.00406768	0.0182395	GRB2; PTPN6; CD47; SKAP2; SRC;
Adherens junctions interactions	1	27	0.266667	0.627199	0.810474	1	1	1	JUP;
Tight junction interactions	1	18	0.266667	0.940624	0.66978	1	1	1	F11R;
Cell-extracellular matrix interactions	8	16	2.13333	8.39169	1.25028e-06	0.00208546	5.21365e-05	0.000233781	PARVB; FLNA; ILK; ACTN1; LIMS1; ITGB1; RSU1; VASP;
DSCAM interactions	1	9	0.266667	1.8802	0.425117	1	1	1	RAC1;
Nephrin interactions	7	29	1.86667	4.05302	0.00125761	1	0.0158916	0.0712583	SPTA1; IQGAP1; SPTB; SPTBN1; ACTN1; ACTN4; SPTAN1;
Metal ion SLC transporters	1	25	0.266667	0.677355	0.78557	1	1	1	CP;
Transport of glucose and other sugars, bile salts and organic acids, metal ions and amine compounds	4	94	1.06667	0.715449	0.820483	1	1	1	SLC2A3; CP; SLC2A1; SLC44A1;
Facilitative Na+-independent glucose transporters	2	12	0.533333	2.80712	0.157802	1	0.930087	1	SLC2A3; SLC2A1;
Transferrin endocytosis and recycling	4	27	1.06667	2.49017	0.0737115	1	0.508061	1	ATP6V0A1; TF; TFRC; STEAP3;
Ion channel transport	3	46	0.8	1.09729	0.522876	1	1	1	ATP2B4; ATP11B; ATP1A1;
Iron uptake and transport	5	37	1.33333	2.27053	0.0665316	1	0.46628	1	ATP6V0A1; TF; TFRC; CP; STEAP3;
Regulation of Water Balance by Renal Aquaporins	1	24	0.266667	0.705566	0.77192	1	1	1	PRKAR1A;
Lipid digestion, mobilization, and transport	17	46	4.53333	6.20098	3.77144e-10	6.29076e-07	3.31092e-08	1.48462e-07	APOC2; APOC3; APOA1; APOB; CETP; APOE; APOA5; LCAT; MTTP; ALB; LIPC; HSPG2; PLTP; A2M; APOA2; P4HB; LDLR;
Metabolism of lipids and lipoproteins	18	257	4.8	1.17536	0.27104	1	1	1	APOC2; APOC3; APOA1; APOB; CETP; APOE; APOA5; LCAT; MTTP; ALB; GC; LIPC; HSPG2; PLTP; A2M; APOA2; P4HB; LDLR;
Ion transport by P-type ATPases	3	29	0.8	1.74031	0.247884	1	1	1	ATP2B4; ATP11B; ATP1A1;
Transport of vitamins, nucleosides, and related molecules	1	30	0.266667	0.5645	0.842525	1	1	1	ALB;
Aquaporin-mediated transport	1	27	0.266667	0.627199	0.810474	1	1	1	PRKAR1A;
Transport of organic anions	1	10	0.266667	1.69237	0.45944	1	1	1	ALB;
PD-1 signaling	1	12	0.266667	1.41054	0.522075	1	1	1	PTPN6;
Class I MHC mediated antigen processing & presentation	8	101	2.13333	1.33008	0.253525	1	1	1	BLMH; UBA52; PDIA3; CANX; HLA-A; HLA-B; CALR; CYBB;
Antigen processing: Ubiquitination & Proteasome degradation	2	69	0.533333	0.488531	0.923781	1	1	1	BLMH; UBA52;
CD28 co-stimulation	8	36	2.13333	3.73094	0.00102365	1	0.0135512	0.0607638	SPTA1; GRB2; SPTB; PECAM1; SPTBN1; RAC1; SPTAN1; CDC42;
CD28 dependent Vav1 pathway	7	18	1.86667	6.52849	4.53982e-05	0.0757242	0.00122136	0.00547659	SPTA1; GRB2; SPTB; SPTBN1; RAC1; SPTAN1; CDC42;
CTLA4 inhibitory signaling	1	5	0.266667	3.38137	0.264679	1	1	1	PECAM1;
Generation of second messenger molecules	1	19	0.266667	0.891144	0.689524	1	1	1	VASP;
Downstream TCR signaling	1	32	0.266667	0.52923	0.860828	1	1	1	UBE2N;
Costimulation by the CD28 family	9	52	2.4	2.90567	0.00323067	1	0.0366582	0.164376	SPTA1; GRB2; SPTB; PTPN6; PECAM1; SPTBN1; RAC1; SPTAN1; CDC42;
Stimulation of the cell death response by PAK-2p34	1	3	0.266667	5.62812	0.168429	1	0.978885	1	SPTAN1;
Transcription	16	178	4.26667	1.50854	0.06442	1	0.455307	1	HIST4H4; HIST2H4B; HIST1H4I; HIST1H4A; HIST1H4D; HIST1H4F; HIST1H4K; HIST1H4J; HIST1H4C; HIST1H4H; HIST1H4B; HIST1H4E; HIST1H4L; HIST2H4A; H3F3A; H3F3B;
RNA Polymerase I, RNA Polymerase III, and Mitochondrial Transcription	16	92	4.26667	2.91853	8.92993e-05	0.148951	0.00165501	0.00742111	HIST4H4; HIST2H4B; HIST1H4I; HIST1H4A; HIST1H4D; HIST1H4F; HIST1H4K; HIST1H4J; HIST1H4C; HIST1H4H; HIST1H4B; HIST1H4E; HIST1H4L; HIST2H4A; H3F3A; H3F3B;
RNA Polymerase I Transcription	16	56	4.26667	4.7944	8.56289e-08	0.000142829	4.20085e-06	1.88367e-05	HIST4H4; HIST2H4B; HIST1H4I; HIST1H4A; HIST1H4D; HIST1H4F; HIST1H4K; HIST1H4J; HIST1H4C; HIST1H4H; HIST1H4B; HIST1H4E; HIST1H4L; HIST2H4A; H3F3A; H3F3B;
RNA Polymerase I Promoter Clearance	16	54	4.26667	4.97194	4.84327e-08	8.07858e-05	2.69286e-06	1.20748e-05	HIST4H4; HIST2H4B; HIST1H4I; HIST1H4A; HIST1H4D; HIST1H4F; HIST1H4K; HIST1H4J; HIST1H4C; HIST1H4H; HIST1H4B; HIST1H4E; HIST1H4L; HIST2H4A; H3F3A; H3F3B;
Regulation of Apoptosis	1	75	0.266667	0.225845	0.990327	1	1	1	UBA52;
Regulation of activated PAK-2p34 by proteasome mediated degradation	1	66	0.266667	0.256638	0.983072	1	1	1	UBA52;
RNA Polymerase I Promoter Opening	16	31	4.26667	8.6596	2.45959e-12	4.1026e-09	2.77215e-10	1.24304e-09	HIST4H4; HIST2H4B; HIST1H4I; HIST1H4A; HIST1H4D; HIST1H4F; HIST1H4K; HIST1H4J; HIST1H4C; HIST1H4H; HIST1H4B; HIST1H4E; HIST1H4L; HIST2H4A; H3F3A; H3F3B;
RNA Polymerase I Chain Elongation	16	48	4.26667	5.5933	7.21058e-09	1.20273e-05	4.62587e-07	2.07425e-06	HIST4H4; HIST2H4B; HIST1H4I; HIST1H4A; HIST1H4D; HIST1H4F; HIST1H4K; HIST1H4J; HIST1H4C; HIST1H4H; HIST1H4B; HIST1H4E; HIST1H4L; HIST2H4A; H3F3A; H3F3B;
Cdc20:Phospho-APC/C mediated degradation of Cyclin A	1	69	0.266667	0.245481	0.985951	1	1	1	UBA52;
Caspase-mediated cleavage of cytoskeletal proteins	3	11	0.8	4.58551	0.0242302	1	0.205157	0.919928	GSN; SPTAN1; VIM;
Apoptotic cleavage of cellular proteins	6	39	1.6	2.58409	0.0264598	1	0.220975	0.990855	GSN; SPTAN1; LMNA; VIM; DSG1; DSP;
Breakdown of the nuclear lamina	1	4	0.266667	4.2246	0.21803	1	1	1	LMNA;
Apoptotic cleavage of cell adhesion proteins	3	12	0.8	4.2037	0.0309086	1	0.252723	1	SPTAN1; DSG1; DSP;
Apoptotic execution phase	6	48	1.6	2.09967	0.063862	1	0.455221	1	GSN; SPTAN1; LMNA; VIM; DSG1; DSP;
Intrinsic Pathway for Apoptosis	1	31	0.266667	0.546296	0.851958	1	1	1	VIM;
Activation, myristolyation of BID and translocation to mitochondria	1	5	0.266667	3.38137	0.264679	1	1	1	VIM;
Apoptosis	7	158	1.86667	0.744118	0.840394	1	1	1	UBA52; GSN; SPTAN1; LMNA; VIM; DSG1; DSP;
Steroid hormones	1	25	0.266667	0.677355	0.78557	1	1	1	GC;
Growth hormone receptor signaling	1	18	0.266667	0.940624	0.66978	1	1	1	PTPN6;
TRIF mediated TLR3 signaling	1	56	0.266667	0.302457	0.968505	1	1	1	UBA52;
Toll Like Receptor 3 (TLR3) Cascade	1	56	0.266667	0.302457	0.968505	1	1	1	UBA52;
TRAF6 Mediated Induction of proinflammatory cytokines	1	50	0.266667	0.338745	0.954311	1	1	1	UBA52;
Toll Like Receptor 5 (TLR5) Cascade	2	60	0.533333	0.561799	0.881015	1	1	1	UBE2N; UBA52;
Toll Like Receptor 7/8 (TLR7/8) Cascade	2	62	0.533333	0.543679	0.8921	1	1	1	UBE2N; UBA52;
MyD88 dependent cascade initiated on endosome	2	60	0.533333	0.561799	0.881015	1	1	1	UBE2N; UBA52;
TRAF6 mediated induction of NFkB and MAP kinases upon TLR7/8 or 9 activation	2	59	0.533333	0.571319	0.875087	1	1	1	UBE2N; UBA52;
IRAK1 recruits IKK complex upon TLR7/8 or 9 stimulation	1	10	0.266667	1.69237	0.45944	1	1	1	UBE2N;
Toll Like Receptor 9 (TLR9) Cascade	2	65	0.533333	0.51859	0.906943	1	1	1	UBE2N; UBA52;
TRAF6 mediated IRF7 activation in TLR7/8 or 9 signaling	1	8	0.266667	2.11494	0.388622	1	1	1	UBE2N;
IRAK2 mediated activation of TAK1 complex upon TLR7/8 or 9 stimulation	1	10	0.266667	1.69237	0.45944	1	1	1	UBA52;
Activated TLR4 signalling	2	72	0.533333	0.468179	0.934481	1	1	1	UBE2N; UBA52;
MyD88:Mal cascade initiated on plasma membrane	2	62	0.533333	0.543679	0.8921	1	1	1	UBE2N; UBA52;
Toll Like Receptor 4 (TLR4) Cascade	4	76	1.06667	0.884875	0.672305	1	1	1	LBP; CD14; UBE2N; UBA52;
LPS transferred from LBP carrier to CD14	2	2	0.533333	16.7729	0.00354544	1	0.0384013	0.172192	LBP; CD14;
NFkB and MAP kinases activation mediated by TLR4 signaling repertoire	1	54	0.266667	0.313658	0.964345	1	1	1	UBA52;
MyD88-independent cascade initiated on plasma membrane	1	58	0.266667	0.29203	0.97218	1	1	1	UBA52;
Innate Immune System	28	183	7.46667	2.56712	3.0525e-06	0.00509157	0.000115321	0.000517101	LBP; CD14; APP; C4B; MBL2; C9; CAPZA2; UBE2N; UBA52; C5; C1QC; C7; C1QB; C1QA; C8B; C4A; C8G; C8A; MASP1; C6; TXN; PRKCSH; C2; MASP2; C3; C1S; CFB; C1R;
Toll Receptor Cascades	4	90	1.06667	0.747243	0.79333	1	1	1	LBP; CD14; UBE2N; UBA52;
Endosomal/Vacuolar pathway	2	9	0.533333	3.74179	0.0966547	1	0.620077	1	HLA-A; HLA-B;
Cross-presentation of soluble exogenous antigens (endosomes)	1	67	0.266667	0.252808	0.984092	1	1	1	UBA52;
Immunoregulatory interactions between a Lymphoid and a non-Lymphoid cell	10	52	2.66667	3.22816	0.000834181	1	0.0114993	0.051563	ITGAL; VCAM1; ITGB2; SELL; CD8A; ITGB1; FCGR3A; HLA-A; HLA-B; C3;
Rap1 signalling	2	10	0.533333	3.36799	0.116213	1	0.707457	1	RAP1B; YWHAZ;
Antigen Presentation: Folding, assembly and peptide loading of class I MHC	5	23	1.33333	3.65199	0.0101064	1	0.0957811	0.429484	PDIA3; CANX; HLA-A; HLA-B; CALR;
Antigen processing-Cross presentation	6	86	1.6	1.17202	0.407068	1	1	1	UBA52; PDIA3; HLA-A; HLA-B; CALR; CYBB;
Cross-presentation of particulate exogenous antigens (phagosomes)	1	1	0.266667	16.7729	0.0596184	1	0.432156	1	CYBB;
ER-Phagosome pathway	5	80	1.33333	1.05027	0.523363	1	1	1	UBA52; PDIA3; HLA-A; HLA-B; CALR;
Toll Like Receptor 10 (TLR10) Cascade	2	60	0.533333	0.561799	0.881015	1	1	1	UBE2N; UBA52;
IRAK2 mediated activation of TAK1 complex	1	10	0.266667	1.69237	0.45944	1	1	1	UBA52;
MyD88 cascade initiated on plasma membrane	2	59	0.533333	0.571319	0.875087	1	1	1	UBE2N; UBA52;
IRAK1 recruits IKK complex	1	10	0.266667	1.69237	0.45944	1	1	1	UBE2N;
Advanced glycosylation endproduct receptor signaling	2	9	0.533333	3.74179	0.0966547	1	0.620077	1	CAPZA2; PRKCSH;
RIG-I/MDA5 mediated induction of IFN-alpha/beta pathways	1	67	0.266667	0.252808	0.984092	1	1	1	UBA52;
Cytokine Signaling in Immune system	15	193	4	1.3044	0.175555	1	1	1	GRB2; PTPN6; RAP1B; UBE2N; ITGB3; YWHAZ; ITGA2B; PPP2R1A; SRC; VCAM1; TLN1; HLA-A; HLA-B; ICAM1; CD44;
Negative regulators of RIG-I/MDA5 signaling	1	28	0.266667	0.604807	0.821822	1	1	1	UBA52;
Interferon alpha/beta signaling	10	77	2.66667	2.1802	0.0153978	1	0.138083	0.619168	GRB2; PTPN6; RAP1B; ITGB3; ITGA2B; PPP2R1A; SRC; TLN1; HLA-A; HLA-B;
Interferon Signaling	13	98	3.46667	2.22646	0.0051421	1	0.0539435	0.241884	GRB2; PTPN6; RAP1B; ITGB3; ITGA2B; PPP2R1A; SRC; VCAM1; TLN1; HLA-A; HLA-B; ICAM1; CD44;
Interferon gamma signaling	6	47	1.6	2.14434	0.0586844	1	0.432156	1	PTPN6; VCAM1; HLA-A; HLA-B; ICAM1; CD44;
Regulation of IFNG signaling	1	13	0.266667	1.30212	0.550622	1	1	1	PTPN6;
Regulation of IFNA signaling	8	38	2.13333	3.53462	0.00148993	1	0.0184089	0.0825458	GRB2; PTPN6; RAP1B; ITGB3; ITGA2B; PPP2R1A; SRC; TLN1;
Interleukin-1 signaling	1	39	0.266667	0.434264	0.909718	1	1	1	UBE2N;
Interleukin-2 signaling	2	28	0.533333	1.20363	0.504078	1	1	1	GRB2; PTPN6;
Signaling by Interleukins	4	92	1.06667	0.731001	0.807294	1	1	1	GRB2; PTPN6; UBE2N; YWHAZ;
Regulation of signaling by CBL	1	6	0.266667	2.81874	0.308553	1	1	1	GRB2;
Interleukin-3, 5 and GM-CSF signaling	3	29	0.8	1.74031	0.247884	1	1	1	GRB2; PTPN6; YWHAZ;
Interleukin receptor SHC signaling	2	7	0.533333	4.80935	0.0609788	1	0.436535	1	GRB2; PTPN6;
TRAF6 mediated induction of TAK1 complex	1	14	0.266667	1.20918	0.577469	1	1	1	UBA52;
Toll Like Receptor 2 (TLR2) Cascade	2	65	0.533333	0.51859	0.906943	1	1	1	UBE2N; UBA52;
Toll Like Receptor TLR1:TLR2 Cascade	2	64	0.533333	0.526692	0.902221	1	1	1	UBE2N; UBA52;
Classical antibody-mediated complement activation	5	6	1.33333	13.9821	4.19055e-06	0.00698984	0.000151953	0.00068136	C1QC; C1QB; C1QA; C1S; C1R;
Lectin pathway of complement activation	3	3	0.8	16.7729	0.000210313	0.350803	0.00347329	0.0155743	MBL2; MASP1; MASP2;
Complement cascade	20	22	5.33333	15.2488	4.09497e-23	6.8304e-20	2.2768e-20	1.02092e-19	C4B; MBL2; C9; C5; C1QC; C7; C1QB; C1QA; C8B; C4A; C8G; C8A; MASP1; C6; C2; MASP2; C3; C1S; CFB; C1R;
Toll Like Receptor TLR6:TLR2 Cascade	2	64	0.533333	0.526692	0.902221	1	1	1	UBE2N; UBA52;
Creation of C4 and C2 activators	8	9	2.13333	14.9113	1.26887e-09	2.11647e-06	1.05824e-07	4.74515e-07	MBL2; C1QC; C1QB; C1QA; MASP1; MASP2; C1S; C1R;
Initial triggering of complement	13	15	3.46667	14.538	9.2762e-15	1.54727e-11	2.21039e-12	9.91141e-12	C4B; MBL2; C1QC; C1QB; C1QA; C4A; MASP1; C2; MASP2; C3; C1S; CFB; C1R;
Nucleotide-binding domain, leucine rich repeat containing receptor (NLR) signaling pathways	4	43	1.06667	1.56381	0.252697	1	1	1	APP; UBE2N; UBA52; TXN;
NOD1/2 Signaling Pathway	2	26	0.533333	1.29618	0.464695	1	1	1	UBE2N; UBA52;
Terminal pathway of complement	7	7	1.86667	16.7729	2.53894e-09	4.23495e-06	2.01664e-07	9.04267e-07	C9; C5; C7; C8B; C8G; C8A; C6;
Activation of C3 and C5	3	3	0.8	16.7729	0.000210313	0.350803	0.00347329	0.0155743	C5; C2; C3;
Alternative complement activation	2	3	0.533333	11.2005	0.0102157	1	0.09627	0.431677	C3; CFB;
The NLRP3 inflammasome	2	11	0.533333	3.06208	0.136653	1	0.811167	1	APP; TXN;
Inflammasomes	2	17	0.533333	1.98198	0.269229	1	1	1	APP; TXN;
citrulline biosynthesis	1	8	0.266667	2.11494	0.388622	1	1	1	ARG1;
arginine degradation VI (arginase 2 pathway)	1	6	0.266667	2.81874	0.308553	1	1	1	ARG1;
arginine degradation I (arginase pathway)	1	4	0.266667	4.2246	0.21803	1	1	1	ARG1;
heparan sulfate biosynthesis	1	23	0.266667	0.73623	0.757404	1	1	1	XYLT2;
chondroitin sulfate biosynthesis	1	20	0.266667	0.846609	0.70809	1	1	1	XYLT2;
dermatan sulfate biosynthesis	1	17	0.266667	0.995923	0.648785	1	1	1	XYLT2;
glycoaminoglycan-protein linkage region biosynthesis	1	7	0.266667	2.41664	0.349815	1	1	1	XYLT2;
gamma-glutamyl cycle	2	9	0.533333	3.74179	0.0966547	1	0.620077	1	GGT1; ANPEP;
glutathione redox reactions I	1	9	0.266667	1.8802	0.425117	1	1	1	GPX3;
tetrahydrofolate salvage from 5,10-methenyltetrahydrofolate	1	4	0.266667	4.2246	0.21803	1	1	1	MTHFD1;
folate polyglutamylation	1	5	0.266667	3.38137	0.264679	1	1	1	MTHFD1;
folate transformations	1	9	0.266667	1.8802	0.425117	1	1	1	MTHFD1;
catecholamine biosynthesis	1	4	0.266667	4.2246	0.21803	1	1	1	DBH;
prostanoid biosynthesis	1	9	0.266667	1.8802	0.425117	1	1	1	PTGDS;
L-carnitine biosynthesis	1	3	0.266667	5.62812	0.168429	1	0.978885	1	ALDH9A1;
Rapoport-Luebering glycolytic shunt	1	4	0.266667	4.2246	0.21803	1	1	1	PGAM1;
guanosine nucleotides de novo biosynthesis	1	14	0.266667	1.20918	0.577469	1	1	1	NME1;
pyrimidine ribonucleotides interconversion	1	9	0.266667	1.8802	0.425117	1	1	1	NME1;
pyrimidine deoxyribonucleotides de novo biosynthesis	1	14	0.266667	1.20918	0.577469	1	1	1	NME1;
pyrimidine ribonucleotides de novo biosynthesis	1	11	0.266667	1.53866	0.491719	1	1	1	NME1;
salvage pathways of pyrimidine ribonucleotides	1	15	0.266667	1.12862	0.602716	1	1	1	NME1;
superpathway of D-myo-inositol (1,4,5)-trisphosphate metabolism	1	20	0.266667	0.846609	0.70809	1	1	1	IMPAD1;
D-myo-inositol (1,4,5)-trisphosphate degradation	1	13	0.266667	1.30212	0.550622	1	1	1	IMPAD1;
myo-inositol biosynthesis	1	4	0.266667	4.2246	0.21803	1	1	1	IMPAD1;
ethanol degradation IV (peroxisomal)	1	7	0.266667	2.41664	0.349815	1	1	1	CAT;
histidine degradation III	1	7	0.266667	2.41664	0.349815	1	1	1	MTHFD1;
isoleucine degradation I	1	11	0.266667	1.53866	0.491719	1	1	1	EHHADH;
valine degradation I	1	12	0.266667	1.41054	0.522075	1	1	1	EHHADH;
sucrose degradation	2	7	0.533333	4.80935	0.0609788	1	0.436535	1	TPI1; ALDOA;
triacylglycerol degradation	2	14	0.533333	2.40639	0.201616	1	1	1	LIPC; LIPG;
fatty acid beta-oxidation I	1	19	0.266667	0.891144	0.689524	1	1	1	EHHADH;
purine nucleotides degradation II (aerobic)	1	12	0.266667	1.41054	0.522075	1	1	1	NT5E;
adenosine nucleotides degradation II	1	9	0.266667	1.8802	0.425117	1	1	1	NT5E;
urea cycle	1	6	0.266667	2.81874	0.308553	1	1	1	ARG1;
glutathione-mediated detoxification	2	19	0.533333	1.77346	0.314394	1	1	1	GSTP1; GSTO1;
superoxide radicals degradation	1	5	0.266667	3.38137	0.264679	1	1	1	CAT;
pyruvate fermentation to lactate	1	5	0.266667	3.38137	0.264679	1	1	1	LDHB;
pentose phosphate pathway (oxidative branch)	2	4	0.533333	8.40737	0.0196275	1	0.168756	0.756705	G6PD; PGD;
pentose phosphate pathway	2	10	0.533333	3.36799	0.116213	1	0.707457	1	G6PD; PGD;
Validated transcriptional targets of TAp63 isoforms	4	54	1.06667	1.24531	0.403409	1	1	1	MFGE8; YWHAQ; IGFBP3; FLOT2;
S1P5 pathway	1	8	0.266667	2.11494	0.388622	1	1	1	GNAI2;
Wnt signaling network	13	200	3.46667	1.09102	0.414729	1	1	1	PRDX1; DAAM1; FLNA; YWHAE; YWHAZ; YWHAG; YWHAH; YWHAQ; GSN; RAC1; VCAN; CDC42; MMP9;
Beta2 integrin cell surface interactions	14	28	3.73333	8.38945	1.05441e-10	1.75875e-07	9.77082e-09	4.38125e-08	ICAM3; ITGAL; ITGAM; TGFBI; VCAM1; ITGB2; FGB; FGA; FGG; F10; F11R; ICAM1; KNG1; C3;
CXCR3-mediated signaling events	7	37	1.86667	3.17693	0.00549593	1	0.057295	0.256912	ITGAL; SRC; ITGB2; GNAI2; GNB1; PF4; DNM1;
Osteopontin-mediated events	6	29	1.6	3.47484	0.00635101	1	0.0649907	0.29142	ITGB3; ILK; GSN; RAC1; MMP9; CD44;
Regulation of cytoplasmic and nuclear SMAD2/3 signaling	16	305	4.26667	0.880412	0.741067	1	1	1	GRB2; PRKCB; HSPB1; YWHAE; YWHAZ; LAMC1; SPTBN1; YWHAG; SRC; YWHAH; YWHAQ; RAC1; COL1A2; CDC42; TXN; HSPA8;
Aurora C signaling	2	5	0.533333	6.72925	0.0314319	1	0.254507	1	H3F3A; H3F3B;
IL2 signaling events mediated by STAT5	1	28	0.266667	0.604807	0.821822	1	1	1	GRB2;
ErbB2/ErbB3 signaling events	4	38	1.06667	1.76952	0.1885	1	1	1	GRB2; SRC; RAC1; CDC42;
Validated targets of C-MYC transcriptional repression	6	63	1.6	1.59983	0.171331	1	0.992292	1	S100A7; ITGA6; CLU; COL1A2; ITGB1; ALDH9A1;
IL6-mediated signaling events	6	47	1.6	2.14434	0.0586844	1	0.432156	1	GRB2; LBP; RAC1; FGG; HSP90B1; A2M;
Signaling events mediated by the Hedgehog family	2	65	0.533333	0.51859	0.906943	1	1	1	GNAI2; GNB1;
EphrinA-EPHA pathway	4	43	1.06667	1.56381	0.252697	1	1	1	GRB2; SRC; RAC1; CRKL;
Canonical NF-kappaB pathway	1	35	0.266667	0.48388	0.884381	1	1	1	SRC;
Signaling events mediated by HDAC Class I	17	113	4.53333	2.52462	0.000338485	0.564592	0.00522771	0.0234411	YWHAE; GNB1; HSP90AA1; HIST4H4; HIST2H4B; HIST1H4I; HIST1H4A; HIST1H4D; HIST1H4F; HIST1H4K; HIST1H4J; HIST1H4C; HIST1H4H; HIST1H4B; HIST1H4E; HIST1H4L; HIST2H4A;
EPHA forward signaling	2	31	0.533333	1.08718	0.559522	1	1	1	SRC; CRKL;
Integrins in angiogenesis	14	64	3.73333	3.67112	1.7407e-05	0.0290348	0.000547826	0.00245646	ITGB3; VCL; ILK; MFGE8; SRC; GSN; RAC1; TLN1; F11R; FN1; MMP9; HSP90AA1; VTN; CD44;
Syndecan-1-mediated signaling events	112	1297	29.8667	1.44851	7.83858e-06	0.0130748	0.000266832	0.00119648	S100A7; ARPC4; MGAT3; GRB2; IQGAP1; LBP; PRKCB; PRDX1; PTPN6; RAP1B; HSPB1; AHSG; SDCBP; ACTA1; ITGB3; ITGA6; CTSD; YWHAE; YWHAZ; ACTR2; ADAM10; ACTR3; LRP1; LAMC1; VCL; RAB7A; SPTBN1; RAB11A; ITGA2B; TGFB1; SELP; ARPC3; PPP2R1A; ACTN1; COL18A1; NCKAP1; CAT; CLU; ITGAM; YWHAG; ACTN4; SRC; YWHAH; PGK1; COL1A1; NT5E; NME1; GNAQ; YWHAQ; DIAPH1; ITGB2; GSN; PKM; RAC1; PLG; FGB; TLN1; HSPA1A; HSPA1B; …
Downstream signaling in na&#xef;ve CD8+ T cells	3	65	0.8	0.776595	0.753471	1	1	1	PRKCB; CD8A; HLA-A;
Regulation of CDC42 activity	62	768	16.5333	1.35426	0.00675883	1	0.0683257	0.306374	ARPC4; GRB2; IQGAP1; LBP; PRKCB; PRDX1; HSPB1; ACTA1; YWHAE; YWHAZ; ACTR2; ACTR3; LAMC1; VCL; SPTBN1; TGFB1; ARPC3; NCKAP1; YWHAG; SRC; YWHAH; PGK1; CFL1; NT5E; NME1; YWHAQ; DIAPH1; ITGB2; GSN; PKM; RAC1; TLN1; MSN; VCAN; FGG; ARHGDIB; AGT; CD8A; ARPC1B; COL1A2; ITGB1; TF; HSP90B1; HLA-A; TFRC; CDC42; A2M; TXN; CP; ABI1; PFKL; HSPA8; ARPC2; ALDOA; SLC2A1; ARG1; ARPC5; ICAM1; MMP9; CYBB; HSP90AA1;…
Notch-mediated HES/HEY network	7	94	1.86667	1.2507	0.327823	1	1	1	ADAM10; RAB11A; NOTCH2; NOTCH1; NOTCH3; ENO1; DNM1;
p38 signaling mediated by MAPKAP kinases	6	21	1.6	4.79796	0.00108745	1	0.0142824	0.0640428	HSPB1; YWHAE; YWHAZ; YWHAG; YWHAH; YWHAQ;
Glypican pathway	111	1335	29.6	1.39472	5.10693e-05	0.0851836	0.0012714	0.00570097	S100A7; ARPC4; MGAT3; GRB2; IQGAP1; LBP; PRKCB; PRDX1; DAAM1; APP; PTPN6; RAP1B; HSPB1; AHSG; ACTA1; ITGB3; ITGA6; FLNA; CTSD; YWHAE; YWHAZ; ACTR2; ADAM10; ACTR3; LRP1; LAMC1; VCL; RAB7A; SPTBN1; RAB11A; ITGA2B; TGFB1; SELP; ARPC3; PPP2R1A; ACTN1; COL18A1; NCKAP1; CAT; CLU; ITGAM; YWHAG; ACTN4; SRC; YWHAH; PGK1; COL1A1; NT5E; NME1; GNAQ; YWHAQ; DIAPH1; ITGB2; GSN; PKM; SERPINC1; RAC1; PLG; FGB; T…
Arf1 pathway	1	20	0.266667	0.846609	0.70809	1	1	1	RAC1;
GMCSF-mediated signaling events	107	1289	28.5333	1.39244	8.01211e-05	0.133642	0.00152478	0.00683715	S100A7; ARPC4; MGAT3; GRB2; IQGAP1; LBP; PRKCB; PRDX1; PTPN6; RAP1B; HSPB1; AHSG; ACTA1; ITGB3; ITGA6; CTSD; YWHAE; YWHAZ; ACTR2; ADAM10; ACTR3; LRP1; LAMC1; VCL; RAB7A; SPTBN1; RAB11A; ITGA2B; TGFB1; SELP; ARPC3; PPP2R1A; ACTN1; COL18A1; NCKAP1; CAT; CLU; ITGAM; YWHAG; ACTN4; SRC; YWHAH; PGK1; COL1A1; NT5E; NME1; GNAQ; YWHAQ; DIAPH1; ITGB2; GSN; PKM; RAC1; PLG; FGB; TLN1; HSPA1A; HSPA1B; FGA; GN…
Validated transcriptional targets of deltaNp63 isoforms	2	64	0.533333	0.526692	0.902221	1	1	1	IGFBP3; NOTCH1;
IL27-mediated signaling events	1	26	0.266667	0.651313	0.798405	1	1	1	TGFB1;
Insulin Pathway	107	1285	28.5333	1.39677	7.01376e-05	0.11699	0.00139273	0.00624504	S100A7; ARPC4; MGAT3; GRB2; IQGAP1; LBP; PRKCB; PRDX1; PTPN6; RAP1B; HSPB1; AHSG; ACTA1; ITGB3; ITGA6; CTSD; YWHAE; YWHAZ; ACTR2; ADAM10; ACTR3; LRP1; LAMC1; VCL; RAB7A; SPTBN1; RAB11A; ITGA2B; TGFB1; SELP; ARPC3; PPP2R1A; ACTN1; COL18A1; NCKAP1; CAT; CLU; ITGAM; YWHAG; ACTN4; SRC; YWHAH; PGK1; COL1A1; NT5E; NME1; GNAQ; YWHAQ; DIAPH1; ITGB2; GSN; PKM; RAC1; PLG; FGB; TLN1; HSPA1A; HSPA1B; FGA; GN…
C-MYC pathway	14	149	3.73333	1.577	0.059849	1	0.432156	1	S100A7; ITGA6; CLU; NME1; MYCT1; COL1A2; ITGB1; TFRC; GAPDH; SLC2A1; MMP9; HSP90AA1; ENO1; ALDH9A1;
Signaling events mediated by HDAC Class II	3	38	0.8	1.32824	0.397095	1	1	1	YWHAE; GNB1; HSP90AA1;
Stabilization and expansion of the E-cadherin adherens junction	30	275	8	1.83032	0.000858801	1	0.0116462	0.0522217	MGAT3; GRB2; IQGAP1; PRDX1; PTPN6; RAP1B; YWHAE; YWHAZ; ADAM10; VCL; RAB7A; ACTN1; NCKAP1; YWHAG; SRC; YWHAH; NME1; YWHAQ; DIAPH1; GSN; RAC1; VCAN; ZYX; CDC42; CTTN; ABI1; VASP; MMP9; JUP; DSP;
FOXA transcription factor networks	12	81	3.2	2.48664	0.00283432	1	0.0332933	0.149288	APOA1; APOB; SFTPA1; ALB; COL18A1; SERPINA1; TTR; C4BPB; TFRC; F2; VTN; SFTPD;
Glypican 3 network	13	206	3.46667	1.05925	0.457577	1	1	1	PRDX1; DAAM1; FLNA; YWHAE; YWHAZ; YWHAG; YWHAH; YWHAQ; GSN; RAC1; VCAN; CDC42; MMP9;
Nectin adhesion pathway	108	1292	28.8	1.40219	5.38724e-05	0.0898592	0.00132146	0.00592544	S100A7; ARPC4; MGAT3; GRB2; IQGAP1; LBP; PRKCB; PRDX1; PTPN6; RAP1B; HSPB1; AHSG; ACTA1; ITGB3; ITGA6; CTSD; YWHAE; YWHAZ; ACTR2; ADAM10; ACTR3; LRP1; LAMC1; VCL; RAB7A; SPTBN1; RAB11A; ITGA2B; TGFB1; SELP; ARPC3; PPP2R1A; ACTN1; COL18A1; NCKAP1; CAT; CLU; ITGAM; YWHAG; ACTN4; SRC; YWHAH; PGK1; COL1A1; NT5E; NME1; GNAQ; YWHAQ; DIAPH1; ITGB2; GSN; PKM; RAC1; PLG; FGB; TLN1; HSPA1A; HSPA1B; FGA; GN…
FGF signaling pathway	4	48	1.06667	1.40095	0.3206	1	1	1	GRB2; SRC; CTTN; MMP9;
Validated nuclear estrogen receptor beta network	1	15	0.266667	1.12862	0.602716	1	1	1	C3;
Neurotrophic factor-mediated Trk receptor signaling	12	101	3.2	1.99428	0.0164017	1	0.143989	0.64565	GRB2; RAP1B; YWHAE; YWHAZ; YWHAG; SRC; YWHAH; YWHAQ; RAC1; CDC42; DNM1; CRKL;
Nephrin/Neph1 signaling in the kidney podocyte	2	25	0.533333	1.348	0.444323	1	1	1	GRB2; RAC1;
Aurora B signaling	3	41	0.8	1.23108	0.445695	1	1	1	VIM; H3F3A; H3F3B;
CD40/CD40L signaling	2	58	0.533333	0.581168	0.868888	1	1	1	SRC; C4BPA;
TRAIL signaling pathway	112	1325	29.8667	1.4179	2.17234e-05	0.0362346	0.000671011	0.00300882	S100A7; ARPC4; MGAT3; GRB2; IQGAP1; LBP; PRKCB; PRDX1; APP; PTPN6; RAP1B; HSPB1; AHSG; ACTA1; ITGB3; ITGA6; CTSD; YWHAE; YWHAZ; ACTR2; ADAM10; ACTR3; LRP1; LAMC1; VCL; RAB7A; SPTBN1; RAB11A; ITGA2B; TGFB1; SELP; ARPC3; PPP2R1A; ACTN1; COL18A1; NCKAP1; CAT; CLU; ITGAM; YWHAG; ACTN4; SRC; YWHAH; PGK1; COL1A1; NT5E; NME1; GNAQ; YWHAQ; DIAPH1; ITGB2; GSN; PKM; RAC1; PLG; FGB; SPTAN1; TLN1; HSPA1A; HS…
LPA receptor mediated events	6	100	1.6	1.00795	0.554173	1	1	1	SRC; GNAQ; RAC1; GNAI2; GNB1; MMP9;
IGF1 pathway	108	1288	28.8	1.40654	4.70141e-05	0.0784194	0.00124475	0.00558149	S100A7; ARPC4; MGAT3; GRB2; IQGAP1; LBP; PRKCB; PRDX1; PTPN6; RAP1B; HSPB1; AHSG; ACTA1; ITGB3; ITGA6; CTSD; YWHAE; YWHAZ; ACTR2; ADAM10; ACTR3; LRP1; LAMC1; VCL; RAB7A; SPTBN1; RAB11A; ITGA2B; TGFB1; SELP; ARPC3; PPP2R1A; ACTN1; COL18A1; NCKAP1; CAT; CLU; ITGAM; YWHAG; ACTN4; SRC; YWHAH; PGK1; COL1A1; NT5E; NME1; GNAQ; YWHAQ; DIAPH1; ITGB2; GSN; PKM; RAC1; PLG; FGB; TLN1; HSPA1A; HSPA1B; FGA; GN…
PLK1 signaling events	3	104	0.8	0.4854	0.952551	1	1	1	PPP2R1A; SRC; CKAP5;
Lissencephaly gene (LIS1) in neuronal migration and development	6	31	1.6	3.25073	0.00890252	1	0.0868386	0.389386	PLA2G7; IQGAP1; RELN; YWHAE; RAC1; CDC42;
ATF-2 transcription factor network	1	59	0.266667	0.287081	0.973854	1	1	1	ARG1;
HIF-1-alpha transcription factor network	11	66	2.93333	2.7976	0.00160925	1	0.019737	0.088501	PGK1; NT5E; ITGB2; PKM; TF; TFRC; CP; PFKL; ALDOA; SLC2A1; ENO1;
CDC42 signaling events	61	755	16.2667	1.35537	0.00709895	1	0.0713316	0.319852	ARPC4; GRB2; IQGAP1; LBP; PRKCB; PRDX1; HSPB1; ACTA1; YWHAE; YWHAZ; ACTR2; ACTR3; LAMC1; VCL; SPTBN1; TGFB1; ARPC3; NCKAP1; YWHAG; SRC; YWHAH; PGK1; CFL1; NT5E; YWHAQ; DIAPH1; ITGB2; GSN; PKM; RAC1; TLN1; MSN; VCAN; FGG; ARHGDIB; AGT; CD8A; ARPC1B; COL1A2; ITGB1; TF; HSP90B1; HLA-A; TFRC; CDC42; A2M; TXN; CP; ABI1; PFKL; HSPA8; ARPC2; ALDOA; SLC2A1; ARG1; ARPC5; ICAM1; MMP9; CYBB; HSP90AA1; ENO1;
PAR4-mediated thrombin signaling events	3	15	0.8	3.36352	0.0560292	1	0.422881	1	GNAQ; GNB1; F2;
Syndecan-3-mediated signaling events	2	17	0.533333	1.98198	0.269229	1	1	1	SRC; CTTN;
Signaling events mediated by Hepatocyte Growth Factor Receptor (c-Met)	108	1290	28.8	1.40436	5.03345e-05	0.083958	0.0012714	0.00570097	S100A7; ARPC4; MGAT3; GRB2; IQGAP1; LBP; PRKCB; PRDX1; PTPN6; RAP1B; HSPB1; AHSG; ACTA1; ITGB3; ITGA6; CTSD; YWHAE; YWHAZ; ACTR2; ADAM10; ACTR3; LRP1; LAMC1; VCL; RAB7A; SPTBN1; RAB11A; ITGA2B; TGFB1; SELP; ARPC3; PPP2R1A; ACTN1; COL18A1; NCKAP1; CAT; CLU; ITGAM; YWHAG; ACTN4; SRC; YWHAH; PGK1; COL1A1; NT5E; NME1; GNAQ; YWHAQ; DIAPH1; ITGB2; GSN; PKM; RAC1; PLG; FGB; TLN1; HSPA1A; HSPA1B; FGA; GN…
Glypican 1 network	109	1296	29.0667	1.4108	3.72019e-05	0.0620528	0.00105174	0.00471603	S100A7; ARPC4; MGAT3; GRB2; IQGAP1; LBP; PRKCB; PRDX1; APP; PTPN6; RAP1B; HSPB1; AHSG; ACTA1; ITGB3; ITGA6; CTSD; YWHAE; YWHAZ; ACTR2; ADAM10; ACTR3; LRP1; LAMC1; VCL; RAB7A; SPTBN1; RAB11A; ITGA2B; TGFB1; SELP; ARPC3; PPP2R1A; ACTN1; COL18A1; NCKAP1; CAT; CLU; ITGAM; YWHAG; ACTN4; SRC; YWHAH; PGK1; COL1A1; NT5E; NME1; GNAQ; YWHAQ; DIAPH1; ITGB2; GSN; PKM; SERPINC1; RAC1; PLG; FGB; TLN1; HSPA1A; …
Validated targets of C-MYC transcriptional activation	8	81	2.13333	1.65845	0.108216	1	0.683729	1	NME1; MYCT1; TFRC; GAPDH; SLC2A1; MMP9; HSP90AA1; ENO1;
N-cadherin signaling events	22	251	5.86667	1.47075	0.0432938	1	0.339034	1	GRB2; IQGAP1; PRDX1; PTPN6; YWHAE; YWHAZ; ADAM10; RAB7A; YWHAG; SRC; YWHAH; NME1; YWHAQ; GSN; RAC1; VCAN; CDC42; CTTN; MMP9; JUP; DSP; MAPRE1;
VEGFR3 signaling in lymphatic endothelium	7	25	1.86667	4.70124	0.000476437	0.794697	0.00709551	0.0318164	GRB2; COL1A1; COL1A2; ITGB1; ITGA2; ITGA5; FN1;
Fc-epsilon receptor I signaling in mast cells	3	61	0.8	0.827511	0.713816	1	1	1	GRB2; PRKCB; FCER1G;
PDGF receptor signaling network	108	1290	28.8	1.40436	5.03345e-05	0.083958	0.0012714	0.00570097	S100A7; ARPC4; MGAT3; GRB2; IQGAP1; LBP; PRKCB; PRDX1; PTPN6; RAP1B; HSPB1; AHSG; ACTA1; ITGB3; ITGA6; CTSD; YWHAE; YWHAZ; ACTR2; ADAM10; ACTR3; LRP1; LAMC1; VCL; RAB7A; SPTBN1; RAB11A; ITGA2B; TGFB1; SELP; ARPC3; PPP2R1A; ACTN1; COL18A1; NCKAP1; CAT; CLU; ITGAM; YWHAG; ACTN4; SRC; YWHAH; PGK1; COL1A1; NT5E; NME1; GNAQ; YWHAQ; DIAPH1; ITGB2; GSN; PKM; RAC1; PLG; FGB; TLN1; HSPA1A; HSPA1B; FGA; GN…
EphrinB-EPHB pathway	12	60	3.2	3.35682	0.000174105	0.290407	0.0029334	0.0131534	GRB2; RAP1B; ITGB3; ITGA2B; SRC; RAC1; FGB; FGA; FGG; TF; CDC42; DNM1;
Integrin family cell surface interactions	136	1375	36.2667	1.6591	3.4372e-11	5.73326e-08	3.3725e-09	1.51224e-08	S100A7; ARPC4; MGAT3; GRB2; IQGAP1; LBP; PRKCB; CD14; ICAM3; PRDX1; PTPN6; TNC; RAP1B; HSPB1; AHSG; ACTA1; ITGB3; ITGA6; PECAM1; CTSD; TGM2; YWHAE; CD47; YWHAZ; ACTR2; ADAM10; ACTR3; LRP1; LAMC1; VCL; ITGAL; RAB7A; SPTBN1; RAB11A; ITGA2B; COL6A1; LAMB1; TGFB1; SELP; PRKAR1A; ARPC3; LAMA4; PPP2R1A; ACTN1; COL18A1; NCKAP1; CAT; CLU; NID1; ITGAM; YWHAG; TGFBI; ACTN4; COL3A1; SRC; YWHAH; PGK1; COL1A1…
IL1-mediated signaling events	12	234	3.2	0.860829	0.748287	1	1	1	PRKCB; HSPB1; UBE2N; YWHAE; YWHAZ; YWHAG; SRC; YWHAH; YWHAQ; RAC1; CDC42; TXN;
Caspase cascade in apoptosis	7	52	1.86667	2.26068	0.0333184	1	0.264643	1	APP; ACTA1; GSN; SPTAN1; ARHGDIB; LMNA; VIM;
S1P2 pathway	3	26	0.8	1.94104	0.199868	1	1	1	GNAQ; RAC1; GNAI2;
Coregulation of Androgen receptor activity	2	61	0.533333	0.552591	0.886683	1	1	1	PRDX1; GSN;
Regulation of Telomerase	3	68	0.8	0.742339	0.780225	1	1	1	YWHAE; TGFB1; HSP90AA1;
Cellular roles of Anthrax toxin	4	22	1.06667	3.05586	0.0387129	1	0.30459	1	VCAM1; ANTXR2; DEFA1; DEFA1B;
Internalization of ErbB1	107	1285	28.5333	1.39677	7.01376e-05	0.11699	0.00139273	0.00624504	S100A7; ARPC4; MGAT3; GRB2; IQGAP1; LBP; PRKCB; PRDX1; PTPN6; RAP1B; HSPB1; AHSG; ACTA1; ITGB3; ITGA6; CTSD; YWHAE; YWHAZ; ACTR2; ADAM10; ACTR3; LRP1; LAMC1; VCL; RAB7A; SPTBN1; RAB11A; ITGA2B; TGFB1; SELP; ARPC3; PPP2R1A; ACTN1; COL18A1; NCKAP1; CAT; CLU; ITGAM; YWHAG; ACTN4; SRC; YWHAH; PGK1; COL1A1; NT5E; NME1; GNAQ; YWHAQ; DIAPH1; ITGB2; GSN; PKM; RAC1; PLG; FGB; TLN1; HSPA1A; HSPA1B; FGA; GN…
TGF-beta receptor signaling	16	305	4.26667	0.880412	0.741067	1	1	1	GRB2; PRKCB; HSPB1; YWHAE; YWHAZ; LAMC1; SPTBN1; YWHAG; SRC; YWHAH; YWHAQ; RAC1; COL1A2; CDC42; TXN; HSPA8;
FOXA2 and FOXA3 transcription factor networks	5	43	1.33333	1.95378	0.110553	1	0.695861	1	APOA1; ALB; TTR; TFRC; F2;
Posttranslational regulation of adherens junction stability and dissassembly	21	231	5.6	1.52547	0.0340889	1	0.26948	1	GRB2; IQGAP1; PRDX1; PTPN6; YWHAE; YWHAZ; ADAM10; RAB7A; YWHAG; SRC; YWHAH; NME1; YWHAQ; GSN; RAC1; VCAN; CDC42; CTTN; MMP9; JUP; DSP;
BCR signaling pathway	4	67	1.06667	1.00372	0.572448	1	1	1	GRB2; PTPN6; RAC1; PTPRC;
Signaling events mediated by TCPTP	10	92	2.66667	1.82477	0.0462493	1	0.355502	1	GRB2; PTPN6; ITGB3; SELP; SRC; COL1A1; COL1A2; ITGB1; ARG1; PIGR;
a4b7 Integrin signaling	3	9	0.8	5.60338	0.0134827	1	0.123567	0.554075	VCAM1; ITGB1; CD44;
Signaling events mediated by VEGFR1 and VEGFR2	107	1293	28.5333	1.38813	9.14104e-05	0.152473	0.00167552	0.00751307	S100A7; ARPC4; MGAT3; GRB2; IQGAP1; LBP; PRKCB; PRDX1; PTPN6; RAP1B; HSPB1; AHSG; ACTA1; ITGB3; ITGA6; CTSD; YWHAE; YWHAZ; ACTR2; ADAM10; ACTR3; LRP1; LAMC1; VCL; RAB7A; SPTBN1; RAB11A; ITGA2B; TGFB1; SELP; ARPC3; PPP2R1A; ACTN1; COL18A1; NCKAP1; CAT; CLU; ITGAM; YWHAG; ACTN4; SRC; YWHAH; PGK1; COL1A1; NT5E; NME1; GNAQ; YWHAQ; DIAPH1; ITGB2; GSN; PKM; RAC1; PLG; FGB; TLN1; HSPA1A; HSPA1B; FGA; GN…
Beta1 integrin cell surface interactions	128	1348	34.1333	1.59279	3.12256e-09	5.20843e-06	2.36747e-07	1.06158e-06	S100A7; ARPC4; MGAT3; GRB2; IQGAP1; LBP; PRKCB; CD14; PRDX1; PTPN6; TNC; RAP1B; HSPB1; AHSG; ACTA1; ITGB3; ITGA6; CTSD; TGM2; YWHAE; YWHAZ; ACTR2; ADAM10; ACTR3; LRP1; LAMC1; VCL; RAB7A; SPTBN1; RAB11A; ITGA2B; COL6A1; LAMB1; TGFB1; SELP; PRKAR1A; ARPC3; LAMA4; PPP2R1A; ACTN1; COL18A1; NCKAP1; CAT; CLU; NID1; ITGAM; YWHAG; TGFBI; ACTN4; COL3A1; SRC; YWHAH; PGK1; COL1A1; NT5E; COL6A3; NME1; GNAQ; …
Thromboxane A2 receptor signaling	11	54	2.93333	3.41918	0.000273177	0.45566	0.00433962	0.0194589	PRKCB; TGM2; RAB11A; SRC; GNAQ; VCAM1; RAC1; GNAI2; GNB1; ICAM1; DNM1;
Urokinase-type plasminogen activator (uPA) and uPAR-mediated signaling	107	1285	28.5333	1.39677	7.01376e-05	0.11699	0.00139273	0.00624504	S100A7; ARPC4; MGAT3; GRB2; IQGAP1; LBP; PRKCB; PRDX1; PTPN6; RAP1B; HSPB1; AHSG; ACTA1; ITGB3; ITGA6; CTSD; YWHAE; YWHAZ; ACTR2; ADAM10; ACTR3; LRP1; LAMC1; VCL; RAB7A; SPTBN1; RAB11A; ITGA2B; TGFB1; SELP; ARPC3; PPP2R1A; ACTN1; COL18A1; NCKAP1; CAT; CLU; ITGAM; YWHAG; ACTN4; SRC; YWHAH; PGK1; COL1A1; NT5E; NME1; GNAQ; YWHAQ; DIAPH1; ITGB2; GSN; PKM; RAC1; PLG; FGB; TLN1; HSPA1A; HSPA1B; FGA; GN…
Ras signaling in the CD4+ TCR pathway	1	42	0.266667	0.403253	0.925013	1	1	1	PRKCB;
TCR signaling in na&#xef;ve CD8+ T cells	7	127	1.86667	0.925739	0.640228	1	1	1	GRB2; PRKCB; PTPN6; SRC; PTPRC; CD8A; HLA-A;
Ceramide signaling pathway	1	49	0.266667	0.345657	0.95139	1	1	1	CTSD;
Reelin signaling pathway	3	29	0.8	1.74031	0.247884	1	1	1	RELN; ITGB1; CRKL;
Signaling mediated by p38-alpha and p38-beta	6	50	1.6	2.0157	0.0749976	1	0.514799	1	HSPB1; YWHAE; YWHAZ; YWHAG; YWHAH; YWHAQ;
Signaling by Aurora kinases	5	98	1.33333	0.857385	0.703326	1	1	1	SRC; CKAP5; VIM; H3F3A; H3F3B;
S1P3 pathway	5	29	1.33333	2.89667	0.0266283	1	0.220975	0.990855	ITGB3; SRC; GNAQ; RAC1; GNAI2;
Validated nuclear estrogen receptor alpha network	3	64	0.8	0.788728	0.743992	1	1	1	CTSD; COL18A1; C3;
Polo-like kinase signaling events in the cell cycle	3	109	0.8	0.463136	0.962316	1	1	1	PPP2R1A; SRC; CKAP5;
IFN-gamma pathway	108	1293	28.8	1.4011	5.57269e-05	0.0929525	0.00134714	0.00604059	S100A7; ARPC4; MGAT3; GRB2; IQGAP1; LBP; PRKCB; PRDX1; PTPN6; RAP1B; HSPB1; AHSG; ACTA1; ITGB3; ITGA6; CTSD; YWHAE; YWHAZ; ACTR2; ADAM10; ACTR3; LRP1; LAMC1; VCL; RAB7A; SPTBN1; RAB11A; ITGA2B; TGFB1; SELP; ARPC3; PPP2R1A; ACTN1; COL18A1; NCKAP1; CAT; CLU; ITGAM; YWHAG; ACTN4; SRC; YWHAH; PGK1; COL1A1; NT5E; NME1; GNAQ; YWHAQ; DIAPH1; ITGB2; GSN; PKM; RAC1; PLG; FGB; TLN1; HSPA1A; HSPA1B; FGA; GN…
Regulation of RAC1 activity	22	205	5.86667	1.80075	0.00502437	1	0.0530421	0.237842	ARPC4; IQGAP1; ACTA1; ACTR2; ACTR3; VCL; ARPC3; NCKAP1; CFL1; DIAPH1; RAC1; TLN1; MSN; ARHGDIB; ARPC1B; ITGB1; CDC42; ABI1; ARPC2; ARG1; ARPC5; CYBB;
PAR1-mediated thrombin signaling events	109	1296	29.0667	1.4108	3.72019e-05	0.0620528	0.00105174	0.00471603	S100A7; ARPC4; MGAT3; GRB2; IQGAP1; LBP; PRKCB; PRDX1; PTPN6; RAP1B; HSPB1; AHSG; ACTA1; ITGB3; ITGA6; CTSD; YWHAE; YWHAZ; ACTR2; ADAM10; ACTR3; LRP1; LAMC1; VCL; RAB7A; SPTBN1; RAB11A; ITGA2B; TGFB1; SELP; ARPC3; PPP2R1A; ACTN1; COL18A1; NCKAP1; CAT; CLU; ITGAM; YWHAG; ACTN4; SRC; YWHAH; PGK1; COL1A1; NT5E; NME1; GNAQ; YWHAQ; DIAPH1; ITGB2; GSN; PKM; RAC1; PLG; FGB; TLN1; HSPA1A; HSPA1B; FGA; GN…
Rapid glucocorticoid signaling	1	9	0.266667	1.8802	0.425117	1	1	1	GNB1;
IL12 signaling mediated by STAT4	1	29	0.266667	0.583959	0.832492	1	1	1	TGFB1;
Beta3 integrin cell surface interactions	20	43	5.33333	7.80344	5.31517e-14	8.8657e-11	9.85078e-12	4.41711e-11	TNC; ITGB3; PECAM1; CD47; LAMC1; ITGA2B; LAMB1; LAMA4; TGFBI; COL1A1; FGB; FGA; FGG; COL1A2; THBS1; FBN1; F11R; FN1; COL4A1; VTN;
Noncanonical Wnt signaling pathway	13	182	3.46667	1.19892	0.289185	1	1	1	PRDX1; DAAM1; FLNA; YWHAE; YWHAZ; YWHAG; YWHAH; YWHAQ; GSN; RAC1; VCAN; CDC42; MMP9;
Regulation of p38-alpha and p38-beta	10	164	2.66667	1.0237	0.518239	1	1	1	PRKCB; HSPB1; YWHAE; YWHAZ; YWHAG; SRC; YWHAH; YWHAQ; RAC1; CDC42;
Alpha4 beta1 integrin signaling events	12	33	3.2	6.10247	1.9174e-07	0.000319822	8.64384e-06	3.87591e-05	CD14; YWHAZ; PRKAR1A; SRC; VCAM1; RAC1; TLN1; ITGB1; IGSF8; THBS1; ABI1; FN1;
S1P4 pathway	2	14	0.533333	2.40639	0.201616	1	1	1	GNAI2; CDC42;
VEGFR1 specific signals	2	29	0.533333	1.16214	0.523055	1	1	1	PRKCB; HSP90AA1;
PDGFR-beta signaling pathway	107	1285	28.5333	1.39677	7.01376e-05	0.11699	0.00139273	0.00624504	S100A7; ARPC4; MGAT3; GRB2; IQGAP1; LBP; PRKCB; PRDX1; PTPN6; RAP1B; HSPB1; AHSG; ACTA1; ITGB3; ITGA6; CTSD; YWHAE; YWHAZ; ACTR2; ADAM10; ACTR3; LRP1; LAMC1; VCL; RAB7A; SPTBN1; RAB11A; ITGA2B; TGFB1; SELP; ARPC3; PPP2R1A; ACTN1; COL18A1; NCKAP1; CAT; CLU; ITGAM; YWHAG; ACTN4; SRC; YWHAH; PGK1; COL1A1; NT5E; NME1; GNAQ; YWHAQ; DIAPH1; ITGB2; GSN; PKM; RAC1; PLG; FGB; TLN1; HSPA1A; HSPA1B; FGA; GN…
p63 transcription factor network	5	105	1.33333	0.800231	0.75901	1	1	1	MFGE8; YWHAQ; IGFBP3; NOTCH1; FLOT2;
Canonical Wnt signaling pathway	9	155	2.4	0.97493	0.582481	1	1	1	PRDX1; YWHAE; YWHAZ; YWHAG; YWHAH; YWHAQ; GSN; VCAN; MMP9;
HIF-2-alpha transcription factor network	2	34	0.533333	0.991284	0.610409	1	1	1	PGK1; SLC2A1;
E-cadherin signaling in the nascent adherens junction	30	275	8	1.83032	0.000858801	1	0.0116462	0.0522217	MGAT3; GRB2; IQGAP1; PRDX1; PTPN6; RAP1B; YWHAE; YWHAZ; ADAM10; VCL; RAB7A; ACTN1; NCKAP1; YWHAG; SRC; YWHAH; NME1; YWHAQ; DIAPH1; GSN; RAC1; VCAN; ZYX; CDC42; CTTN; ABI1; VASP; MMP9; JUP; DSP;
EPHB forward signaling	7	40	1.86667	2.93872	0.0085359	1	0.0842479	0.377769	GRB2; RAP1B; SRC; RAC1; TF; CDC42; DNM1;
Integrin-linked kinase signaling	51	654	13.6	1.30822	0.0253224	1	0.213322	0.956541	GRB2; IQGAP1; LBP; PRKCB; PRDX1; HSPB1; PARVB; ACTA1; YWHAE; YWHAZ; LAMC1; SPTBN1; TGFB1; ILK; ACTN1; YWHAG; SRC; YWHAH; PGK1; NT5E; YWHAQ; DIAPH1; ITGB2; GSN; PKM; RAC1; VCAN; FGG; LIMS1; ZYX; AGT; CD8A; COL1A2; TF; HSP90B1; HLA-A; TFRC; CDC42; CKAP5; A2M; TXN; CP; PFKL; HSPA8; ALDOA; SLC2A1; ARG1; ICAM1; MMP9; HSP90AA1; ENO1;
Regulation of nuclear beta catenin signaling and target gene transcription	9	135	2.4	1.11935	0.414366	1	1	1	PRDX1; YWHAE; YWHAZ; YWHAG; YWHAH; YWHAQ; GSN; VCAN; MMP9;
Ephrin B reverse signaling	8	30	2.13333	4.47688	0.000271285	0.452503	0.00433962	0.0194589	ITGB3; ITGA2B; SRC; RAC1; FGB; FGA; FGG; DNM1;
p38 MAPK signaling pathway	11	189	2.93333	0.977037	0.578438	1	1	1	PRKCB; HSPB1; YWHAE; YWHAZ; YWHAG; SRC; YWHAH; YWHAQ; RAC1; CDC42; TXN;
EGF receptor (ErbB1) signaling pathway	107	1285	28.5333	1.39677	7.01376e-05	0.11699	0.00139273	0.00624504	S100A7; ARPC4; MGAT3; GRB2; IQGAP1; LBP; PRKCB; PRDX1; PTPN6; RAP1B; HSPB1; AHSG; ACTA1; ITGB3; ITGA6; CTSD; YWHAE; YWHAZ; ACTR2; ADAM10; ACTR3; LRP1; LAMC1; VCL; RAB7A; SPTBN1; RAB11A; ITGA2B; TGFB1; SELP; ARPC3; PPP2R1A; ACTN1; COL18A1; NCKAP1; CAT; CLU; ITGAM; YWHAG; ACTN4; SRC; YWHAH; PGK1; COL1A1; NT5E; NME1; GNAQ; YWHAQ; DIAPH1; ITGB2; GSN; PKM; RAC1; PLG; FGB; TLN1; HSPA1A; HSPA1B; FGA; GN…
p75(NTR)-mediated signaling	16	178	4.26667	1.50854	0.06442	1	0.455307	1	GRB2; APP; RAP1B; YWHAE; YWHAZ; RHOC; YWHAG; SRC; YWHAH; YWHAQ; RAC1; PLG; CDC42; SORT1; DNM1; CRKL;
Thrombin/protease-activated receptor (PAR) pathway	109	1297	29.0667	1.40972	3.85092e-05	0.0642333	0.00107056	0.00480039	S100A7; ARPC4; MGAT3; GRB2; IQGAP1; LBP; PRKCB; PRDX1; PTPN6; RAP1B; HSPB1; AHSG; ACTA1; ITGB3; ITGA6; CTSD; YWHAE; YWHAZ; ACTR2; ADAM10; ACTR3; LRP1; LAMC1; VCL; RAB7A; SPTBN1; RAB11A; ITGA2B; TGFB1; SELP; ARPC3; PPP2R1A; ACTN1; COL18A1; NCKAP1; CAT; CLU; ITGAM; YWHAG; ACTN4; SRC; YWHAH; PGK1; COL1A1; NT5E; NME1; GNAQ; YWHAQ; DIAPH1; ITGB2; GSN; PKM; RAC1; PLG; FGB; TLN1; HSPA1A; HSPA1B; FGA; GN…
Class I PI3K signaling events	107	1285	28.5333	1.39677	7.01376e-05	0.11699	0.00139273	0.00624504	S100A7; ARPC4; MGAT3; GRB2; IQGAP1; LBP; PRKCB; PRDX1; PTPN6; RAP1B; HSPB1; AHSG; ACTA1; ITGB3; ITGA6; CTSD; YWHAE; YWHAZ; ACTR2; ADAM10; ACTR3; LRP1; LAMC1; VCL; RAB7A; SPTBN1; RAB11A; ITGA2B; TGFB1; SELP; ARPC3; PPP2R1A; ACTN1; COL18A1; NCKAP1; CAT; CLU; ITGAM; YWHAG; ACTN4; SRC; YWHAH; PGK1; COL1A1; NT5E; NME1; GNAQ; YWHAQ; DIAPH1; ITGB2; GSN; PKM; RAC1; PLG; FGB; TLN1; HSPA1A; HSPA1B; FGA; GN…
Arf6 signaling events	107	1285	28.5333	1.39677	7.01376e-05	0.11699	0.00139273	0.00624504	S100A7; ARPC4; MGAT3; GRB2; IQGAP1; LBP; PRKCB; PRDX1; PTPN6; RAP1B; HSPB1; AHSG; ACTA1; ITGB3; ITGA6; CTSD; YWHAE; YWHAZ; ACTR2; ADAM10; ACTR3; LRP1; LAMC1; VCL; RAB7A; SPTBN1; RAB11A; ITGA2B; TGFB1; SELP; ARPC3; PPP2R1A; ACTN1; COL18A1; NCKAP1; CAT; CLU; ITGAM; YWHAG; ACTN4; SRC; YWHAH; PGK1; COL1A1; NT5E; NME1; GNAQ; YWHAQ; DIAPH1; ITGB2; GSN; PKM; RAC1; PLG; FGB; TLN1; HSPA1A; HSPA1B; FGA; GN…
EPO signaling pathway	3	34	0.8	1.48446	0.330758	1	1	1	GRB2; PTPN6; CRKL;
Plasma membrane estrogen receptor signaling	110	1298	29.3333	1.42155	2.37827e-05	0.0396695	0.000716727	0.00321382	S100A7; ARPC4; MGAT3; GRB2; IQGAP1; LBP; PRKCB; PRDX1; PTPN6; RAP1B; HSPB1; AHSG; ACTA1; ITGB3; ITGA6; CTSD; YWHAE; YWHAZ; ACTR2; ADAM10; ACTR3; LRP1; LAMC1; VCL; RAB7A; SPTBN1; RAB11A; ITGA2B; TGFB1; SELP; ARPC3; PPP2R1A; ACTN1; COL18A1; NCKAP1; CAT; CLU; ITGAM; YWHAG; ACTN4; SRC; YWHAH; PGK1; COL1A1; NT5E; NME1; GNAQ; YWHAQ; DIAPH1; ITGB2; GSN; PKM; RAC1; PLG; FGB; TLN1; HSPA1A; HSPA1B; FGA; GN…
FoxO family signaling	6	49	1.6	2.05683	0.0692998	1	0.483472	1	YWHAE; YWHAZ; CAT; YWHAG; YWHAH; YWHAQ;
IL2-mediated signaling events	5	115	1.33333	0.730652	0.824433	1	1	1	GRB2; PRKCB; SRC; RAC1; HSP90AA1;
FAS (CD95) signaling pathway	10	130	2.66667	1.29141	0.246546	1	1	1	APP; ACTA1; CTSD; SRC; GSN; SPTAN1; ARHGDIB; CLTC; LMNA; VIM;
C-MYB transcription factor network	8	84	2.13333	1.59923	0.126273	1	0.763594	1	IQGAP1; CD34; COL1A2; MPO; HSPA8; ANPEP; CA1; LYZ;
p73 transcription factor network	3	78	0.8	0.647179	0.85261	1	1	1	SERPINA1; TUBA1A; FLOT2;
Signaling events mediated by HDAC Class III	14	39	3.73333	6.0238	2.16385e-08	3.60931e-05	1.33678e-06	5.99415e-06	HIST4H4; HIST2H4B; HIST1H4I; HIST1H4A; HIST1H4D; HIST1H4F; HIST1H4K; HIST1H4J; HIST1H4C; HIST1H4H; HIST1H4B; HIST1H4E; HIST1H4L; HIST2H4A;
FOXM1 transcription factor network	3	42	0.8	1.20177	0.461558	1	1	1	LAMA4; HSPA1A; HSPA1B;
IL3-mediated signaling events	107	1292	28.5333	1.38921	8.84575e-05	0.147547	0.00165501	0.00742111	S100A7; ARPC4; MGAT3; GRB2; IQGAP1; LBP; PRKCB; PRDX1; PTPN6; RAP1B; HSPB1; AHSG; ACTA1; ITGB3; ITGA6; CTSD; YWHAE; YWHAZ; ACTR2; ADAM10; ACTR3; LRP1; LAMC1; VCL; RAB7A; SPTBN1; RAB11A; ITGA2B; TGFB1; SELP; ARPC3; PPP2R1A; ACTN1; COL18A1; NCKAP1; CAT; CLU; ITGAM; YWHAG; ACTN4; SRC; YWHAH; PGK1; COL1A1; NT5E; NME1; GNAQ; YWHAQ; DIAPH1; ITGB2; GSN; PKM; RAC1; PLG; FGB; TLN1; HSPA1A; HSPA1B; FGA; GN…
AP-1 transcription factor network	43	621	11.4667	1.16166	0.163726	1	0.961603	1	GRB2; LBP; PRKCB; PRDX1; HSPB1; ACTA1; YWHAE; YWHAZ; LAMC1; SPTBN1; TGFB1; YWHAG; SRC; YWHAH; PGK1; NT5E; YWHAQ; ITGB2; GSN; PKM; RAC1; VCAN; FGG; AGT; CD8A; COL1A2; TF; HSP90B1; HLA-A; TFRC; CDC42; A2M; TXN; CP; PFKL; HSPA8; ALDOA; SLC2A1; ARG1; ICAM1; MMP9; HSP90AA1; ENO1;
Signaling events regulated by Ret tyrosine kinase	3	69	0.8	0.731582	0.788596	1	1	1	GRB2; SRC; RAC1;
Hypoxic and oxygen homeostasis regulation of HIF-1-alpha	12	80	3.2	2.51772	0.00254768	1	0.0301385	0.135142	PGK1; NT5E; ITGB2; PKM; TF; TFRC; CP; PFKL; ALDOA; SLC2A1; HSP90AA1; ENO1;
amb2 Integrin signaling	12	40	3.2	5.03481	2.06078e-06	0.00343738	8.18423e-05	0.000366983	APOB; RAP1B; LRP1; SELP; ITGAM; SRC; SELPLG; ITGB2; PLG; TLN1; ICAM1; MMP9;
Glucocorticoid receptor signaling	5	85	1.33333	0.988499	0.578202	1	1	1	YWHAH; GNB1; FGG; ICAM1; HSP90AA1;
Hedgehog signaling events mediated by Gli proteins	2	48	0.533333	0.702219	0.789642	1	1	1	GNAI2; GNB1;
mTOR signaling pathway	107	1285	28.5333	1.39677	7.01376e-05	0.11699	0.00139273	0.00624504	S100A7; ARPC4; MGAT3; GRB2; IQGAP1; LBP; PRKCB; PRDX1; PTPN6; RAP1B; HSPB1; AHSG; ACTA1; ITGB3; ITGA6; CTSD; YWHAE; YWHAZ; ACTR2; ADAM10; ACTR3; LRP1; LAMC1; VCL; RAB7A; SPTBN1; RAB11A; ITGA2B; TGFB1; SELP; ARPC3; PPP2R1A; ACTN1; COL18A1; NCKAP1; CAT; CLU; ITGAM; YWHAG; ACTN4; SRC; YWHAH; PGK1; COL1A1; NT5E; NME1; GNAQ; YWHAQ; DIAPH1; ITGB2; GSN; PKM; RAC1; PLG; FGB; TLN1; HSPA1A; HSPA1B; FGA; GN…
RAC1 signaling pathway	22	205	5.86667	1.80075	0.00502437	1	0.0530421	0.237842	ARPC4; IQGAP1; ACTA1; ACTR2; ACTR3; VCL; ARPC3; NCKAP1; CFL1; DIAPH1; RAC1; TLN1; MSN; ARHGDIB; ARPC1B; ITGB1; CDC42; ABI1; ARPC2; ARG1; ARPC5; CYBB;
ErbB receptor signaling network	107	1308	28.5333	1.37221	0.000148205	0.247205	0.0025225	0.0113109	S100A7; ARPC4; MGAT3; GRB2; IQGAP1; LBP; PRKCB; PRDX1; PTPN6; RAP1B; HSPB1; AHSG; ACTA1; ITGB3; ITGA6; CTSD; YWHAE; YWHAZ; ACTR2; ADAM10; ACTR3; LRP1; LAMC1; VCL; RAB7A; SPTBN1; RAB11A; ITGA2B; TGFB1; SELP; ARPC3; PPP2R1A; ACTN1; COL18A1; NCKAP1; CAT; CLU; ITGAM; YWHAG; ACTN4; SRC; YWHAH; PGK1; COL1A1; NT5E; NME1; GNAQ; YWHAQ; DIAPH1; ITGB2; GSN; PKM; RAC1; PLG; FGB; TLN1; HSPA1A; HSPA1B; FGA; GN…
Signaling events mediated by focal adhesion kinase	107	1285	28.5333	1.39677	7.01376e-05	0.11699	0.00139273	0.00624504	S100A7; ARPC4; MGAT3; GRB2; IQGAP1; LBP; PRKCB; PRDX1; PTPN6; RAP1B; HSPB1; AHSG; ACTA1; ITGB3; ITGA6; CTSD; YWHAE; YWHAZ; ACTR2; ADAM10; ACTR3; LRP1; LAMC1; VCL; RAB7A; SPTBN1; RAB11A; ITGA2B; TGFB1; SELP; ARPC3; PPP2R1A; ACTN1; COL18A1; NCKAP1; CAT; CLU; ITGAM; YWHAG; ACTN4; SRC; YWHAH; PGK1; COL1A1; NT5E; NME1; GNAQ; YWHAQ; DIAPH1; ITGB2; GSN; PKM; RAC1; PLG; FGB; TLN1; HSPA1A; HSPA1B; FGA; GN…
VEGF and VEGFR signaling network	108	1301	28.8	1.39249	7.28487e-05	0.121512	0.00141293	0.00633558	S100A7; ARPC4; MGAT3; GRB2; IQGAP1; LBP; PRKCB; PRDX1; PTPN6; RAP1B; HSPB1; AHSG; ACTA1; ITGB3; ITGA6; CTSD; YWHAE; YWHAZ; ACTR2; ADAM10; ACTR3; LRP1; LAMC1; VCL; RAB7A; SPTBN1; RAB11A; ITGA2B; TGFB1; SELP; ARPC3; PPP2R1A; ACTN1; COL18A1; NCKAP1; CAT; CLU; ITGAM; YWHAG; ACTN4; SRC; YWHAH; PGK1; COL1A1; NT5E; NME1; GNAQ; YWHAQ; DIAPH1; ITGB2; GSN; PKM; RAC1; PLG; FGB; TLN1; HSPA1A; HSPA1B; FGA; GN…
Insulin-mediated glucose transport	5	29	1.33333	2.89667	0.0266283	1	0.220975	0.990855	YWHAE; YWHAZ; YWHAG; YWHAH; YWHAQ;
Glucocorticoid receptor regulatory network	4	80	1.06667	0.840637	0.71117	1	1	1	YWHAH; FGG; ICAM1; HSP90AA1;
Alpha9 beta1 integrin signaling events	111	1302	29.6	1.43007	1.61909e-05	0.0270064	0.000533274	0.00239121	S100A7; ARPC4; MGAT3; GRB2; IQGAP1; LBP; PRKCB; PRDX1; PTPN6; TNC; RAP1B; HSPB1; AHSG; ACTA1; ITGB3; ITGA6; CTSD; TGM2; YWHAE; YWHAZ; ACTR2; ADAM10; ACTR3; LRP1; LAMC1; VCL; RAB7A; SPTBN1; RAB11A; ITGA2B; TGFB1; SELP; ARPC3; PPP2R1A; ACTN1; COL18A1; NCKAP1; CAT; CLU; ITGAM; YWHAG; ACTN4; SRC; YWHAH; PGK1; COL1A1; NT5E; NME1; GNAQ; YWHAQ; VCAM1; DIAPH1; ITGB2; GSN; PKM; RAC1; PLG; FGB; TLN1; HSPA1…
IL8- and CXCR1-mediated signaling events	4	28	1.06667	2.40126	0.0821414	1	0.545864	1	PRKCB; GNAI2; GNB1; DNM1;
Syndecan-2-mediated signaling events	11	77	2.93333	2.398	0.0055639	1	0.0576434	0.258474	GRB2; SDCBP; TGFB1; SRC; ITGB1; CTTN; ITGA2; ITGA5; FN1; MMP9; KNG1;
Signaling events mediated by Stem cell factor receptor (c-Kit)	3	52	0.8	0.970707	0.607165	1	1	1	GRB2; PTPN6; CRKL;
ALK1 pathway	17	324	4.53333	0.880551	0.745728	1	1	1	GRB2; PRKCB; HSPB1; YWHAE; YWHAZ; LAMC1; SPTBN1; TGFB1; YWHAG; SRC; YWHAH; YWHAQ; RAC1; COL1A2; CDC42; TXN; HSPA8;
ErbB4 signaling events	1	32	0.266667	0.52923	0.860828	1	1	1	GRB2;
Arf6 downstream pathway	107	1285	28.5333	1.39677	7.01376e-05	0.11699	0.00139273	0.00624504	S100A7; ARPC4; MGAT3; GRB2; IQGAP1; LBP; PRKCB; PRDX1; PTPN6; RAP1B; HSPB1; AHSG; ACTA1; ITGB3; ITGA6; CTSD; YWHAE; YWHAZ; ACTR2; ADAM10; ACTR3; LRP1; LAMC1; VCL; RAB7A; SPTBN1; RAB11A; ITGA2B; TGFB1; SELP; ARPC3; PPP2R1A; ACTN1; COL18A1; NCKAP1; CAT; CLU; ITGAM; YWHAG; ACTN4; SRC; YWHAH; PGK1; COL1A1; NT5E; NME1; GNAQ; YWHAQ; DIAPH1; ITGB2; GSN; PKM; RAC1; PLG; FGB; TLN1; HSPA1A; HSPA1B; FGA; GN…
JNK signaling in the CD4+ TCR pathway	2	42	0.533333	0.802513	0.72395	1	1	1	PRKCB; CRKL;
Role of Calcineurin-dependent NFAT signaling in lymphocytes	6	95	1.6	1.061	0.503158	1	1	1	PRKCB; YWHAE; YWHAZ; YWHAG; YWHAH; YWHAQ;
IL4-mediated signaling events	8	62	2.13333	2.1666	0.0297543	1	0.244484	1	GRB2; PTPN6; ITGB3; SELP; COL1A1; COL1A2; ARG1; PIGR;
Signaling events mediated by PTP1B	6	52	1.6	1.93819	0.0871675	1	0.574685	1	GRB2; ITGB3; CAPN1; ITGA2B; SRC; TXN;
Validated transcriptional targets of AP1 family members Fra1 and Fra2	5	134	1.33333	0.62706	0.909031	1	1	1	PRKCB; CD8A; COL1A2; HLA-A; MMP9;
CXCR4-mediated signaling events	16	190	4.26667	1.41326	0.101009	1	0.640617	1	GRB2; PRKCB; PTPN6; RAP1B; FLNA; RHOC; SRC; CFL1; RAC1; GNAI2; GNB1; PTPRC; CDC42; MMP9; DNM1; CRKL;
S1P1 pathway	107	1285	28.5333	1.39677	7.01376e-05	0.11699	0.00139273	0.00624504	S100A7; ARPC4; MGAT3; GRB2; IQGAP1; LBP; PRKCB; PRDX1; PTPN6; RAP1B; HSPB1; AHSG; ACTA1; ITGB3; ITGA6; CTSD; YWHAE; YWHAZ; ACTR2; ADAM10; ACTR3; LRP1; LAMC1; VCL; RAB7A; SPTBN1; RAB11A; ITGA2B; TGFB1; SELP; ARPC3; PPP2R1A; ACTN1; COL18A1; NCKAP1; CAT; CLU; ITGAM; YWHAG; ACTN4; SRC; YWHAH; PGK1; COL1A1; NT5E; NME1; GNAQ; YWHAQ; DIAPH1; ITGB2; GSN; PKM; RAC1; PLG; FGB; TLN1; HSPA1A; HSPA1B; FGA; GN…
FOXA1 transcription factor network	7	44	1.86667	2.67162	0.0143085	1	0.130419	0.584799	APOB; SFTPA1; COL18A1; SERPINA1; C4BPB; VTN; SFTPD;
Alpha-synuclein signaling	2	33	0.533333	1.02131	0.593959	1	1	1	PARK7; SRC;
Netrin-mediated signaling events	3	32	0.8	1.57721	0.297408	1	1	1	SRC; RAC1; CDC42;
EPHA2 forward signaling	3	19	0.8	2.65578	0.100307	1	0.638896	1	GRB2; SRC; RAC1;
ATM pathway	11	307	2.93333	0.601511	0.979475	1	1	1	UBE2N; CTSD; YWHAZ; PPP2R1A; COL18A1; HSPA1A; HSPA1B; VCAN; CES1; IGFBP3; STEAP3;
TNF receptor signaling pathway	19	299	5.06667	1.06636	0.420355	1	1	1	PRKCB; APP; HSPB1; ACTA1; CTSD; YWHAE; YWHAZ; YWHAG; SRC; YWHAH; YWHAQ; GSN; RAC1; SPTAN1; ARHGDIB; CDC42; TXN; LMNA; VIM;
p53 pathway	7	189	1.86667	0.622074	0.940229	1	1	1	CTSD; COL18A1; HSPA1A; HSPA1B; VCAN; IGFBP3; STEAP3;
ErbB1 downstream signaling	107	1285	28.5333	1.39677	7.01376e-05	0.11699	0.00139273	0.00624504	S100A7; ARPC4; MGAT3; GRB2; IQGAP1; LBP; PRKCB; PRDX1; PTPN6; RAP1B; HSPB1; AHSG; ACTA1; ITGB3; ITGA6; CTSD; YWHAE; YWHAZ; ACTR2; ADAM10; ACTR3; LRP1; LAMC1; VCL; RAB7A; SPTBN1; RAB11A; ITGA2B; TGFB1; SELP; ARPC3; PPP2R1A; ACTN1; COL18A1; NCKAP1; CAT; CLU; ITGAM; YWHAG; ACTN4; SRC; YWHAH; PGK1; COL1A1; NT5E; NME1; GNAQ; YWHAQ; DIAPH1; ITGB2; GSN; PKM; RAC1; PLG; FGB; TLN1; HSPA1A; HSPA1B; FGA; GN…
EGFR-dependent Endothelin signaling events	107	1286	28.5333	1.39569	7.2519e-05	0.120962	0.00141293	0.00633558	S100A7; ARPC4; MGAT3; GRB2; IQGAP1; LBP; PRKCB; PRDX1; PTPN6; RAP1B; HSPB1; AHSG; ACTA1; ITGB3; ITGA6; CTSD; YWHAE; YWHAZ; ACTR2; ADAM10; ACTR3; LRP1; LAMC1; VCL; RAB7A; SPTBN1; RAB11A; ITGA2B; TGFB1; SELP; ARPC3; PPP2R1A; ACTN1; COL18A1; NCKAP1; CAT; CLU; ITGAM; YWHAG; ACTN4; SRC; YWHAH; PGK1; COL1A1; NT5E; NME1; GNAQ; YWHAQ; DIAPH1; ITGB2; GSN; PKM; RAC1; PLG; FGB; TLN1; HSPA1A; HSPA1B; FGA; GN…
Syndecan-4-mediated signaling events	23	209	6.13333	1.84654	0.0030343	1	0.0346658	0.155442	PRDX1; DAAM1; TNC; SDCBP; FLNA; YWHAE; YWHAZ; TFPI; ACTN1; YWHAG; YWHAH; YWHAQ; GSN; RAC1; PLG; VCAN; ITGB1; THBS1; CDC42; ITGA5; FN1; MMP9; F2;
Nongenotropic Androgen signaling	5	26	1.33333	3.23077	0.017064	1	0.14902	0.668208	SRC; RAC1; GNAI2; GNB1; CDC42;
Visual signal transduction: Rods	1	24	0.266667	0.705566	0.77192	1	1	1	GNB1;
Alpha6 beta4 integrin-ligand interactions	5	11	1.33333	7.63236	0.000251181	0.418971	0.00406768	0.0182395	ITGA6; LAMC1; LAMB1; LAMA2; LAMB2;
IL8-mediated signaling events	9	38	2.4	3.9759	0.000300041	0.500468	0.00472139	0.0211708	PRKCB; RAB7A; RAB11A; PPP2R1A; GNAI2; GNB1; RAC2; VASP; DNM1;
ATR signaling pathway	9	250	2.4	0.604472	0.967413	1	1	1	CTSD; YWHAZ; PPP2R1A; COL18A1; HSPA1A; HSPA1B; VCAN; IGFBP3; STEAP3;
RXR and RAR heterodimerization with other nuclear receptor	1	26	0.266667	0.651313	0.798405	1	1	1	TGFB1;
Regulation of nuclear SMAD2/3 signaling	16	305	4.26667	0.880412	0.741067	1	1	1	GRB2; PRKCB; HSPB1; YWHAE; YWHAZ; LAMC1; SPTBN1; YWHAG; SRC; YWHAH; YWHAQ; RAC1; COL1A2; CDC42; TXN; HSPA8;
ALK1 signaling events	17	321	4.53333	0.88878	0.732017	1	1	1	GRB2; PRKCB; HSPB1; YWHAE; YWHAZ; LAMC1; SPTBN1; TGFB1; YWHAG; SRC; YWHAH; YWHAQ; RAC1; COL1A2; CDC42; TXN; HSPA8;
PDGFR-alpha signaling pathway	2	21	0.533333	1.60464	0.358916	1	1	1	GRB2; CRKL;
Angiopoietin receptor Tie2-mediated signaling	8	50	2.13333	2.68648	0.00876102	1	0.085961	0.385451	GRB2; ANGPT1; RAC1; PLG; ITGB1; ITGA5; FN1; F2;
Arf6 trafficking events	107	1285	28.5333	1.39677	7.01376e-05	0.11699	0.00139273	0.00624504	S100A7; ARPC4; MGAT3; GRB2; IQGAP1; LBP; PRKCB; PRDX1; PTPN6; RAP1B; HSPB1; AHSG; ACTA1; ITGB3; ITGA6; CTSD; YWHAE; YWHAZ; ACTR2; ADAM10; ACTR3; LRP1; LAMC1; VCL; RAB7A; SPTBN1; RAB11A; ITGA2B; TGFB1; SELP; ARPC3; PPP2R1A; ACTN1; COL18A1; NCKAP1; CAT; CLU; ITGAM; YWHAG; ACTN4; SRC; YWHAH; PGK1; COL1A1; NT5E; NME1; GNAQ; YWHAQ; DIAPH1; ITGB2; GSN; PKM; RAC1; PLG; FGB; TLN1; HSPA1A; HSPA1B; FGA; GN…
E-cadherin signaling events	30	280	8	1.79763	0.00115164	1	0.0150073	0.067293	MGAT3; GRB2; IQGAP1; PRDX1; PTPN6; RAP1B; YWHAE; YWHAZ; ADAM10; VCL; RAB7A; ACTN1; NCKAP1; YWHAG; SRC; YWHAH; NME1; YWHAQ; DIAPH1; GSN; RAC1; VCAN; ZYX; CDC42; CTTN; ABI1; VASP; MMP9; JUP; DSP;
Androgen-mediated signaling	8	130	2.13333	1.03339	0.516074	1	1	1	PRDX1; SRC; GSN; RAC1; GNAI2; GNB1; CDC42; HSP90AA1;
Endothelins	108	1304	28.8	1.38929	8.04441e-05	0.134181	0.00152478	0.00683715	S100A7; ARPC4; MGAT3; GRB2; IQGAP1; LBP; PRKCB; PRDX1; PTPN6; RAP1B; HSPB1; AHSG; ACTA1; ITGB3; ITGA6; CTSD; YWHAE; YWHAZ; ACTR2; ADAM10; ACTR3; LRP1; LAMC1; VCL; RAB7A; SPTBN1; RAB11A; ITGA2B; TGFB1; SELP; ARPC3; PPP2R1A; ACTN1; COL18A1; NCKAP1; CAT; CLU; ITGAM; YWHAG; ACTN4; COL3A1; SRC; YWHAH; PGK1; COL1A1; NT5E; NME1; GNAQ; YWHAQ; DIAPH1; ITGB2; GSN; PKM; RAC1; PLG; FGB; TLN1; HSPA1A; HSPA1B;…
Beta5 beta6 beta7 and beta8 integrin cell surface interactions	4	17	1.06667	3.95411	0.0159169	1	0.14122	0.633235	VCAM1; FBN1; FN1; VTN;
Presenilin action in Notch and Wnt signaling	2	46	0.533333	0.732744	0.769439	1	1	1	ADAM10; NOTCH1;
a6b1 and a6b4 Integrin signaling	10	35	2.66667	4.79568	2.40628e-05	0.0401367	0.000716727	0.00321382	GRB2; ITGA6; YWHAE; YWHAZ; CD9; YWHAG; YWHAH; YWHAQ; RAC1; ITGB1;
Regulation of retinoblastoma protein	1	66	0.266667	0.256638	0.983072	1	1	1	SFTPD;
TCR signaling in na&#xef;ve CD4+ T cells	8	133	2.13333	1.01008	0.542507	1	1	1	GRB2; PRKCB; PTPN6; FLNA; SRC; PTPRC; CDC42; CRKL;
Notch signaling pathway	7	94	1.86667	1.2507	0.327823	1	1	1	ADAM10; RAB11A; NOTCH2; NOTCH1; NOTCH3; ENO1; DNM1;
E2F transcription factor network	1	73	0.266667	0.232032	0.989045	1	1	1	CES1;
IL5-mediated signaling events	108	1289	28.8	1.40545	4.86479e-05	0.0811447	0.00126789	0.00568522	S100A7; ARPC4; MGAT3; GRB2; IQGAP1; LBP; PRKCB; PRDX1; PTPN6; RAP1B; HSPB1; AHSG; SDCBP; ACTA1; ITGB3; ITGA6; CTSD; YWHAE; YWHAZ; ACTR2; ADAM10; ACTR3; LRP1; LAMC1; VCL; RAB7A; SPTBN1; RAB11A; ITGA2B; TGFB1; SELP; ARPC3; PPP2R1A; ACTN1; COL18A1; NCKAP1; CAT; CLU; ITGAM; YWHAG; ACTN4; SRC; YWHAH; PGK1; COL1A1; NT5E; NME1; GNAQ; YWHAQ; DIAPH1; ITGB2; GSN; PKM; RAC1; PLG; FGB; TLN1; HSPA1A; HSPA1B; …
IL23-mediated signaling events	2	66	0.533333	0.510734	0.911452	1	1	1	SRC; MPO;
Direct p53 effectors	7	138	1.86667	0.851954	0.724314	1	1	1	CTSD; COL18A1; HSPA1A; HSPA1B; VCAN; IGFBP3; STEAP3;
Retinoic acid receptors-mediated signaling	1	47	0.266667	0.360363	0.944978	1	1	1	TGFB1;
E-cadherin signaling in keratinocytes	5	21	1.33333	3.99963	0.00674178	1	0.0683257	0.306374	SRC; RAC1; ZYX; VASP; JUP;
IL12-mediated signaling events	5	111	1.33333	0.756979	0.800191	1	1	1	RAB7A; TGFB1; SRC; CD8A; HLA-A;
IL2 signaling events mediated by PI3K	4	67	1.06667	1.00372	0.572448	1	1	1	GRB2; SRC; RAC1; HSP90AA1;
Sphingosine 1-phosphate (S1P) pathway	107	1308	28.5333	1.37221	0.000148205	0.247205	0.0025225	0.0113109	S100A7; ARPC4; MGAT3; GRB2; IQGAP1; LBP; PRKCB; PRDX1; PTPN6; RAP1B; HSPB1; AHSG; ACTA1; ITGB3; ITGA6; CTSD; YWHAE; YWHAZ; ACTR2; ADAM10; ACTR3; LRP1; LAMC1; VCL; RAB7A; SPTBN1; RAB11A; ITGA2B; TGFB1; SELP; ARPC3; PPP2R1A; ACTN1; COL18A1; NCKAP1; CAT; CLU; ITGAM; YWHAG; ACTN4; SRC; YWHAH; PGK1; COL1A1; NT5E; NME1; GNAQ; YWHAQ; DIAPH1; ITGB2; GSN; PKM; RAC1; PLG; FGB; TLN1; HSPA1A; HSPA1B; FGA; GN…
Regulation of Androgen receptor activity	4	108	1.06667	0.622714	0.893305	1	1	1	PRDX1; SRC; GSN; HSP90AA1;
Proteoglycan syndecan-mediated signaling events	120	1342	32	1.49993	4.53433e-07	0.000756326	1.99033e-05	8.92468e-05	S100A7; ARPC4; MGAT3; GRB2; IQGAP1; LBP; PRKCB; PRDX1; DAAM1; PTPN6; TNC; RAP1B; HSPB1; AHSG; SDCBP; ACTA1; ITGB3; ITGA6; FLNA; CTSD; YWHAE; YWHAZ; ACTR2; ADAM10; ACTR3; LRP1; TFPI; LAMC1; VCL; RAB7A; SPTBN1; RAB11A; ITGA2B; TGFB1; SELP; ARPC3; PPP2R1A; ACTN1; COL18A1; NCKAP1; CAT; CLU; ITGAM; YWHAG; ACTN4; SRC; YWHAH; PGK1; COL1A1; NT5E; NME1; GNAQ; YWHAQ; DIAPH1; ITGB2; GSN; PKM; RAC1; PLG; FGB…
Atypical NF-kappaB pathway	1	14	0.266667	1.20918	0.577469	1	1	1	SRC;
IL8- and CXCR2-mediated signaling events	9	34	2.4	4.44351	0.000119417	0.199187	0.00216507	0.00970823	PRKCB; RAB7A; RAB11A; PPP2R1A; GNAI2; GNB1; RAC2; VASP; DNM1;
BMP receptor signaling	12	226	3.2	0.8913	0.704487	1	1	1	PRKCB; HSPB1; AHSG; YWHAE; YWHAZ; YWHAG; SRC; YWHAH; YWHAQ; RAC1; CDC42; TXN;
Endogenous TLR signaling	7	57	1.86667	2.06241	0.0512242	1	0.390146	1	S100A9; S100A8; CD14; SRC; VCAN; SAA1; SAA2;
Aurora A signaling	2	64	0.533333	0.526692	0.902221	1	1	1	SRC; CKAP5;
RhoA signaling pathway	22	205	5.86667	1.80075	0.00502437	1	0.0530421	0.237842	ARPC4; IQGAP1; ACTA1; ACTR2; ACTR3; VCL; ARPC3; NCKAP1; CFL1; DIAPH1; RAC1; TLN1; MSN; ARHGDIB; ARPC1B; ITGB1; CDC42; ABI1; ARPC2; ARG1; ARPC5; CYBB;
Class I PI3K signaling events mediated by Akt	107	1285	28.5333	1.39677	7.01376e-05	0.11699	0.00139273	0.00624504	S100A7; ARPC4; MGAT3; GRB2; IQGAP1; LBP; PRKCB; PRDX1; PTPN6; RAP1B; HSPB1; AHSG; ACTA1; ITGB3; ITGA6; CTSD; YWHAE; YWHAZ; ACTR2; ADAM10; ACTR3; LRP1; LAMC1; VCL; RAB7A; SPTBN1; RAB11A; ITGA2B; TGFB1; SELP; ARPC3; PPP2R1A; ACTN1; COL18A1; NCKAP1; CAT; CLU; ITGAM; YWHAG; ACTN4; SRC; YWHAH; PGK1; COL1A1; NT5E; NME1; GNAQ; YWHAQ; DIAPH1; ITGB2; GSN; PKM; RAC1; PLG; FGB; TLN1; HSPA1A; HSPA1B; FGA; GN…
LKB1 signaling events	107	1305	28.5333	1.37537	0.000134739	0.224744	0.0024166	0.0108361	S100A7; ARPC4; MGAT3; GRB2; IQGAP1; LBP; PRKCB; PRDX1; PTPN6; RAP1B; HSPB1; AHSG; ACTA1; ITGB3; ITGA6; CTSD; YWHAE; YWHAZ; ACTR2; ADAM10; ACTR3; LRP1; LAMC1; VCL; RAB7A; SPTBN1; RAB11A; ITGA2B; TGFB1; SELP; ARPC3; PPP2R1A; ACTN1; COL18A1; NCKAP1; CAT; CLU; ITGAM; YWHAG; ACTN4; SRC; YWHAH; PGK1; COL1A1; NT5E; NME1; GNAQ; YWHAQ; DIAPH1; ITGB2; GSN; PKM; RAC1; PLG; FGB; TLN1; HSPA1A; HSPA1B; FGA; GN…
Regulation of RhoA activity	22	205	5.86667	1.80075	0.00502437	1	0.0530421	0.237842	ARPC4; IQGAP1; ACTA1; ACTR2; ACTR3; VCL; ARPC3; NCKAP1; CFL1; DIAPH1; RAC1; TLN1; MSN; ARHGDIB; ARPC1B; ITGB1; CDC42; ABI1; ARPC2; ARG1; ARPC5; CYBB;
Signaling events mediated by PRL	5	23	1.33333	3.65199	0.0101064	1	0.0957811	0.429484	RHOC; SRC; RAC1; AGT; ITGB1;
Trk receptor signaling mediated by the MAPK pathway	1	34	0.266667	0.498108	0.877009	1	1	1	RAP1B;
Trk receptor signaling mediated by PI3K and PLC-gamma	8	63	2.13333	2.13222	0.0323836	1	0.260946	1	GRB2; RAP1B; YWHAE; YWHAZ; YWHAG; SRC; YWHAH; YWHAQ;
AndrogenReceptor	2	78	0.533333	0.43217	0.951766	1	1	1	FLNA; CALR;
Wnt	5	82	1.33333	1.02466	0.545682	1	1	1	PRKCB; DAAM1; LRP1; RAC1; JUP;
KitReceptor	6	54	1.6	1.86642	0.100354	1	0.638896	1	GRB2; PRKCB; PTPN6; SRC; CLTC; CRKL;
Alpha6Beta4Integrin	12	48	3.2	4.19585	1.66248e-05	0.0277302	0.000533274	0.00239121	GRB2; ITGA6; YWHAE; YWHAZ; SRC; YWHAH; YWHAQ; RAC1; CD151; CLCA1; VIM; DSP;
TNF alpha/NF-kB	9	171	2.4	0.883714	0.699255	1	1	1	HSPB1; FLNA; YWHAE; YWHAZ; YWHAG; SRC; YWHAH; YWHAQ; HSP90AA1;
TGFBR	4	125	1.06667	0.538032	0.945976	1	1	1	PRKCB; TGFB1; HSPA8; CD44;
EGFR1	11	138	2.93333	1.33809	0.199338	1	1	1	GRB2; PRKCB; PTPN6; EEF1A1; PRKAR1A; SRC; RAC1; CDC42; ABI1; DNM1; CRKL;
NOTCH	3	57	0.8	0.885572	0.669425	1	1	1	APP; NOTCH2; NOTCH3;
Mesenchymal-to-epithelial transition	10	223	2.66667	0.752867	0.865227	1	1	1	LCN2; AZGP1; CAPN1; CD9; POF1B; ARHGDIB; PTPRF; F11R; JUP; DSP;
Epithelial-to-mesenchymal transition	31	185	8.26667	2.81135	1.09855e-07	0.000183238	5.23538e-06	2.34755e-05	TNC; SEPT6; SRGN; FSTL1; SERPINF1; COL6A1; EFEMP1; ASPN; VCAM1; TUBA1A; SLC2A3; COL6A2; MSN; SPARCL1; FHL1; GNG11; VCAN; HEG1; PTPRC; FGL2; FBN1; PTX3; FBLN1; SERPING1; PTGDS; FN1; F13A1; VIM; C1S; C1R; SPARC;

## Sheet: Protein domain
Analysis: Protein domain
Dataset name: New Set
Number of genes in the dataset: 606
Number of genes in the dataset (which are available in Protein domain database) :553
Number of genes in background: 14847
Is analysis quantitative: No
						Corrected p-values
Protein domain	No. of genes in the dataset	No. of genes in the background dataset	Percentage of genes	Fold enrichment	P-value (Hypergeometric test)	Bonferroni method	BH method	Q-value (Storey-Tibshirani method)	genes mapped (from input data set)
coiled coil region	81	2968	14.6474	0.73279	0.999621	1	1	1	APOBR; TTN; APOA1; GOLM1; IQGAP1; APOB; DAAM1; APP; APOE; APOA5; MAPRE2; SLC38A10; F8; ANK1; ALDH16A1; MLEC; OLFM1; UGGT1; SDPR; SEPT6; MAN2A1; FSTL1; TNXB; LAMC1; VCL; PDCD6IP; TUBB; LAMB1; TNN; MMRN1; LAMA4; ACTN1; MMRN2; POF1B; TUBB4B; FGL1; TUBB1; ATP6V0A1; MYH9; MVP; TPM4; ANGPT1; DIAPH1; LAMA2; SSC5D; TLN1; HSPA1A; HSPA1B; MSN; GNB1; SPARCL1; NUCB1; LAMB2; TPM3; FGL2; CANX; THBS1; HSP90B1; …
UBCc	1	42	0.180832	0.645468	0.797392	1	1	1	UBE2N;
signal peptide	316	3668	57.1429	2.313	8.51863e-62	8.26307e-59	8.26307e-59	4.54565e-58	ITLN1; APOC1; APOC2; APOC3; ADAMTS13; APOA1; KLKB1; APOC4; PLA2G7; LGALS3BP; IGF2R; LBP; LCN2; CILP; SERPINA5; CD14; APOB; ICAM3; SERPINE2; COL12A1; APP; CETP; BPIFB1; APOE; PGLYRP2; FAT4; ORM1; FOLH1; APOA5; AZGP1; BCAM; F8; TNC; ANK1; RELN; CD55; COL6A6; LCAT; QSOX1; MLEC; OLFM1; SERPIND1; C4B_2; C4B; SERPINA11; ADIPOQ; AGRN; IGFALS; MBL2; C9; CLEC3B; SVEP1; AHSG; CD36; CST3; MATN2; MAMDC2; CA4…
transmembrane domain	115	4771	20.7957	0.647189	1	1	1	1	XYLT2; ADAMTS13; GOLM1; MGAT3; IGF2R; ICAM3; APP; FAT4; FOLH1; BCAM; SLC38A10; LCAT; ST3GAL6; QSOX1; MLEC; ATP2B4; UGGT1; GPX3; CD36; MAN2A1; ITGB3; CA4; ITGA6; ADGRG6; PECAM1; CD34; MOGS; CD47; ADAM10; LRP1; ITGAL; ITGA2B; PKD1; GP9; SELP; TSPAN14; CD9; APMAP; TREML1; PTPRZ1; ITGAM; ATP6V0A1; ADGRF5; NT5E; TSPAN9; VCAM1; GP1BB; SELPLG; SLC4A1; ITGB2; SELL; SLC2A3; C6orf25; GGT1; PLXDC2; B3GNT2; …
TPR	1	93	0.180832	0.29154	0.971024	1	1	1	STIP1;
WW	1	49	0.180832	0.553277	0.844795	1	1	1	IQGAP1;
IG	17	340	3.07414	1.34313	0.134507	1	0.985774	1	TTN; ICAM3; BCAM; PECAM1; TREML1; ADGRF5; VCAM1; C6orf25; HMCN1; VCAN; FCRL5; IGSF8; BSG; FCGR3A; ICAM1; PIGR; CHL1;
DSPc	1	28	0.180832	0.968087	0.654861	1	1	1	DUSP3;
CA	5	114	0.904159	1.17978	0.420178	1	1	1	FAT4; DSC1; FAT1; DSC3; DSG1;
EH	2	11	0.361664	4.90134	0.0609673	1	0.52802	1	EHD1; EHD3;
EFh	11	144	1.98915	2.05258	0.0188528	1	0.207809	1	SPTA1; MYL12B; MYL12A; CAPN1; FSTL1; ACTN1; ACTN4; MYL6; SPTAN1; CALML5; SRI;
S_TKc	1	307	0.180832	0.0883232	0.999992	1	1	1	PRKCB;
ZnMc	1	29	0.180832	0.934716	0.667741	1	1	1	MMP9;
HX	4	23	0.723327	4.67879	0.00959405	1	0.112123	0.616808	HPX; PRG4; MMP9; VTN;
PSI	5	44	0.904159	3.05627	0.0231111	1	0.246349	1	ITGB2; PLXDC2; ITGB1; ATRN; MEGF8;
IPT	1	27	0.180832	1.00393	0.641483	1	1	1	PKHD1L1;
SH3	8	216	1.44665	0.995554	0.557145	1	1	1	SPTA1; GRB2; SKAP2; SRC; SPTAN1; CTTN; ABI1; CRKL;
CH	10	66	1.80832	4.07127	0.000152683	0.148102	0.00448794	0.0246889	IQGAP1; TAGLN2; SPTB; MAPRE2; PARVB; FLNA; SPTBN1; ACTN1; ACTN4; CNN2;
SPEC	7	32	1.26582	5.87947	0.00014309	0.138798	0.00433743	0.0238609	SPTA1; SPTB; SPTBN1; ACTN1; ACTN4; SPTAN1; DSP;
LRRNT	8	99	1.44665	2.172	0.0313135	1	0.316397	1	IGFALS; PKD1; GP9; ASPN; GP1BB; LUM; GP1BA; CPN2;
LRR	8	233	1.44665	0.92292	0.642781	1	1	1	IGFALS; PKD1; ERBB2IP; ASPN; LUM; RSU1; GP1BA; CPN2;
LRR_TYP	6	132	1.08499	1.22229	0.369	1	1	1	IGFALS; PKD1; LUM; RSU1; GP1BA; CPN2;
LRRCT	6	90	1.08499	1.79263	0.118959	1	0.908586	1	IGFALS; PKD1; GP9; GP1BB; GP1BA; CPN2;
IGc2	12	211	2.16998	1.52808	0.0964018	1	0.772808	1	TTN; CILP; BCAM; A1BG; ADGRF5; VCAM1; HSPG2; HMCN1; BSG; PTPRF; F11R; CHL1;
IG_like	10	128	1.80832	2.0994	0.0213056	1	0.229627	1	TTN; ICAM3; BCAM; PECAM1; CD47; A1BG; VCAM1; FCRL5; ICAM1; CHL1;
ANK	5	249	0.904159	0.540166	0.957684	1	1	1	ANK1; ILK; NOTCH2; NOTCH1; NOTCH3;
FN3	15	187	2.71248	2.15487	0.00434555	1	0.0562025	0.309179	COL12A1; TNC; TNXB; PTPRB; TNN; PTPRZ1; COL6A3; PTPRJ; PTPRC; ABI3BP; PTPRF; PTPRG; FN1; SNED1; CHL1;
FERM_C	1	27	0.180832	1.00393	0.641483	1	1	1	MSN;
calpain_III	1	12	0.180832	2.25779	0.365975	1	1	1	CAPN1;
WD40	5	269	0.904159	0.500006	0.97416	1	1	1	WDR1; CORO1C; GNB1; ARPC1B; CORO1A;
EGF	40	208	7.23327	5.16405	6.14842e-18	5.96397e-15	1.19279e-15	6.56174e-15	FAT4; TNC; RELN; AGRN; SVEP1; MATN2; F9; TNXB; LRP1; OIT3; SELP; MMRN1; MFGE8; NID1; HABP2; THBS3; PROS1; SELL; HSPG2; THBS4; HMCN1; VCAN; F10; HEG1; NOTCH2; THBS1; FBN1; FBLN1; NOTCH1; COMP; NID2; FAT1; LTBP1; HGFAC; NOTCH3; CD248; SNED1; LDLR; ATRN; MEGF8;
EGF_like	20	87	3.61664	6.17425	4.3566e-11	4.2259e-08	4.69545e-09	2.58304e-08	TNC; RELN; AGRN; TNXB; LRP1; LAMC1; EFEMP1; OIT3; TNN; PCSK6; FCGBP; LAMA2; HSPG2; HEG1; ITGB1; FBLN1; FAT1; CRTAC1; ATRN; MEGF8;
Cation_ATPase_N	2	18	0.361664	2.99632	0.143293	1	0.985774	1	ATP2B4; ATP1A1;
VIT	4	9	0.723327	11.9488	0.00020659	0.200392	0.0050098	0.0275597	ITIH4; ITIH3; ITIH2; ITIH1;
VWA	23	84	4.15913	7.35346	2.6287e-14	2.54984e-11	4.24974e-12	2.33785e-11	ITIH4; COL12A1; COL6A6; SVEP1; MATN2; ITGB3; VWF; ITGAL; COL6A1; ITGAM; COL6A3; ITGB2; HMCN1; ANTXR2; COL6A2; ITIH3; ITGB1; CLCA1; ITGA2; C2; CFB; ITIH2; ITIH1;
FN2	4	14	0.723327	7.68444	0.00141425	1	0.0244967	0.13476	IGF2R; FN1; MMP9; HGFAC;
FN1	2	4	0.361664	13.4573	0.00790385	1	0.0934967	0.51434	FN1; HGFAC;
KR	4	16	0.723327	6.72449	0.00242338	1	0.0356164	0.195931	HABP2; PLG; HGFAC; F2;
Tryp_SPc	20	115	3.61664	4.67108	8.06629e-09	7.8243e-06	6.01869e-07	3.31098e-06	PRSS1; KLKB1; F9; CFI; HABP2; PLG; F10; HP; MASP1; C2; MASP2; CTSG; F11; HPR; HGFAC; F2; C1S; C1RL; CFB; C1R;
UBQ	1	45	0.180832	0.602446	0.819259	1	1	1	UBA52;
EGF_CA	32	98	5.78662	8.76842	5.18692e-22	5.03131e-19	2.51565e-19	1.3839e-18	FAT4; SVEP1; MATN2; F9; LRP1; EFEMP1; OIT3; NID1; THBS3; PROS1; THBS4; HMCN1; VCAN; F10; HEG1; NOTCH2; MASP1; FBN1; FBLN1; NOTCH1; MASP2; COMP; NID2; FAT1; LTBP1; NOTCH3; CD248; SNED1; LDLR; C1S; C1R; MEGF8;
VWC	7	38	1.26582	4.95138	0.000442116	0.428853	0.00893443	0.0491497	VWF; MUC2; COL3A1; FCGBP; COL1A1; THBS1; MUC5B;
ANX	5	13	0.904159	10.3387	7.06612e-05	0.0685414	0.00228471	0.0125686	ANXA2; ANXA7; ANXA3; ANXA1; ANXA11;
AAA	2	145	0.361664	0.372138	0.973594	1	1	1	ATP5B; VCP;
FA58C	3	20	0.542495	4.03855	0.0365639	1	0.337656	1	F8; MFGE8; F5;
Zn_pept	2	21	0.361664	2.56848	0.183202	1	1	1	CPB2; CPN1;
CCP	24	55	4.33996	11.7181	2.6353e-20	2.55624e-17	8.52081e-18	4.68743e-17	CD55; SVEP1; SELP; CFHR1; C7; C4BPA; SELL; APOH; VCAN; HP; C4BPB; CFHR4; MASP1; C6; C2; MASP2; CR1; CFHR5; F13B; SNED1; C1S; CFH; CFB; C1R;
IQ	4	84	0.723327	1.2815	0.382163	1	1	1	IQGAP1; MYO1G; MYH9; MYO1C;
RasGAP	2	15	0.361664	3.59519	0.105652	1	0.835259	1	IQGAP1; RASA3;
PDZ	3	150	0.542495	0.538707	0.92181	1	1	1	PDLIM1; SDCBP; ERBB2IP;
B41	3	51	0.542495	1.58423	0.295546	1	1	1	FERMT3; TLN1; MSN;
RAB	9	64	1.62749	3.77905	0.00057273	0.555548	0.011111	0.0611231	RAB6B; RAB2A; RAB14; RAB7A; RAB11A; RAB5C; RAB27B; RAB10; RAB5B;
PH	7	278	1.26582	0.676961	0.897332	1	1	1	PLEK; SPTB; RASA3; FERMT3; SPTBN1; SKAP2; DNM1;
S_TK_X	1	56	0.180832	0.48413	0.881123	1	1	1	PRKCB;
C2	2	138	0.361664	0.391013	0.966898	1	1	1	PRKCB; RASA3;
HATPase_c	2	18	0.361664	2.99632	0.143293	1	0.985774	1	HSP90B1; HSP90AA1;
C1Q	7	28	1.26582	6.7191	5.72891e-05	0.0555704	0.00191622	0.0105414	ADIPOQ; C1QTNF3; MMRN1; C1QC; C1QB; C1QA; EMILIN1;
LIM	5	73	0.904159	1.8423	0.135749	1	0.985774	1	PDLIM1; CSRP1; FHL1; LIMS1; ZYX;
ACTIN	4	31	0.723327	3.47175	0.0270027	1	0.278644	1	ACTA1; ACTR2; ACTR3; ACTB;
Cadherin_pro	2	7	0.361664	7.69811	0.0256787	1	0.267832	1	DSC1; DSC3;
GLA	4	13	0.723327	8.2751	0.00104062	1	0.0190453	0.104771	F9; PROS1; F10; F2;
SH2	4	111	0.723327	0.969814	0.597189	1	1	1	GRB2; PTPN6; SRC; CRKL;
TyrKc	1	88	0.180832	0.308103	0.964927	1	1	1	SRC;
PTPc	7	37	1.26582	5.08516	0.000372479	0.361305	0.00785445	0.0432086	PTPN6; PTPRB; PTPRZ1; PTPRJ; PTPRC; PTPRF; PTPRG;
LINK	2	14	0.361664	3.8518	0.0937964	1	0.758188	1	VCAN; CD44;
CUB	8	49	1.44665	4.38787	0.000412387	0.400016	0.00851097	0.0468202	ADGRG6; MASP1; MASP2; ATRN; C1S; C1RL; C1R; MEGF8;
PTX	3	7	0.542495	11.528	0.00160782	1	0.025993	0.142992	ADGRG6; APCS; PTX3;
GPS	3	33	0.542495	2.44809	0.123395	1	0.935104	1	ADGRG6; PKD1; ADGRF5;
DEP	1	21	0.180832	1.29063	0.549621	1	1	1	PLEK;
INB	3	8	0.542495	10.0888	0.00250155	1	0.0362165	0.199233	ITGB3; ITGB2; ITGB1;
Integrin_B_tail	3	7	0.542495	11.528	0.00160782	1	0.025993	0.142992	ITGB3; ITGB2; ITGB1;
FRI	1	19	0.180832	1.42641	0.514049	1	1	1	COL18A1;
NDK	1	10	0.180832	2.7089	0.315931	1	1	1	NME1;
STYKc	1	48	0.180832	0.564801	0.838771	1	1	1	ILK;
TSP1	10	64	1.80832	4.19848	0.000117175	0.11366	0.00366645	0.0201697	ADAMTS13; CILP; C9; C7; C8B; C8A; HMCN1; THBS1; C6; CFP;
ZU5	1	9	0.180832	3.00956	0.28945	1	1	1	ANK1;
DEATH	1	27	0.180832	1.00393	0.641483	1	1	1	ANK1;
ARM	1	29	0.180832	0.934716	0.667741	1	1	1	JUP;
P4Hc	1	16	0.180832	1.6937	0.455365	1	1	1	PLOD1;
DYNc	1	7	0.180832	3.8682	0.233377	1	1	1	DNM1;
GED	1	6	0.180832	4.51183	0.203706	1	1	1	DNM1;
A4_EXTRA	2	3	0.361664	17.9282	0.00405187	1	0.0531124	0.292179	APP; APLP1;
CT	3	21	0.542495	3.84633	0.0415117	1	0.369534	1	VWF; MUC2; MUC5B;
WH2	1	14	0.180832	1.93548	0.412365	1	1	1	INF2;
IGc1	4	41	0.723327	2.62519	0.0651998	1	0.55968	1	AZGP1; IGLL1; HLA-A; HLA-B;
VWD	4	15	0.723327	7.17249	0.00187217	1	0.0288254	0.158573	VWF; MUC2; FCGBP; MUC5B;
C8	4	12	0.723327	8.96411	0.000742172	0.719906	0.0141158	0.0776533	VWF; MUC2; FCGBP; MUC5B;
VWC_def	2	5	0.361664	10.7712	0.0128492	1	0.148377	0.816246	VWF; MUC2;
TGFB	4	38	0.723327	2.83239	0.0517781	1	0.452475	1	VWF; INHBE; TGFB1; INHBC;
TSPN	5	26	0.904159	5.17134	0.0024182	1	0.0356164	0.195931	COL12A1; COL18A1; THBS3; THBS4; THBS1;
KAZAL	5	47	0.904159	2.86123	0.0298325	1	0.304605	1	AGRN; FSTL1; SPARCL1; C6; SPARC;
BACK	1	61	0.180832	0.444454	0.901748	1	1	1	LGALS3BP;
CLECT	13	86	2.35081	4.06101	1.65829e-05	0.0160854	0.000699365	0.00384731	MBL2; CLEC3B; SFTPA1; PKD1; SELP; COLEC11; COLEC10; SELL; VCAN; CD209; CD248; ATRN; SFTPD;
DUF1899	2	8	0.361664	6.73705	0.0334044	1	0.330635	1	CORO1C; CORO1A;
DUF1900	2	8	0.361664	6.73705	0.0334044	1	0.330635	1	CORO1C; CORO1A;
C1	1	67	0.180832	0.404658	0.921837	1	1	1	PRKCB;
MYSc	3	38	0.542495	2.12606	0.16727	1	1	1	MYO1G; MYH9; MYO1C;
CASc	1	14	0.180832	1.93548	0.412365	1	1	1	CASP14;
GGL	1	17	0.180832	1.59413	0.475673	1	1	1	GNG11;
G_gamma	1	17	0.180832	1.59413	0.475673	1	1	1	GNG11;
LDLa	10	47	1.80832	5.71676	7.07139e-06	0.00685925	0.000342963	0.00188669	C9; CFI; LRP1; C7; C8B; HSPG2; C8A; C6; PRKCSH; LDLR;
SR	6	26	1.08499	6.20355	0.00031638	0.306889	0.00697475	0.0383692	LGALS3BP; CFI; SSC5D; LOXL3; CD5L; MARCO;
MAM	1	17	0.180832	1.59413	0.475673	1	1	1	MAMDC2;
Matrilin_ccoil	1	4	0.180832	6.76212	0.140881	1	0.985774	1	MATN2;
cNMP	1	34	0.180832	0.797298	0.725289	1	1	1	PRKAR1A;
OLF	2	13	0.361664	4.14787	0.0823632	1	0.671364	1	OLFM1; OLFM4;
IGv	2	20	0.361664	2.69684	0.169708	1	1	1	CD8A; F11R;
H4	14	15	2.53165	25.059	1.22159e-19	1.18494e-16	2.96235e-17	1.62963e-16	HIST4H4; HIST2H4B; HIST1H4I; HIST1H4A; HIST1H4D; HIST1H4F; HIST1H4K; HIST1H4J; HIST1H4C; HIST1H4H; HIST1H4B; HIST1H4E; HIST1H4L; HIST2H4A;
GEL	1	8	0.180832	3.38528	0.261945	1	1	1	GSN;
Carb_anhydrase	5	17	0.904159	7.9075	0.000300138	0.291134	0.00677056	0.0372459	CA4; CA2; PTPRZ1; PTPRG; CA1;
SCY	3	44	0.542495	1.8362	0.224729	1	1	1	PPBP; PF4V1; PF4;
Tubulin	7	23	1.26582	8.17914	1.39496e-05	0.0135311	0.000615051	0.00338349	EHHADH; TUBA8; TUBA4A; TUBB; TUBB4B; TUBB1; TUBA1A;
Tubulin_C	7	22	1.26582	8.55075	1.00244e-05	0.00972368	0.000463032	0.00254721	EHHADH; TUBA8; TUBA4A; TUBB; TUBB4B; TUBB1; TUBA1A;
PHB	3	11	0.542495	7.33982	0.00677966	1	0.0832439	0.457938	STOM; FLOT1; FLOT2;
EGF_Lam	9	33	1.62749	7.328	2.23935e-06	0.00217217	0.000120676	0.000663857	AGRN; LAMC1; LAMB1; LAMA4; LAMA2; HSPG2; LAMB2; ATRN; MEGF8;
CDC48_N	1	3	0.180832	9.00867	0.107636	1	0.835259	1	VCP;
PGAM	1	10	0.180832	2.7089	0.315931	1	1	1	PGAM1;
LU	1	17	0.180832	1.59413	0.475673	1	1	1	CD59;
SERPIN	15	35	2.71248	11.5105	4.98313e-13	4.83364e-10	6.04205e-11	3.32383e-10	SERPINA5; SERPINE2; SERPINB1; SERPIND1; SERPINA11; SERPINF1; SERPINA3; SERPINA4; SERPINA1; SERPINC1; SERPINA10; AGT; SERPINF2; SERPING1; SERPINB3;
DISIN	2	21	0.361664	2.56848	0.183202	1	1	1	ADAM10; ADAMDEC1;
ACR	1	23	0.180832	1.17845	0.582593	1	1	1	ADAMTS13;
KU	4	17	0.723327	6.32916	0.00307669	1	0.0438881	0.241435	APP; TFPI; COL6A3; AMBP;
RHO	4	20	0.723327	5.38026	0.00573289	1	0.0731698	0.402518	RHOC; RAC1; CDC42; RAC2;
G_alpha	2	16	0.361664	3.37063	0.117882	1	0.907504	1	GNAQ; GNAI2;
LamG	8	44	1.44665	4.88638	0.000190822	0.185098	0.0050098	0.0275597	FAT4; AGRN; LAMA4; COL18A1; PROS1; LAMA2; HSPG2; FAT1;
ADF	4	10	0.723327	10.7551	0.000334191	0.324165	0.00720367	0.0396285	GMFG; DSTN; CFL1; COTL1;
t_SNARE	2	22	0.361664	2.45178	0.196845	1	1	1	STX11; SNAP23;
ZP	1	15	0.180832	1.80654	0.434273	1	1	1	OIT3;
FAS1	2	4	0.361664	13.4573	0.00790385	1	0.0934967	0.51434	POSTN; TGFBI;
CLb	1	2	0.180832	13.4906	0.0731083	1	0.600975	1	CLU;
CLa	1	2	0.180832	13.4906	0.0731083	1	0.600975	1	CLU;
Gp_dh_N	1	2	0.180832	13.4906	0.0731083	1	0.600975	1	GAPDH;
H3	2	18	0.361664	2.99632	0.143293	1	0.985774	1	H3F3A; H3F3B;
LY	4	15	0.723327	7.17249	0.00187217	1	0.0288254	0.158573	LRP1; NID1; NID2; LDLR;
IRS	1	14	0.180832	1.93548	0.412365	1	1	1	TLN1;
DEFSN	2	9	0.361664	5.98932	0.0419059	1	0.369534	1	DEFA1; DEFA1B;
FU	1	18	0.180832	1.50561	0.495225	1	1	1	PCSK6;
PROF	1	2	0.180832	13.4906	0.0731083	1	0.600975	1	PFN1;
BTK	1	9	0.180832	3.00956	0.28945	1	1	1	RASA3;
FH2	4	15	0.723327	7.17249	0.00187217	1	0.0288254	0.158573	DAAM1; FHOD1; INF2; DIAPH1;
FOLN	6	11	1.08499	14.6552	1.02367e-06	0.000992961	6.61974e-05	0.000364162	AGRN; FSTL1; FCGBP; SPARCL1; SNED1; SPARC;
SEA	3	14	0.542495	5.76812	0.013764	1	0.157071	0.864075	AGRN; ADGRF5; HSPG2;
SynN	1	10	0.180832	2.7089	0.315931	1	1	1	STX11;
STI1	1	9	0.180832	3.00956	0.28945	1	1	1	STIP1;
LYZ1	1	9	0.180832	3.00956	0.28945	1	1	1	LYZ;
TY	3	17	0.542495	4.75082	0.0236751	1	0.249618	1	NID1; IGFBP3; NID2;
DoH	1	4	0.180832	6.76212	0.140881	1	0.985774	1	DBH;
RAS	2	23	0.361664	2.34523	0.210605	1	1	1	RAP2B; RAP1B;
COLFI	3	11	0.542495	7.33982	0.00677966	1	0.0832439	0.457938	COL3A1; COL1A1; COL1A2;
TGc	3	11	0.542495	7.33982	0.00677966	1	0.0832439	0.457938	TGM2; EPB42; F13A1;
SAA	3	4	0.542495	20.1525	0.000199898	0.193901	0.0050098	0.0275597	SAA4; SAA1; SAA2;
Drf_GBD	3	9	0.542495	8.96908	0.00364903	1	0.049853	0.274249	DAAM1; INF2; DIAPH1;
Drf_FH3	3	9	0.542495	8.96908	0.00364903	1	0.049853	0.274249	DAAM1; INF2; DIAPH1;
Enolase_N	1	4	0.180832	6.76212	0.140881	1	0.985774	1	ENO1;
Enolase_C	1	4	0.180832	6.76212	0.140881	1	0.985774	1	ENO1;
LamNT	4	16	0.723327	6.72449	0.00242338	1	0.0356164	0.195931	LAMC1; LAMB1; LAMA2; LAMB2;
NL	3	7	0.542495	11.528	0.00160782	1	0.025993	0.142992	NOTCH2; NOTCH1; NOTCH3;
CY	5	17	0.904159	7.9075	0.000300138	0.291134	0.00677056	0.0372459	AHSG; CST3; FETUB; HRG; KNG1;
Int_alpha	7	19	1.26582	9.90015	3.26519e-06	0.00316724	0.000166697	0.000917025	ITGA6; ITGAL; ITGA2B; ITGAM; GPLD1; ITGA2; ITGA5;
FBG	14	29	2.53165	12.9657	3.8979e-13	3.78096e-10	5.40138e-11	2.97138e-10	ITLN1; TNC; TNXB; TNN; FGL1; ANGPT1; ANGPTL6; FGB; FGA; FGG; FCN1; FGL2; FCN2; FCN3;
PAN_AP	1	6	0.180832	4.51183	0.203706	1	1	1	PLG;
ILWEQ	1	4	0.180832	6.76212	0.140881	1	0.985774	1	TLN1;
14_3_3	5	7	0.904159	19.1878	1.38975e-06	0.00134805	8.42534e-05	0.000463491	YWHAE; YWHAZ; YWHAG; YWHAH; YWHAQ;
H2A	1	27	0.180832	1.00393	0.641483	1	1	1	HIST2H2AC;
CLH	1	3	0.180832	9.00867	0.107636	1	0.835259	1	CLTC;
Ami_2	1	4	0.180832	6.76212	0.140881	1	0.985774	1	PGLYRP2;
PGRP	1	4	0.180832	6.76212	0.140881	1	0.985774	1	PGLYRP2;
FBA	1	6	0.180832	4.51183	0.203706	1	1	1	NCCRP1;
WSC	1	5	0.180832	5.4124	0.172889	1	1	1	PKD1;
BPI1	4	9	0.723327	11.9488	0.00020659	0.200392	0.0050098	0.0275597	LBP; CETP; BPIFB1; PLTP;
IB	1	18	0.180832	1.50561	0.495225	1	1	1	IGFBP3;
BPI2	3	9	0.542495	8.96908	0.00364903	1	0.049853	0.274249	LBP; CETP; PLTP;
SAPA	2	3	0.361664	17.9282	0.00405187	1	0.0531124	0.292179	SFTPB; PSAP;
SapB	2	6	0.361664	8.97899	0.0188013	1	0.207809	1	SFTPB; PSAP;
C345C	5	17	0.904159	7.9075	0.000300138	0.291134	0.00677056	0.0372459	C4B_2; C4B; C5; C4A; C3;
CysPc	1	15	0.180832	1.80654	0.434273	1	1	1	CAPN1;
CARP	1	5	0.180832	5.4124	0.172889	1	1	1	CAP1;
MACPF	5	12	0.904159	11.1996	4.48556e-05	0.0435099	0.0017404	0.00957419	C9; C7; C8B; C8A; C6;
PKD	1	9	0.180832	3.00956	0.28945	1	1	1	PKD1;
WH1	1	10	0.180832	2.7089	0.315931	1	1	1	VASP;
RIIa	1	6	0.180832	4.51183	0.203706	1	1	1	PRKAR1A;
A2M_N_2	7	9	1.26582	20.8881	3.23257e-09	3.1356e-06	2.613e-07	1.43745e-06	C4B_2; C4B; C5; CD109; C4A; A2M; C3;
ANATO	6	7	1.08499	23.0177	1.76317e-08	1.71028e-05	1.22163e-06	6.72035e-06	C4B_2; C4B; C5; C4A; FBLN1; C3;
A2M	7	9	1.26582	20.8881	3.23257e-09	3.1356e-06	2.613e-07	1.43745e-06	C4B_2; C4B; C5; CD109; C4A; A2M; C3;
A2M_recep	7	9	1.26582	20.8881	3.23257e-09	3.1356e-06	2.613e-07	1.43745e-06	C4B_2; C4B; C5; CD109; C4A; A2M; C3;
LamB	3	7	0.542495	11.528	0.00160782	1	0.025993	0.142992	LAMC1; LAMA2; HSPG2;
TOG	1	4	0.180832	6.76212	0.140881	1	0.985774	1	CKAP5;
Fib_alpha	3	3	0.542495	26.8476	5.14029e-05	0.0498608	0.00178074	0.00979614	FGB; FGA; FGG;
FIMAC	4	4	0.723327	26.8476	1.90458e-06	0.00184744	0.000108673	0.000597828	AGRN; CFI; C7; C6;
ALBUMIN	3	4	0.542495	20.1525	0.000199898	0.193901	0.0050098	0.0275597	ALB; GC; AFM;
LH2	3	16	0.542495	5.04756	0.0200401	1	0.218414	1	PKD1; LIPC; LIPG;
C4	2	6	0.361664	8.97899	0.0188013	1	0.207809	1	COL4A2; COL4A1;
PLEC	1	6	0.180832	4.51183	0.203706	1	1	1	DSP;
IG_FLMN	1	10	0.180832	2.7089	0.315931	1	1	1	FLNA;
G2F	3	3	0.542495	26.8476	5.14029e-05	0.0498608	0.00178074	0.00979614	NID1; HMCN1; NID2;
SO	2	9	0.361664	5.98932	0.0419059	1	0.369534	1	PRG4; VTN;
ZM	1	3	0.180832	9.00867	0.107636	1	0.835259	1	PDLIM1;
6PGD	1	1	0.180832	26.8476	0.0372466	1	0.337656	1	PGD;
VPS10	1	5	0.180832	5.4124	0.172889	1	1	1	SORT1;
NOD	3	4	0.542495	20.1525	0.000199898	0.193901	0.0050098	0.0275597	NOTCH2; NOTCH1; NOTCH3;
NODP	3	4	0.542495	20.1525	0.000199898	0.193901	0.0050098	0.0275597	NOTCH2; NOTCH1; NOTCH3;
G8	2	4	0.361664	13.4573	0.00790385	1	0.0934967	0.51434	CEMIP; PKHD1L1;
PbH1	1	6	0.180832	4.51183	0.203706	1	1	1	PKHD1L1;
Alpha-mann_mid	1	5	0.180832	5.4124	0.172889	1	1	1	MAN2A1;
DUF3454	3	3	0.542495	26.8476	5.14029e-05	0.0498608	0.00178074	0.00979614	NOTCH2; NOTCH1; NOTCH3;
BRO1	1	5	0.180832	5.4124	0.172889	1	1	1	PDCD6IP;
CDC48_2	1	2	0.180832	13.4906	0.0731083	1	0.600975	1	VCP;
TR_FER	2	3	0.361664	17.9282	0.00405187	1	0.0531124	0.292179	TF; LTF;
THY	1	5	0.180832	5.4124	0.172889	1	1	1	TMSB4X;
Integrin_b_cyt	3	6	0.542495	13.4462	0.000944861	0.916516	0.0176253	0.0969595	ITGB3; ITGB2; ITGB1;
LPD_N	2	2	0.361664	26.8476	0.00138489	1	0.0244245	0.134363	APOB; MTTP;
efhand_Ca_insen	4	6	0.723327	17.9133	2.6904e-05	0.0260969	0.00108737	0.0059818	SPTA1; ACTN1; ACTN4; SPTAN1;
DUF1943	1	1	0.180832	26.8476	0.0372466	1	0.337656	1	APOB;
VWC_out	1	1	0.180832	26.8476	0.0372466	1	0.337656	1	MUC2;
APPLE	2	2	0.361664	26.8476	0.00138489	1	0.0244245	0.134363	KLKB1; F11;
TR_THY	1	1	0.180832	26.8476	0.0372466	1	0.337656	1	TTR;
NIDO	3	5	0.542495	16.13	0.000485883	0.471306	0.0096185	0.0529129	NID1; NID2; SNED1;
DeoC	1	1	0.180832	26.8476	0.0372466	1	0.337656	1	DERA;
Cpn10	1	1	0.180832	26.8476	0.0372466	1	0.337656	1	HSPE1;
Pro-kuma_activ	1	1	0.180832	26.8476	0.0372466	1	0.337656	1	TPP1;
Catalase	1	1	0.180832	26.8476	0.0372466	1	0.337656	1	CAT;

## Sheet: Site of expression
Analysis: Site of expression
Dataset name: New Set
Number of genes in the dataset: 606
Number of genes in the dataset (which are available in Site of expression database) :605
Number of genes in background: 18297
Is analysis quantitative: No
						Corrected p-values
Site of expression	No. of genes in the dataset	No. of genes in the background dataset	Percentage of genes	Fold enrichment	P-value (Hypergeometric test)	Bonferroni method	BH method	Q-value (Storey-Tibshirani method)	genes mapped (from input data set)
T cells	160	1726	26.4463	2.80363	5.60709e-35	4.75481e-32	3.92959e-34	1.1213e-33	S100A9; HBB; ARPC4; S100A8; APOA1; DUSP3; GRB2; IQGAP1; HBA1; HBA2; CSRP1; HSPE1; ICAM3; PRDX1; EHD1; TAGLN2; HBD; PRDX5; PTPN6; CCT3; TPI1; GMFG; UBE2N; GSTP1; SEPT6; MYO1G; CAPN1; FLNA; TUBA4A; UBA52; STIP1; ALB; FERMT3; PPIA; YWHAE; MOGS; PRDX2; YWHAZ; PRDX6; CLIC1; ACTR2; ACTR3; PFN1; ITGAL; RAB7A; SPTBN1; PARK7; EEF1A1; TUBB; PRKAR1A; WDR1; ARPC3; PPP2R1A; CD109; ILK; ACTN1; GANAB; TUBB4B; C…
Monocyte	405	2842	66.9421	4.30981	6.08297e-187	5.15836e-184	6.44795e-185	1.83991e-184	APOC1; S100A7; S100A9; ITIH4; APOC3; HBB; ARPC4; S100A8; RAP2B; APOA1; DUSP3; PDLIM1; KLKB1; GOLM1; SPTA1; LGALS3BP; GRB2; IQGAP1; IGF2R; HBA1; HBA2; PRKCB; LCN2; CSRP1; PLEK; HSPE1; SERPINA5; CD14; APOB; ICAM3; PRDX1; DAAM1; EHD1; TAGLN2; FHOD1; RAB6B; APP; FLG2; BPIFB1; MYL12B; MYL12A; PGLYRP2; ORM1; HBD; STOM; PRDX5; SERPINB1; PTPN6; CCT3; MAPRE2; AZGP1; BCAM; ANK1; TPI1; CD55; LCAT; RAP1B; GM…
MDA468	181	760	29.9174	7.20279	1.06315e-107	9.01549e-105	3.33907e-106	9.52799e-106	HBB; S100A8; LGALS3BP; GRB2; IQGAP1; HBA1; HBA2; LCN2; HSPE1; CD14; APOB; PRDX1; EHD1; TAGLN2; COL12A1; APP; MYL12B; MYL12A; HBD; PRDX5; SERPINB1; CCT3; AZGP1; BCAM; TNC; QSOX1; HSPB1; C4B; AGRN; UGGT1; AHSG; GSTP1; G6PD; ACTA1; PLOD1; CAPN1; FLNA; CASP14; UBA52; STIP1; ALB; CTSD; DSTN; PPIA; YWHAE; PRDX2; YWHAZ; PRDX6; CLIC1; ACTR2; ADAM10; SERPINA3; ACTR3; PFN1; LAMC1; VCL; RAB7A; SPTBN1; PARK7…
Small intestine	365	8360	60.3306	1.32043	1.42768e-13	1.21067e-10	5.82054e-13	1.66088e-12	XYLT2; ITLN1; APOC1; PRSS1; S100A9; ITIH4; HBB; TTN; ARPC4; ADAMTS13; APOA1; DUSP3; PDLIM1; KLKB1; GOLM1; SPTA1; MGAT3; LGALS3BP; GRB2; IQGAP1; IGF2R; LBP; LCN2; CILP; HSPE1; CD14; APOB; PRDX1; DAAM1; TAGLN2; SPTB; FHOD1; COL12A1; RAB6B; APP; FLG2; CETP; BPIFB1; MYL12A; FAT4; ORM1; FOLH1; STOM; PRDX5; SERPINB1; PTPN6; CCT3; MAPRE2; BCAM; SLC38A10; F8; TNC; ANK1; RELN; TPI1; CD55; RAB2A; MLEC; HSP…
Breast cancer	379	7467	62.6446	1.53505	3.17637e-28	2.69356e-25	1.92397e-27	5.49003e-27	XYLT2; ITLN1; S100A7; S100A9; ITIH4; HBB; TTN; ARPC4; S100A8; DUSP3; PDLIM1; KLKB1; GOLM1; SPTA1; MGAT3; LGALS3BP; GRB2; IQGAP1; IGF2R; LBP; PRKCB; LCN2; CILP; HSPE1; CD14; ICAM3; PRDX1; DAAM1; TAGLN2; SPTB; FHOD1; COL12A1; RAB6B; APP; FLG2; BPIFB1; APOE; MYL12A; ORM1; STOM; PRDX5; PTPN6; CCT3; MAPRE2; AZGP1; SLC38A10; F8; TNC; ANK1; RELN; TPI1; CD55; RAB2A; HSPB1; C4B; PON1; ATP2B4; MBL2; C9; CL…
Thyroid cancer	359	7281	59.3388	1.49119	4.97099e-23	4.2154e-20	2.61826e-22	7.47118e-22	S100A9; ITIH4; HBB; TTN; ARPC4; DUSP3; PDLIM1; KLKB1; GOLM1; SPTA1; MGAT3; LGALS3BP; GRB2; IQGAP1; IGF2R; LBP; PRKCB; CILP; HSPE1; CD14; PRDX1; DAAM1; SPTB; FHOD1; COL12A1; APP; FLG2; APOE; MYL12A; ORM1; STOM; PRDX5; SERPINB1; PTPN6; CCT3; AZGP1; SLC38A10; F8; TNC; ANK1; RELN; TPI1; CD55; RAB2A; MLEC; HSPB1; C4B; PON1; ATP2B4; MBL2; C9; CLEC3B; UGGT1; SVEP1; CAPZA2; AHSG; SDCBP; CST3; GSTP1; NAPG…
Colon	363	8429	60	1.30245	1.89723e-12	1.60885e-09	7.58893e-12	2.16549e-11	ITLN1; PRSS1; S100A9; TTN; ADAMTS13; DUSP3; PDLIM1; KLKB1; GOLM1; HBG1; SPTA1; MGAT3; LGALS3BP; GRB2; IQGAP1; IGF2R; LBP; PRKCB; LCN2; CSRP1; HSPE1; CD14; APOB; ICAM3; PRDX1; DAAM1; EHD1; TAGLN2; FHOD1; COL12A1; RAB6B; APP; BPIFB1; MYL12A; PGLYRP2; FAT4; FOLH1; STOM; PRDX5; PTPN6; CCT3; APOA5; MAPRE2; AZGP1; BCAM; SLC38A10; F8; TNC; ANK1; RELN; TPI1; CD55; RAB2A; MLEC; HSPB1; C4B; PON1; ATP2B4; B…
Parathyroid gland	287	5997	47.438	1.44737	1.9814e-14	1.68023e-11	8.27697e-14	2.36182e-13	XYLT2; ITLN1; ITIH4; HBB; TTN; DUSP3; KLKB1; GOLM1; MGAT3; GRB2; IQGAP1; IGF2R; LBP; PRKCB; CILP; HSPE1; CD14; PRDX1; DAAM1; SPTB; FHOD1; COL12A1; RAB6B; MYL12A; ORM1; STOM; PRDX5; PTPN6; CCT3; AZGP1; SLC38A10; F8; TNC; ANK1; RELN; TPI1; CD55; RAB2A; HSPB1; C4B; PON1; ATP2B4; MBL2; CLEC3B; UGGT1; SVEP1; SDCBP; CST3; GSTP1; NAPG; SEPT6; MATN2; MAMDC2; RAB14; G6PD; MAN2A1; ITGA6; GBA; CAPN1; SFTPA1…
Cervix, uterine	317	6391	52.3967	1.5001	2.87882e-19	2.44124e-16	1.36382e-18	3.89164e-18	ITLN1; S100A7; S100A9; ITIH4; HBB; TTN; S100A8; DUSP3; PDLIM1; GOLM1; MGAT3; LGALS3BP; GRB2; IQGAP1; IGF2R; LBP; PRKCB; LCN2; HSPE1; APOB; ICAM3; PRDX1; DAAM1; COL12A1; FLG2; APOE; MYL12A; STOM; PRDX5; PTPN6; CCT3; AZGP1; SLC38A10; F8; TNC; ANK1; TPI1; CD55; RAB2A; HSPB1; C4B; PON1; ATP2B4; ADIPOQ; C9; CLEC3B; UGGT1; SVEP1; CAPZA2; SDCBP; CD36; CST3; GSTP1; NAPG; MATN2; MAMDC2; RAB14; G6PD; MAN2A…
Spleen	369	7887	60.9917	1.41496	1.89851e-19	1.60993e-16	9.04457e-19	2.58085e-18	XYLT2; ITLN1; APOC1; S100A9; ITIH4; HBB; TTN; ARPC4; ADAMTS13; S100A8; PDLIM1; KLKB1; GOLM1; MGAT3; APOC4; LGALS3BP; GRB2; IQGAP1; IGF2R; LBP; PRKCB; LCN2; HSPE1; CD14; ICAM3; PRDX1; DAAM1; EHD1; TAGLN2; FHOD1; COL12A1; RAB6B; APP; CETP; APOE; MYL12A; FAT4; FOLH1; STOM; PRDX5; SERPINB1; PTPN6; CCT3; MAPRE2; AZGP1; BCAM; SLC38A10; TNC; RELN; TPI1; CD55; LCAT; RAB2A; S100A12; HSPB1; PON1; ATP2B4; B…
HUVEC	449	13061	74.2149	1.03967	0.0630154	1	0.139629	0.39843	XYLT2; ITLN1; S100A7; PRSS1; S100A9; APOBR; ITIH4; APOC3; HBB; TTN; ADAMTS13; S100A8; RAP2B; PDLIM1; KLKB1; GOLM1; HBG1; SPTA1; MGAT3; PLA2G7; LGALS3BP; GRB2; IQGAP1; IGF2R; HBA1; HBA2; PRKCB; CILP; CSRP1; SERPINA5; APOB; ICAM3; PRDX1; DAAM1; SERPINE2; EHD1; TAGLN2; SPTB; FHOD1; COL12A1; APP; FLG2; CETP; BPIFB1; APOE; MYL12A; PGLYRP2; FAT4; FOLH1; STOM; PRDX5; SERPINB1; PTPN6; APOA5; AZGP1; BCAM;…
Tonsils	367	7274	60.6612	1.52588	4.37919e-26	3.71355e-23	2.4757e-25	7.06438e-25	ITLN1; S100A7; S100A9; ITIH4; TTN; ARPC4; S100A8; PDLIM1; KLKB1; GOLM1; SPTA1; MGAT3; LGALS3BP; GRB2; IQGAP1; IGF2R; LBP; PRKCB; LCN2; CILP; PLEK; HSPE1; CD14; ICAM3; PRDX1; DAAM1; SPTB; FHOD1; COL12A1; RAB6B; APP; APOE; MYL12A; ORM1; STOM; PRDX5; SERPINB1; PTPN6; CCT3; MAPRE2; AZGP1; SLC38A10; F8; TNC; ANK1; TPI1; CD55; RAB2A; S100A12; HSPB1; C4B; PON1; ATP2B4; ADIPOQ; MBL2; C9; CLEC3B; UGGT1; S…
Jurkat A3	178	4200	29.4215	1.28177	0.000107669	0.0913034	0.000345846	0.000986868	XYLT2; PRSS1; HBB; TTN; DUSP3; GRB2; IGF2R; HBA1; HBA2; PRKCB; HSPE1; EHD1; MYL12B; STOM; PTPN6; CCT3; MAPRE2; BCAM; F8; RELN; TPI1; CD55; ALDH16A1; RAP1B; RAB2A; BLMH; C9; UGGT1; NAPG; G6PD; ACTA1; ITGB3; ITGA6; MYO1G; GBA; CAPN1; FLNA; CA2; VWF; UBA52; ALB; CTSD; DSTN; FERMT3; PPIA; TNXB; CD47; YWHAZ; ACTR2; LRP1; CYFIP1; VCL; ITGAL; PARK7; EEF1A1; C5; PKD1; PRKAR1A; WDR1; PPP2R1A; CD109; MFGE8…
Rectum	332	7113	54.876	1.41161	4.19969e-16	3.56133e-13	1.84525e-15	5.2654e-15	ITLN1; ITIH4; TTN; ARPC4; DUSP3; PDLIM1; KLKB1; GOLM1; SPTA1; MGAT3; LGALS3BP; GRB2; IQGAP1; IGF2R; LBP; LCN2; HSPE1; CD14; PRDX1; DAAM1; SPTB; FHOD1; COL12A1; RAB6B; APP; FLG2; APOE; MYL12A; PGLYRP2; STOM; PRDX5; SERPINB1; PTPN6; CCT3; MAPRE2; AZGP1; SLC38A10; F8; TNC; ANK1; RELN; TPI1; CD55; RAB2A; MLEC; HSPB1; C4B; PON1; ATP2B4; MBL2; C9; UGGT1; SVEP1; CAPZA2; PARVB; SDCBP; CST3; GSTP1; NAPG; …
Liver	535	11680	88.4298	1.38528	3.70985e-44	3.14596e-41	2.94015e-43	8.38967e-43	XYLT2; ITLN1; APOC1; S100A7; APOC2; PRSS1; S100A9; APOBR; ITIH4; APOC3; HBB; TTN; ARPC4; ADAMTS13; S100A8; RAP2B; APOA1; DUSP3; PDLIM1; KLKB1; GOLM1; HBG1; SPTA1; MGAT3; APOC4; PLA2G7; LGALS3BP; GRB2; IQGAP1; IGF2R; HBA1; HBA2; LBP; PRKCB; LCN2; CILP; CSRP1; HSPE1; SERPINA5; CD14; APOB; PRDX1; DAAM1; EHD1; TAGLN2; SPTB; FHOD1; COL12A1; RAB6B; APP; CETP; APOE; MYL12B; MYL12A; PGLYRP2; FAT4; ORM1; …
CNS	5	74	0.826446	2.04722	0.0980219	1	0.197441	0.563394	APOE; AGRN; PCSK6; NOTCH1; CD44;
CD4	354	1901	58.5124	5.63182	1.15302e-195	9.77762e-193	1.6296e-193	4.65005e-193	S100A7; APOC2; S100A9; APOBR; APOC3; HBB; TTN; ARPC4; S100A8; RAP2B; APOA1; DUSP3; PDLIM1; KLKB1; GRB2; IQGAP1; HBA1; HBA2; LBP; LCN2; CSRP1; PLEK; HSPE1; SERPINA5; CD14; APOB; ICAM3; PRDX1; EHD1; TAGLN2; FLG2; BPIFB1; APOE; MYL12B; PGLYRP2; ORM1; HBD; STOM; PRDX5; SERPINB1; PTPN6; CCT3; AZGP1; TPI1; ALDH16A1; LCAT; RAP1B; GMFG; RAB2A; S100A12; TMSB4X; MLEC; HSPB1; SERPIND1; C4B; PON1; BLMH; ADIP…
Skeletal muscles	428	9060	70.7438	1.42871	3.8685e-27	3.28049e-24	2.23162e-26	6.36791e-26	XYLT2; ITLN1; APOC1; APOC2; S100A9; ITIH4; APOC3; HBB; TTN; ARPC4; S100A8; RAP2B; APOA1; DUSP3; PDLIM1; KLKB1; GOLM1; SPTA1; MGAT3; LGALS3BP; GRB2; IQGAP1; LCN2; CSRP1; HSPE1; CD14; APOB; PRDX1; DAAM1; EHD1; TAGLN2; SPTB; FHOD1; COL12A1; RAB6B; CETP; BPIFB1; APOE; MYL12B; ORM1; HBD; FOLH1; STOM; PRDX5; SERPINB1; CCT3; MAPRE2; AZGP1; BCAM; SLC38A10; F8; TNC; ANK1; TPI1; CD55; RAP1B; ST3GAL6; RAB2A…
H293	473	6792	78.1818	2.10615	1.21373e-97	1.02925e-94	2.23749e-96	6.38466e-96	APOC1; S100A7; APOC2; PRSS1; S100A9; ITIH4; APOC3; HBB; TTN; ARPC4; ADAMTS13; S100A8; RAP2B; APOA1; DUSP3; PDLIM1; KLKB1; GOLM1; HBG1; SPTA1; APOC4; PLA2G7; LGALS3BP; GRB2; IQGAP1; IGF2R; HBA1; HBA2; LBP; PRKCB; LCN2; CSRP1; PLEK; HSPE1; SERPINA5; CD14; APOB; PRDX1; SERPINE2; EHD1; TAGLN2; SPTB; FHOD1; APP; FLG2; BPIFB1; APOE; MYL12B; MYL12A; PGLYRP2; ORM1; HBD; STOM; PRDX5; SERPINB1; PTPN6; CCT3…
Prostate	362	7923	59.8347	1.38181	7.32486e-17	6.21148e-14	3.2865e-16	9.37798e-16	ITLN1; S100A9; ITIH4; TTN; ARPC4; ADAMTS13; DUSP3; PDLIM1; KLKB1; GOLM1; MGAT3; LGALS3BP; GRB2; IQGAP1; IGF2R; LBP; PRKCB; LCN2; CILP; CSRP1; HSPE1; SERPINA5; CD14; PRDX1; DAAM1; EHD1; TAGLN2; SPTB; FHOD1; COL12A1; RAB6B; APP; FLG2; APOE; MYL12A; FAT4; ORM1; FOLH1; STOM; PRDX5; PTPN6; CCT3; MAPRE2; AZGP1; BCAM; SLC38A10; F8; TNC; CD55; RAB2A; QSOX1; HSPB1; C4B; PON1; BLMH; AGRN; CLEC3B; UGGT1; SV…
Jurkat	218	2869	36.0331	2.29806	8.62933e-36	7.31767e-33	6.20142e-35	1.76957e-34	S100A9; ARPC4; PDLIM1; LGALS3BP; GRB2; IQGAP1; IGF2R; PRKCB; LCN2; HSPE1; ICAM3; PRDX1; EHD1; TAGLN2; SPTB; FLG2; MYL12A; PRDX5; CCT3; AZGP1; F8; TPI1; CD55; GMFG; RAB2A; TMSB4X; MLEC; ATP2B4; BLMH; UGGT1; CAPZA2; UBE2N; GSTP1; NAPG; RAB14; G6PD; ACTA1; ITGB3; CAPN1; FLNA; CA2; CASP14; UBA52; STIP1; ALB; CTSD; DSTN; FERMT3; TGM2; PPIA; YWHAE; MOGS; TNXB; PRDX2; CD47; YWHAZ; PRDX6; CLIC1; ACTR2; A…
Bone marrow	414	7808	68.4298	1.60357	1.20877e-38	1.02503e-35	8.99152e-38	2.56572e-37	ITLN1; S100A9; ITIH4; HBB; TTN; ARPC4; S100A8; APOA1; PDLIM1; KLKB1; GOLM1; SPTA1; MGAT3; LGALS3BP; GRB2; IQGAP1; LBP; PRKCB; LCN2; CILP; CSRP1; PLEK; HSPE1; SERPINA5; CD14; ICAM3; PRDX1; DAAM1; EHD1; TAGLN2; SPTB; FHOD1; COL12A1; RAB6B; APP; APOE; MYL12A; PGLYRP2; ORM1; STOM; PRDX5; SERPINB1; PTPN6; CCT3; MAPRE2; AZGP1; BCAM; SLC38A10; F8; TNC; ANK1; TPI1; CD55; RAP1B; RAB2A; S100A12; TMSB4X; QS…
Lateral ventricle	315	6620	52.0661	1.43907	3.87516e-16	3.28614e-13	1.71153e-15	4.88383e-15	XYLT2; ITLN1; S100A7; PRSS1; TTN; ARPC4; DUSP3; PDLIM1; KLKB1; GOLM1; SPTA1; MGAT3; GRB2; IQGAP1; LBP; PRKCB; CILP; PLEK; HSPE1; CD14; PRDX1; DAAM1; SPTB; COL12A1; RAB6B; APP; FLG2; APOE; FOLH1; STOM; PRDX5; CCT3; MAPRE2; SLC38A10; F8; RELN; TPI1; CD55; RAB2A; S100A12; MLEC; HSPB1; SERPIND1; C4B; PON1; C9; CLEC3B; UGGT1; SVEP1; CAPZA2; AHSG; SDCBP; CD36; CST3; GSTP1; NAPG; SEPT6; MATN2; MAMDC2; R…
Colorectal cancer	376	7513	62.1488	1.51357	1.97435e-26	1.67425e-23	1.12366e-25	3.20634e-25	ITLN1; PRSS1; S100A9; ITIH4; HBB; TTN; ARPC4; S100A8; DUSP3; PDLIM1; KLKB1; GOLM1; SPTA1; MGAT3; LGALS3BP; GRB2; IQGAP1; IGF2R; LBP; PRKCB; LCN2; CILP; PLEK; HSPE1; CD14; ICAM3; PRDX1; DAAM1; TAGLN2; SPTB; FHOD1; COL12A1; RAB6B; APP; FLG2; APOE; MYL12A; ORM1; STOM; PRDX5; SERPINB1; PTPN6; CCT3; MAPRE2; AZGP1; SLC38A10; F8; TNC; ANK1; RELN; TPI1; CD55; RAB2A; S100A12; MLEC; HSPB1; C4B; PON1; ATP2B…
Gall bladder	351	7295	58.0165	1.45516	4.21165e-20	3.57148e-17	2.06444e-19	5.89085e-19	ITLN1; S100A7; PRSS1; S100A9; ITIH4; HBB; TTN; ARPC4; DUSP3; PDLIM1; KLKB1; GOLM1; SPTA1; MGAT3; LGALS3BP; GRB2; IQGAP1; IGF2R; LBP; PRKCB; CILP; HSPE1; CD14; PRDX1; DAAM1; SPTB; COL12A1; RAB6B; APP; MYL12A; FOLH1; STOM; PRDX5; SERPINB1; PTPN6; CCT3; MAPRE2; AZGP1; SLC38A10; F8; TNC; ANK1; RELN; TPI1; CD55; RAB2A; HSPB1; C4B; PON1; ATP2B4; MBL2; C9; UGGT1; SVEP1; CAPZA2; AHSG; SDCBP; CST3; GSTP1;…
Plasma	592	11971	97.8512	1.4956	1.52748e-91	1.29531e-88	2.51453e-90	7.17517e-90	ITLN1; APOC1; S100A7; APOC2; PRSS1; S100A9; APOBR; ITIH4; APOC3; HBB; TTN; ARPC4; ADAMTS13; S100A8; RAP2B; APOA1; DUSP3; PDLIM1; KLKB1; GOLM1; HBG1; SPTA1; MGAT3; APOC4; PLA2G7; LGALS3BP; GRB2; IQGAP1; IGF2R; HBA1; HBA2; LBP; PRKCB; LCN2; CILP; CSRP1; PLEK; HSPE1; SERPINA5; CD14; APOB; ICAM3; PRDX1; DAAM1; SERPINE2; EHD1; TAGLN2; SPTB; FHOD1; COL12A1; RAB6B; APP; FLG2; CETP; BPIFB1; APOE; MYL12B;…
Malignant carcinoid	353	7081	58.3471	1.50768	2.44383e-23	2.07237e-20	1.30338e-22	3.71917e-22	XYLT2; ITLN1; S100A9; ITIH4; HBB; TTN; ARPC4; DUSP3; PDLIM1; KLKB1; GOLM1; HBG1; SPTA1; MGAT3; LGALS3BP; GRB2; IQGAP1; IGF2R; LBP; PRKCB; CILP; HSPE1; CD14; PRDX1; DAAM1; SPTB; FHOD1; COL12A1; RAB6B; APP; FLG2; APOE; MYL12A; ORM1; STOM; PRDX5; SERPINB1; PTPN6; CCT3; MAPRE2; AZGP1; SLC38A10; F8; TNC; ANK1; RELN; TPI1; CD55; RAB2A; HSPB1; C4B; PON1; ATP2B4; MBL2; C9; CLEC3B; UGGT1; SVEP1; CAPZA2; A…
Ascites cancer cell	383	3509	63.3058	3.30098	2.16448e-130	1.83548e-127	1.01971e-128	2.90974e-128	S100A7; PRSS1; S100A9; APOBR; ITIH4; APOC3; HBB; TTN; ARPC4; S100A8; RAP2B; APOA1; DUSP3; PDLIM1; KLKB1; GOLM1; LGALS3BP; GRB2; IQGAP1; IGF2R; HBA1; HBA2; LBP; LCN2; CSRP1; PLEK; HSPE1; SERPINA5; CD14; APOB; PRDX1; EHD1; TAGLN2; COL12A1; APP; FLG2; CETP; APOE; MYL12B; MYL12A; PGLYRP2; ORM1; STOM; PRDX5; SERPINB1; PTPN6; CCT3; AZGP1; BCAM; SLC38A10; TNC; TPI1; ALDH16A1; RAP1B; GMFG; RAB2A; S100A12…
Endometrial cancer	388	7460	64.1322	1.57297	4.59689e-32	3.89816e-29	3.04544e-31	8.69012e-31	XYLT2; ITLN1; S100A7; S100A9; ITIH4; HBB; TTN; ARPC4; S100A8; DUSP3; PDLIM1; KLKB1; GOLM1; SPTA1; MGAT3; LGALS3BP; GRB2; IQGAP1; IGF2R; LBP; PRKCB; LCN2; CILP; PLEK; HSPE1; CD14; PRDX1; DAAM1; TAGLN2; SPTB; COL12A1; RAB6B; APP; FLG2; APOE; MYL12A; ORM1; FOLH1; STOM; PRDX5; SERPINB1; PTPN6; CCT3; MAPRE2; AZGP1; SLC38A10; F8; TNC; ANK1; RELN; CD55; RAB2A; HSPB1; C4B; PON1; ATP2B4; ADIPOQ; MBL2; C9;…
Lung cancer	386	7435	63.8017	1.57013	1.44182e-31	1.22267e-28	9.40513e-31	2.68374e-30	ITLN1; S100A7; S100A9; ITIH4; HBB; TTN; ARPC4; S100A8; DUSP3; PDLIM1; KLKB1; GOLM1; SPTA1; MGAT3; LGALS3BP; GRB2; IQGAP1; IGF2R; LBP; PRKCB; LCN2; HSPE1; CD14; ICAM3; PRDX1; DAAM1; SPTB; FHOD1; COL12A1; RAB6B; APP; FLG2; BPIFB1; APOE; MYL12A; ORM1; STOM; PRDX5; SERPINB1; PTPN6; CCT3; MAPRE2; AZGP1; SLC38A10; F8; TNC; RELN; TPI1; CD55; RAB2A; S100A12; HSPB1; C4B; PON1; ATP2B4; ADIPOQ; MBL2; C9; CL…
HCT116	194	2651	32.0661	2.21325	5.52887e-29	4.68848e-26	3.42225e-28	9.76533e-28	TTN; ARPC4; HBG1; LGALS3BP; GRB2; IQGAP1; CSRP1; HSPE1; PRDX1; TAGLN2; RAB6B; MYL12B; MYL12A; PRDX5; SERPINB1; CCT3; TPI1; ALDH16A1; RAP1B; RAB2A; MLEC; HSPB1; BLMH; UGGT1; CAPZA2; PARVB; UBE2N; GSTP1; SEPT6; RAB14; G6PD; ACTA1; CAPN1; FLNA; CA2; TUBA4A; UBA52; STIP1; ALB; CTSD; DSTN; PPIA; YWHAE; MOGS; PRDX2; YWHAZ; PRDX6; CLIC1; ACTR2; ACTR3; PFN1; CYFIP1; VCL; RAB7A; SPTBN1; RAB11A; PARK7; EEF…
PC3	229	1294	37.8512	5.35223	4.72682e-110	4.00835e-107	1.54167e-108	4.39914e-108	XYLT2; APOC1; PRSS1; PDLIM1; GOLM1; PLA2G7; LGALS3BP; GRB2; IQGAP1; LCN2; CSRP1; HSPE1; PRDX1; EHD1; TAGLN2; COL12A1; RAB6B; APP; APOE; MYL12B; MYL12A; PRDX5; SERPINB1; CCT3; BCAM; SLC38A10; TNC; RELN; TPI1; CD55; RAP1B; QSOX1; HSPB1; AGRN; UGGT1; TUBA8; SDCBP; UBE2N; CST3; GSTP1; MATN2; RAB14; G6PD; ACTA1; ITGA6; PLOD1; GBA; CAPN1; FLNA; TUBA4A; UBA52; ADGRG6; STIP1; SRGN; CTSD; FSTL1; DSTN; TGM…
MicroProt	185	440	30.5785	12.716	6.38193e-162	5.41188e-159	4.91989e-160	1.40388e-159	APOC1; S100A7; APOC2; S100A9; APOC3; HBB; S100A8; APOA1; KLKB1; HBG1; APOC4; LGALS3BP; HBA1; HBA2; LBP; LCN2; SERPINA5; CD14; APOB; PRDX1; APP; FLG2; BPIFB1; APOE; PGLYRP2; ORM1; HBD; AZGP1; TPI1; LCAT; TMSB4X; SERPIND1; C4B; PON1; IGFALS; MBL2; C9; CLEC3B; AHSG; GPX3; CST3; GSTP1; ITGB3; APOM; CA2; CASP14; ADGRG6; ALB; APOD; CTSD; PPIA; F9; YWHAE; PRDX2; SERPINF1; CFI; ADAM10; SERPINA3; PFN1; TF…
Epididymis	349	7090	57.686	1.4887	8.20124e-22	6.95465e-19	4.16446e-21	1.18832e-20	XYLT2; ITLN1; S100A7; PRSS1; S100A9; ITIH4; TTN; ARPC4; DUSP3; PDLIM1; KLKB1; GOLM1; MGAT3; LGALS3BP; GRB2; IQGAP1; IGF2R; LBP; PRKCB; LCN2; CILP; PLEK; HSPE1; SERPINA5; CD14; PRDX1; DAAM1; SPTB; COL12A1; RAB6B; APP; FLG2; APOE; MYL12A; ORM1; STOM; PRDX5; PTPN6; CCT3; AZGP1; SLC38A10; F8; TNC; ANK1; RELN; TPI1; CD55; RAB2A; HSPB1; C4B; PON1; ATP2B4; MBL2; C9; CLEC3B; UGGT1; SVEP1; CAPZA2; AHSG; S…
Cerebellum	325	7633	53.719	1.28771	9.98352e-10	8.46603e-07	3.72953e-09	1.06422e-08	XYLT2; ITLN1; APOC1; ITIH4; TTN; ARPC4; DUSP3; PDLIM1; KLKB1; GOLM1; SPTA1; MGAT3; GRB2; IGF2R; PRKCB; CILP; HSPE1; CD14; PRDX1; DAAM1; EHD1; SPTB; RAB6B; APP; FLG2; APOE; MYL12A; FAT4; ORM1; STOM; PRDX5; CCT3; MAPRE2; SLC38A10; F8; ANK1; RELN; TPI1; CD55; LCAT; RAB2A; MLEC; HSPB1; C4B; PON1; ATP2B4; BLMH; CLEC3B; UGGT1; SVEP1; CAPZA2; PARVB; AHSG; SDCBP; CST3; GSTP1; NAPG; SEPT6; MATN2; MAMDC2; …
Nasopharynx	328	6904	54.2149	1.43682	4.56597e-17	3.87194e-14	2.05954e-16	5.87688e-16	XYLT2; ITLN1; S100A7; S100A9; ITIH4; HBB; TTN; DUSP3; PDLIM1; KLKB1; GOLM1; SPTA1; MGAT3; LGALS3BP; GRB2; IQGAP1; IGF2R; LBP; PRKCB; LCN2; HSPE1; CD14; PRDX1; DAAM1; SPTB; COL12A1; RAB6B; FLG2; BPIFB1; MYL12A; STOM; PRDX5; PTPN6; CCT3; MAPRE2; AZGP1; SLC38A10; F8; TNC; TPI1; CD55; RAB2A; HSPB1; C4B; ATP2B4; ADIPOQ; C9; UGGT1; SVEP1; CAPZA2; SDCBP; CST3; GSTP1; NAPG; SEPT6; MATN2; MAMDC2; RAB14; G…
global_SCX_fractionated	198	2476	32.7273	2.41853	5.06434e-35	4.29456e-32	3.5788e-34	1.0212e-33	S100A7; S100A9; ARPC4; S100A8; PDLIM1; LGALS3BP; GRB2; IQGAP1; HBA1; HBA2; CSRP1; HSPE1; PRDX1; DAAM1; EHD1; TAGLN2; SPTB; APP; MYL12B; STOM; PRDX5; SERPINB1; CCT3; MAPRE2; TPI1; RAP1B; RAB2A; HSPB1; ATP2B4; BLMH; UGGT1; SDPR; CAPZA2; SDCBP; UBE2N; GSTP1; RAB14; G6PD; ITGA6; PLOD1; CAPN1; FLNA; CA2; TUBA4A; CASP14; STIP1; CTSD; PPIA; YWHAE; MOGS; PRDX2; YWHAZ; PRDX6; CLIC1; ACTR2; ACTR3; LRP1; PF…
Hippocampus	321	7355	53.0579	1.31994	5.64834e-11	4.78979e-08	2.15756e-10	6.15658e-10	XYLT2; ITLN1; S100A7; ITIH4; TTN; ARPC4; DUSP3; PDLIM1; KLKB1; GOLM1; MGAT3; GRB2; IQGAP1; IGF2R; PRKCB; CILP; HSPE1; CD14; PRDX1; DAAM1; SPTB; RAB6B; APP; APOE; MYL12A; FAT4; STOM; PRDX5; PTPN6; CCT3; MAPRE2; SLC38A10; F8; TNC; ANK1; RELN; TPI1; CD55; LCAT; RAB2A; MLEC; C4B; PON1; ATP2B4; BLMH; C9; CLEC3B; UGGT1; CAPZA2; PARVB; AHSG; SDCBP; CST3; GSTP1; NAPG; SEPT6; MATN2; MAMDC2; RAB14; G6PD; M…
HeLa	294	5789	48.595	1.53594	8.11404e-19	6.88071e-16	3.78061e-18	1.07879e-17	S100A7; PRSS1; S100A9; APOBR; HBB; TTN; S100A8; DUSP3; PDLIM1; KLKB1; HBG1; SPTA1; PLA2G7; LGALS3BP; GRB2; IQGAP1; IGF2R; HBA1; HBA2; CSRP1; HSPE1; APOB; PRDX1; TAGLN2; RAB6B; FLG2; MYL12B; MYL12A; FAT4; HBD; STOM; PRDX5; SERPINB1; CCT3; AZGP1; TNC; ANK1; TPI1; CD55; ALDH16A1; GMFG; TMSB4X; QSOX1; HSPB1; BLMH; UGGT1; SDPR; TUBA8; PARVB; AHSG; CD36; UBE2N; GSTP1; SEPT6; MAMDC2; RAB14; G6PD; ACTA1;…
Malignant lymphoma	341	6586	56.3636	1.56589	2.86039e-25	2.42561e-22	1.5958e-24	4.55358e-24	XYLT2; ITLN1; S100A9; ITIH4; HBB; TTN; ARPC4; S100A8; DUSP3; PDLIM1; KLKB1; GOLM1; MGAT3; LGALS3BP; GRB2; IQGAP1; IGF2R; LBP; PRKCB; CILP; PLEK; HSPE1; CD14; ICAM3; PRDX1; DAAM1; SPTB; FHOD1; COL12A1; RAB6B; APOE; MYL12A; ORM1; STOM; PRDX5; SERPINB1; PTPN6; CCT3; MAPRE2; AZGP1; SLC38A10; F8; TNC; RELN; TPI1; CD55; RAB2A; S100A12; MLEC; HSPB1; C4B; PON1; ATP2B4; MBL2; C9; CLEC3B; UGGT1; CAPZA2; AH…
Prostate cancer	357	7214	59.0083	1.49665	3.91019e-23	3.31585e-20	2.0724e-22	5.91357e-22	ITLN1; S100A9; ITIH4; HBB; TTN; ARPC4; S100A8; KLKB1; GOLM1; SPTA1; MGAT3; LGALS3BP; GRB2; IQGAP1; IGF2R; LBP; PRKCB; LCN2; CILP; HSPE1; CD14; PRDX1; DAAM1; SPTB; FHOD1; COL12A1; RAB6B; APP; FLG2; APOE; MYL12A; ORM1; FOLH1; STOM; PRDX5; PTPN6; CCT3; MAPRE2; AZGP1; SLC38A10; F8; TNC; ANK1; RELN; TPI1; CD55; RAB2A; HSPB1; C4B; PON1; ATP2B4; C9; CLEC3B; UGGT1; SVEP1; CAPZA2; AHSG; SDCBP; CD36; CST3;…
Skin	434	7292	71.7355	1.79999	1.18891e-58	1.0082e-55	1.09587e-57	3.12705e-57	ITLN1; APOC1; S100A7; PRSS1; S100A9; ITIH4; APOC3; HBB; TTN; ARPC4; S100A8; APOA1; DUSP3; PDLIM1; KLKB1; GOLM1; HBG1; SPTA1; MGAT3; LGALS3BP; GRB2; IQGAP1; IGF2R; HBA1; HBA2; LBP; PRKCB; LCN2; CSRP1; HSPE1; SERPINA5; CD14; APOB; ICAM3; PRDX1; DAAM1; SERPINE2; TAGLN2; SPTB; COL12A1; RAB6B; FLG2; BPIFB1; APOE; MYL12A; PGLYRP2; ORM1; HBD; FOLH1; STOM; PRDX5; SERPINB1; PTPN6; CCT3; MAPRE2; AZGP1; SLC…
Placenta	528	10894	87.2727	1.46579	2.25106e-52	1.9089e-49	1.94786e-51	5.55818e-51	XYLT2; ITLN1; APOC1; S100A7; APOC2; PRSS1; S100A9; APOBR; ITIH4; APOC3; HBB; TTN; ARPC4; ADAMTS13; S100A8; RAP2B; APOA1; DUSP3; PDLIM1; KLKB1; GOLM1; HBG1; SPTA1; MGAT3; LGALS3BP; GRB2; IQGAP1; IGF2R; HBA1; HBA2; LBP; PRKCB; LCN2; CSRP1; PLEK; HSPE1; SERPINA5; CD14; APOB; PRDX1; DAAM1; SERPINE2; EHD1; TAGLN2; SPTB; FHOD1; COL12A1; RAB6B; APP; FLG2; BPIFB1; APOE; MYL12B; MYL12A; PGLYRP2; FAT4; ORM…
Lung	469	9992	77.5207	1.41954	9.35455e-33	7.93266e-30	6.24619e-32	1.78234e-31	XYLT2; ITLN1; APOC1; S100A7; PRSS1; S100A9; APOBR; ITIH4; APOC3; HBB; TTN; ARPC4; S100A8; DUSP3; PDLIM1; KLKB1; GOLM1; HBG1; SPTA1; MGAT3; APOC4; LGALS3BP; GRB2; IQGAP1; IGF2R; LBP; PRKCB; LCN2; PLEK; HSPE1; CD14; PRDX1; DAAM1; TAGLN2; SPTB; FHOD1; COL12A1; RAB6B; APP; FLG2; BPIFB1; APOE; MYL12A; FAT4; ORM1; FOLH1; STOM; PRDX5; SERPINB1; PTPN6; CCT3; AZGP1; BCAM; SLC38A10; F8; TNC; ANK1; RELN; TP…
Cerebral cortex	320	7099	52.8926	1.36327	6.59142e-13	5.58952e-10	2.64906e-12	7.55906e-12	XYLT2; ITLN1; APOC1; ITIH4; TTN; ARPC4; DUSP3; PDLIM1; KLKB1; GOLM1; MGAT3; GRB2; IGF2R; PRKCB; CILP; PLEK; HSPE1; CD14; PRDX1; DAAM1; SPTB; COL12A1; RAB6B; APP; APOE; MYL12A; FAT4; ORM1; STOM; PRDX5; CCT3; MAPRE2; SLC38A10; F8; TNC; ANK1; RELN; TPI1; CD55; RAB2A; MLEC; HSPB1; C4B; PON1; ATP2B4; BLMH; CLEC3B; UGGT1; CAPZA2; PARVB; AHSG; SDCBP; CST3; GSTP1; NAPG; SEPT6; MATN2; MAMDC2; RAB14; MAN2A…
Ovarian cancer	392	7644	64.7934	1.55093	3.84995e-31	3.26476e-28	2.4733e-30	7.05753e-30	XYLT2; ITLN1; S100A9; ITIH4; HBB; TTN; ARPC4; APOA1; DUSP3; PDLIM1; KLKB1; GOLM1; SPTA1; MGAT3; LGALS3BP; GRB2; IQGAP1; IGF2R; LBP; PRKCB; LCN2; CILP; HSPE1; CD14; PRDX1; DAAM1; TAGLN2; SPTB; FHOD1; COL12A1; RAB6B; APP; FLG2; APOE; MYL12B; MYL12A; ORM1; STOM; PRDX5; SERPINB1; PTPN6; CCT3; MAPRE2; AZGP1; SLC38A10; F8; TNC; ANK1; RELN; TPI1; CD55; RAB2A; MLEC; HSPB1; C4B; PON1; ATP2B4; MBL2; C9; CL…
Kidney	465	10256	76.8595	1.3712	1.77943e-27	1.50896e-24	1.04789e-26	2.99013e-26	XYLT2; ITLN1; APOC1; S100A9; APOBR; ITIH4; HBB; TTN; ARPC4; ADAMTS13; APOA1; DUSP3; PDLIM1; KLKB1; GOLM1; SPTA1; MGAT3; APOC4; LGALS3BP; GRB2; IQGAP1; IGF2R; HBA1; HBA2; LBP; PRKCB; LCN2; CILP; HSPE1; SERPINA5; CD14; APOB; ICAM3; PRDX1; DAAM1; TAGLN2; SPTB; FHOD1; COL12A1; RAB6B; APP; FLG2; APOE; MYL12A; FAT4; ORM1; FOLH1; STOM; PRDX5; PTPN6; CCT3; AZGP1; BCAM; SLC38A10; F8; TNC; ANK1; RELN; TPI1…
H1688	160	1007	26.4463	4.80542	1.14276e-66	9.69059e-64	1.12681e-65	3.21535e-65	PRSS1; GOLM1; LGALS3BP; IQGAP1; IGF2R; CSRP1; HSPE1; PRDX1; TAGLN2; APP; MYL12B; MYL12A; PRDX5; SERPINB1; CCT3; AZGP1; TPI1; RAB2A; QSOX1; HSPB1; UGGT1; CAPZA2; SDCBP; UBE2N; GSTP1; NAPG; MATN2; RAB14; G6PD; ACTA1; PLOD1; GBA; FLNA; UBA52; STIP1; CTSD; DSTN; PPIA; YWHAE; PRDX2; YWHAZ; PRDX6; CLIC1; ADAM10; ACTR3; PFN1; TFPI; CYFIP1; LAMC1; VCL; RAB7A; SPTBN1; PARK7; EEF1A1; PDCD6IP; TUBB; C5; LAM…
Sy5y	263	2490	43.4711	3.1944	3.07139e-75	2.60454e-72	3.56786e-74	1.01808e-73	PRSS1; S100A9; ITIH4; ARPC4; S100A8; APOA1; DUSP3; KLKB1; GOLM1; APOC4; LGALS3BP; GRB2; IQGAP1; IGF2R; HBA1; HBA2; LCN2; CSRP1; HSPE1; APOB; PRDX1; EHD1; TAGLN2; FHOD1; FLG2; BPIFB1; APOE; MYL12B; MYL12A; PGLYRP2; ORM1; STOM; PRDX5; SERPINB1; CCT3; MAPRE2; AZGP1; TPI1; RAP1B; S100A12; MLEC; HSPB1; C4B; ATP2B4; BLMH; IGFALS; UGGT1; UBE2N; GSTP1; G6PD; ACTA1; ITGB3; ITGA6; APOM; CAPN1; FLNA; TUBA4A…
Duodenum	345	7275	57.0248	1.43422	2.23811e-18	1.89792e-15	1.03148e-17	2.94331e-17	ITLN1; PRSS1; S100A9; ITIH4; TTN; ARPC4; DUSP3; PDLIM1; KLKB1; GOLM1; HBG1; SPTA1; MGAT3; LGALS3BP; GRB2; IQGAP1; IGF2R; LBP; LCN2; HSPE1; CD14; APOB; PRDX1; DAAM1; SPTB; COL12A1; RAB6B; APP; FLG2; BPIFB1; MYL12A; PGLYRP2; FOLH1; STOM; PRDX5; PTPN6; CCT3; MAPRE2; AZGP1; SLC38A10; F8; TNC; RELN; TPI1; CD55; RAB2A; MLEC; HSPB1; C4B; PON1; ATP2B4; C9; CLEC3B; UGGT1; SVEP1; CAPZA2; PARVB; SDCBP; CD36…
Bronchus	339	6923	56.0331	1.48093	2.27014e-20	1.92507e-17	1.11923e-19	3.19371e-19	ITLN1; S100A7; S100A9; ITIH4; TTN; ARPC4; DUSP3; PDLIM1; KLKB1; GOLM1; SPTA1; MGAT3; LGALS3BP; GRB2; IQGAP1; IGF2R; LBP; PRKCB; LCN2; HSPE1; CD14; PRDX1; DAAM1; SPTB; COL12A1; RAB6B; APP; BPIFB1; APOE; MYL12A; STOM; PRDX5; SERPINB1; PTPN6; CCT3; MAPRE2; AZGP1; SLC38A10; F8; TNC; ANK1; TPI1; CD55; RAB2A; HSPB1; C4B; PON1; ATP2B4; ADIPOQ; C9; CLEC3B; UGGT1; SVEP1; CAPZA2; SDCBP; CST3; GSTP1; NAPG; …
Brain	358	7290	59.1736	1.4852	1.45253e-22	1.23174e-19	7.51063e-22	2.14315e-21	XYLT2; S100A9; APOBR; ITIH4; HBB; ARPC4; ADAMTS13; S100A8; RAP2B; APOA1; DUSP3; KLKB1; GOLM1; HBG1; SPTA1; APOC4; LGALS3BP; GRB2; IQGAP1; IGF2R; HBA1; HBA2; PRKCB; CSRP1; HSPE1; PRDX1; DAAM1; SERPINE2; EHD1; TAGLN2; SPTB; FHOD1; RAB6B; APP; APOE; MYL12A; FAT4; ORM1; HBD; FOLH1; STOM; PRDX5; CCT3; MAPRE2; BCAM; TNC; ANK1; RELN; TPI1; LCAT; RAP1B; GMFG; ST3GAL6; RAB2A; TMSB4X; QSOX1; OLFM1; HSPB1; …
Stomach	388	8044	64.1322	1.45877	2.85023e-24	2.417e-21	1.53949e-23	4.39291e-23	XYLT2; ITLN1; APOC1; S100A7; S100A9; ITIH4; TTN; ARPC4; DUSP3; PDLIM1; KLKB1; GOLM1; MGAT3; LGALS3BP; GRB2; IQGAP1; IGF2R; LBP; PRKCB; LCN2; CILP; HSPE1; CD14; APOB; PRDX1; DAAM1; TAGLN2; SPTB; COL12A1; RAB6B; APP; FLG2; BPIFB1; APOE; MYL12A; PGLYRP2; ORM1; STOM; PRDX5; SERPINB1; PTPN6; CCT3; MAPRE2; AZGP1; SLC38A10; F8; TNC; ANK1; RELN; TPI1; CD55; RAB2A; MLEC; HSPB1; C4B; PON1; ATP2B4; AGRN; MB…
Pancreas	456	9936	75.3719	1.38797	1.14123e-27	9.67765e-25	6.76759e-27	1.93112e-26	XYLT2; ITLN1; APOC1; S100A7; PRSS1; S100A9; APOBR; ITIH4; HBB; TTN; ARPC4; ADAMTS13; S100A8; APOA1; DUSP3; PDLIM1; KLKB1; GOLM1; HBG1; SPTA1; MGAT3; LGALS3BP; GRB2; IQGAP1; IGF2R; HBA1; HBA2; LBP; PRKCB; LCN2; CILP; CSRP1; HSPE1; CD14; APOB; PRDX1; DAAM1; TAGLN2; SPTB; FHOD1; COL12A1; RAB6B; APP; FLG2; APOE; MYL12B; MYL12A; PGLYRP2; FAT4; HBD; FOLH1; STOM; PRDX5; SERPINB1; PTPN6; CCT3; MAPRE2; AZ…
Lymph nodes	325	6700	53.719	1.46703	2.42709e-18	2.05817e-15	1.11253e-17	3.17458e-17	ITLN1; S100A9; TTN; ARPC4; S100A8; DUSP3; PDLIM1; KLKB1; GOLM1; SPTA1; MGAT3; LGALS3BP; GRB2; IQGAP1; IGF2R; PRKCB; LCN2; CILP; PLEK; HSPE1; CD14; ICAM3; PRDX1; DAAM1; SPTB; FHOD1; RAB6B; APOE; MYL12A; PGLYRP2; STOM; PRDX5; PTPN6; CCT3; MAPRE2; AZGP1; SLC38A10; F8; TNC; ANK1; TPI1; CD55; RAB2A; S100A12; PON1; ATP2B4; AGRN; MBL2; C9; UGGT1; CAPZA2; PARVB; SDCBP; CST3; GSTP1; NAPG; SEPT6; MAMDC2; G…
H358	223	1489	36.8595	4.52944	2.36576e-91	2.00617e-88	3.78522e-90	1.08011e-89	XYLT2; PRSS1; ITIH4; HBB; ARPC4; APOA1; PDLIM1; GOLM1; LGALS3BP; GRB2; IQGAP1; HBA1; HBA2; HSPE1; PRDX1; EHD1; TAGLN2; APP; APOE; MYL12A; PRDX5; SERPINB1; CCT3; BCAM; TNC; TPI1; CD55; RAP1B; RAB2A; QSOX1; HSPB1; C4B; AGRN; UGGT1; CAPZA2; AHSG; UBE2N; CST3; GSTP1; G6PD; ACTA1; MAN2A1; ITGA6; PLOD1; GBA; CAPN1; FLNA; TUBA4A; UBA52; STIP1; ALB; CTSD; DSTN; TGM2; PPIA; YWHAE; PRDX2; CEMIP; YWHAZ; PRD…
Fallopian tubes	322	6677	53.2231	1.45849	1.18295e-17	1.00314e-14	5.36438e-17	1.53072e-16	ITLN1; S100A9; ITIH4; HBB; TTN; ARPC4; DUSP3; PDLIM1; KLKB1; GOLM1; SPTA1; MGAT3; LGALS3BP; GRB2; IQGAP1; IGF2R; LBP; PRKCB; CILP; HSPE1; CD14; PRDX1; DAAM1; SPTB; RAB6B; APP; MYL12A; STOM; PRDX5; SERPINB1; PTPN6; CCT3; AZGP1; SLC38A10; F8; TNC; ANK1; RELN; TPI1; CD55; RAB2A; HSPB1; C4B; PON1; ATP2B4; C9; UGGT1; SVEP1; CAPZA2; SDCBP; CST3; GSTP1; NAPG; SEPT6; MATN2; MAMDC2; RAB14; G6PD; MAN2A1; I…
Head & neck cancer	365	7062	60.3306	1.56313	3.82328e-28	3.24214e-25	2.29939e-27	6.56128e-27	ITLN1; S100A7; PRSS1; S100A9; ITIH4; HBB; TTN; ARPC4; S100A8; PDLIM1; KLKB1; GOLM1; MGAT3; LGALS3BP; GRB2; IQGAP1; IGF2R; LBP; PRKCB; LCN2; PLEK; HSPE1; CD14; PRDX1; DAAM1; SPTB; FHOD1; COL12A1; RAB6B; APP; FLG2; APOE; MYL12A; ORM1; FOLH1; STOM; PRDX5; SERPINB1; PTPN6; CCT3; MAPRE2; AZGP1; SLC38A10; F8; TNC; ANK1; RELN; TPI1; CD55; RAB2A; S100A12; HSPB1; C4B; PON1; ATP2B4; ADIPOQ; MBL2; C9; CLEC3…
Pancreatic cancer	465	8316	76.8595	1.69108	9.2184e-58	7.81721e-55	8.4056e-57	2.39853e-56	ITLN1; S100A7; PRSS1; S100A9; ITIH4; APOC3; HBB; TTN; ARPC4; S100A8; RAP2B; APOA1; DUSP3; PDLIM1; KLKB1; GOLM1; SPTA1; MGAT3; LGALS3BP; GRB2; IQGAP1; IGF2R; HBA1; HBA2; LBP; PRKCB; LCN2; CILP; CSRP1; HSPE1; CD14; APOB; PRDX1; DAAM1; EHD1; TAGLN2; SPTB; COL12A1; RAB6B; APP; FLG2; APOE; MYL12B; MYL12A; ORM1; HBD; FOLH1; STOM; PRDX5; SERPINB1; PTPN6; CCT3; MAPRE2; AZGP1; BCAM; SLC38A10; F8; TNC; ANK…
BT474	127	558	20.9917	6.88357	3.42554e-71	2.90485e-68	3.77254e-70	1.07649e-69	XYLT2; HBB; PDLIM1; GOLM1; HBG1; LGALS3BP; GRB2; HBA1; HBA2; LCN2; CSRP1; HSPE1; PRDX1; TAGLN2; COL12A1; APP; MYL12B; MYL12A; HBD; PRDX5; CCT3; AZGP1; BCAM; TNC; TMSB4X; QSOX1; HSPB1; AHSG; UBE2N; CST3; RAB14; G6PD; ACTA1; CAPN1; FLNA; UBA52; STIP1; ALB; CTSD; FSTL1; DSTN; PPIA; PRDX2; YWHAZ; PRDX6; CLIC1; SERPINA3; PFN1; PARK7; EEF1A1; TUBB; ARPC3; ACTB; CLU; SERPINA1; ACTN4; MYH9; ANXA2; CD59; …
Seminal vesicle	310	6620	51.2397	1.41623	1.06996e-14	9.07325e-12	4.58245e-14	1.3076e-13	ITLN1; S100A9; ITIH4; TTN; ARPC4; DUSP3; PDLIM1; KLKB1; GOLM1; MGAT3; LGALS3BP; GRB2; IQGAP1; LBP; LCN2; CILP; HSPE1; CD14; PRDX1; DAAM1; COL12A1; RAB6B; APP; FLG2; APOE; MYL12A; ORM1; STOM; PRDX5; PTPN6; CCT3; AZGP1; SLC38A10; F8; TNC; ANK1; RELN; TPI1; CD55; RAB2A; MLEC; HSPB1; C4B; ATP2B4; C9; CLEC3B; UGGT1; SVEP1; CAPZA2; SDCBP; CST3; GSTP1; NAPG; SEPT6; MATN2; MAMDC2; RAB14; G6PD; MAN2A1; CA…
Urinary bladder	344	7054	56.8595	1.47487	1.58109e-20	1.34076e-17	7.84073e-20	2.23734e-19	ITLN1; S100A9; ITIH4; TTN; ARPC4; S100A8; DUSP3; PDLIM1; KLKB1; GOLM1; SPTA1; MGAT3; LGALS3BP; GRB2; IQGAP1; IGF2R; LBP; PRKCB; LCN2; CILP; HSPE1; CD14; PRDX1; DAAM1; SPTB; FHOD1; COL12A1; RAB6B; APP; FLG2; APOE; MYL12A; STOM; PRDX5; PTPN6; CCT3; AZGP1; SLC38A10; F8; TNC; ANK1; RELN; TPI1; CD55; RAB2A; HSPB1; C4B; PON1; ATP2B4; C9; CLEC3B; UGGT1; SVEP1; CAPZA2; PARVB; SDCBP; CST3; GSTP1; NAPG; SE…
K-562	176	2513	29.0909	2.11817	1.04351e-23	8.84899e-21	5.60063e-23	1.59813e-22	PRSS1; TTN; S100A8; PDLIM1; HBG1; SPTA1; LGALS3BP; GRB2; IQGAP1; IGF2R; HBA1; HBA2; PRKCB; HSPE1; PRDX1; EHD1; TAGLN2; SPTB; FHOD1; FLG2; MYL12B; MYL12A; STOM; PRDX5; SERPINB1; PTPN6; CCT3; ANK1; TPI1; RAP1B; RAB2A; HSPB1; UGGT1; SDPR; CAPZA2; PARVB; UBE2N; GSTP1; SEPT6; RAB14; G6PD; CAPN1; FLNA; TUBA4A; STIP1; CTSD; DSTN; FERMT3; TGM2; PPIA; YWHAE; PRDX2; YWHAZ; PRDX6; CLIC1; ACTR2; ACTR3; PFN1;…
Salivary glands	293	6607	48.4298	1.3412	1.89163e-10	1.6041e-07	7.16117e-10	2.04343e-09	ITLN1; ITIH4; ARPC4; DUSP3; PDLIM1; KLKB1; GOLM1; MGAT3; LGALS3BP; GRB2; IQGAP1; IGF2R; LBP; PRKCB; LCN2; CILP; HSPE1; CD14; PRDX1; DAAM1; COL12A1; RAB6B; APP; FLG2; BPIFB1; MYL12A; FOLH1; STOM; PRDX5; CCT3; MAPRE2; AZGP1; SLC38A10; F8; TNC; ANK1; TPI1; CD55; RAB2A; HSPB1; C4B; PON1; ATP2B4; AGRN; C9; UGGT1; SVEP1; PARVB; SDCBP; CST3; GSTP1; NAPG; MATN2; MAMDC2; G6PD; ACTA1; MAN2A1; CA4; ITGA6; G…
Testis	458	10269	75.7025	1.34885	2.05094e-24	1.7392e-21	1.11487e-23	3.18127e-23	XYLT2; ITLN1; APOC1; ITIH4; HBB; TTN; ARPC4; ADAMTS13; APOA1; DUSP3; PDLIM1; KLKB1; GOLM1; SPTA1; MGAT3; LGALS3BP; GRB2; IQGAP1; IGF2R; LBP; PRKCB; LCN2; CILP; CSRP1; HSPE1; SERPINA5; CD14; PRDX1; DAAM1; EHD1; TAGLN2; SPTB; FHOD1; COL12A1; RAB6B; APP; BPIFB1; APOE; MYL12B; MYL12A; PGLYRP2; FAT4; ORM1; FOLH1; STOM; PRDX5; SERPINB1; CCT3; MAPRE2; AZGP1; BCAM; SLC38A10; F8; TNC; ANK1; RELN; TPI1; CD…
MDA231	114	336	18.843	10.2614	8.35087e-85	7.08154e-82	1.14218e-83	3.2592e-83	PRSS1; ARPC4; LGALS3BP; IQGAP1; LCN2; PRDX1; TAGLN2; APP; MYL12B; MYL12A; SERPINB1; TPI1; QSOX1; UBE2N; CST3; GSTP1; MATN2; PLOD1; GBA; FLNA; STIP1; CTSD; FSTL1; PPIA; YWHAE; PRDX2; CEMIP; YWHAZ; PRDX6; CLIC1; ACTR3; PFN1; LAMC1; VCL; SPTBN1; PARK7; EEF1A1; COL6A1; TUBB; LAMB1; WDR1; ARPC3; PPP2R1A; ILK; ACTN1; ACTB; GANAB; YWHAG; TGFBI; ACTN4; MYH9; CAP1; PGK1; CFL1; PCSK9; MYL6; LDHB; NME1; YWH…
Urothelial cancer	393	7521	64.9587	1.58032	2.38054e-33	2.0187e-30	1.60214e-32	4.57169e-32	XYLT2; ITLN1; S100A7; PRSS1; S100A9; ITIH4; HBB; TTN; ARPC4; S100A8; DUSP3; PDLIM1; KLKB1; GOLM1; SPTA1; MGAT3; LGALS3BP; GRB2; IQGAP1; IGF2R; LBP; PRKCB; LCN2; CILP; PLEK; HSPE1; CD14; APOB; ICAM3; PRDX1; DAAM1; TAGLN2; SPTB; FHOD1; COL12A1; RAB6B; APP; FLG2; APOE; MYL12A; ORM1; STOM; PRDX5; SERPINB1; PTPN6; CCT3; MAPRE2; AZGP1; SLC38A10; F8; TNC; ANK1; RELN; TPI1; CD55; RAB2A; S100A12; HSPB1; S…
R	158	1948	26.1157	2.45308	8.59136e-28	7.28547e-25	5.13062e-27	1.46401e-26	HBB; ARPC4; PDLIM1; HBG1; SPTA1; IQGAP1; HBA1; HBA2; CSRP1; HSPE1; PRDX1; EHD1; TAGLN2; SPTB; MYL12B; PRDX5; SERPINB1; CCT3; MAPRE2; ANK1; TPI1; ALDH16A1; RAP1B; RAB2A; TMSB4X; HSPB1; AGRN; SDCBP; UBE2N; GSTP1; NAPG; SEPT6; RAB14; G6PD; CAPN1; FLNA; STIP1; CTSD; FERMT3; TGM2; YWHAE; TNXB; PRDX2; YWHAZ; PRDX6; CLIC1; ACTR2; ACTR3; PFN1; CYFIP1; VCL; RAB7A; SPTBN1; PARK7; EEF1A1; PDCD6IP; TUBB; TGF…
Soft tissue	365	6969	60.3306	1.58399	1.93541e-29	1.64122e-26	1.21572e-28	3.46905e-28	XYLT2; ITLN1; S100A9; ITIH4; HBB; TTN; DUSP3; PDLIM1; KLKB1; GOLM1; SPTA1; MGAT3; LGALS3BP; GRB2; IQGAP1; IGF2R; LBP; CILP; HSPE1; CD14; APOB; PRDX1; DAAM1; TAGLN2; SPTB; FHOD1; COL12A1; RAB6B; APP; BPIFB1; APOE; MYL12A; ORM1; STOM; PRDX5; PTPN6; CCT3; MAPRE2; AZGP1; SLC38A10; F8; TNC; ANK1; TPI1; CD55; RAB2A; HSPB1; SERPIND1; C4B; PON1; ATP2B4; ADIPOQ; C9; CLEC3B; UGGT1; SVEP1; CAPZA2; AHSG; SDC…
Testis cancer	372	7248	61.4876	1.55222	2.14231e-28	1.81668e-25	1.30696e-27	3.7294e-27	ITLN1; S100A9; ITIH4; HBB; TTN; ARPC4; DUSP3; PDLIM1; KLKB1; GOLM1; SPTA1; MGAT3; LGALS3BP; GRB2; IQGAP1; IGF2R; LBP; PRKCB; CILP; HSPE1; CD14; APOB; ICAM3; PRDX1; DAAM1; SPTB; FHOD1; COL12A1; RAB6B; APP; FLG2; APOE; MYL12A; ORM1; STOM; PRDX5; PTPN6; CCT3; AZGP1; SLC38A10; F8; TNC; ANK1; RELN; TPI1; CD55; RAB2A; MLEC; HSPB1; C4B; PON1; ATP2B4; C9; CLEC3B; UGGT1; SVEP1; CAPZA2; AHSG; SDCBP; CST3; …
Neutrophil	405	2031	66.9421	6.03075	3.16435e-247	2.68337e-244	2.68337e-244	7.65697e-244	APOC1; APOC2; S100A9; ITIH4; APOC3; HBB; ARPC4; ADAMTS13; S100A8; RAP2B; APOA1; PDLIM1; KLKB1; HBG1; SPTA1; APOC4; LGALS3BP; GRB2; IQGAP1; IGF2R; HBA1; HBA2; LCN2; CSRP1; PLEK; HSPE1; SERPINA5; CD14; APOB; ICAM3; PRDX1; EHD1; TAGLN2; SPTB; CETP; BPIFB1; APOE; MYL12B; PGLYRP2; ORM1; HBD; STOM; PRDX5; SERPINB1; PTPN6; CCT3; AZGP1; BCAM; ANK1; RELN; TPI1; CD55; LCAT; RAP1B; GMFG; RAB2A; S100A12; TMS…
CD8	371	3327	61.3223	3.37248	1.35135e-127	1.14595e-124	6.03129e-126	1.72102e-125	APOC1; APOC2; S100A9; ITIH4; APOC3; HBB; ARPC4; S100A8; RAP2B; APOA1; DUSP3; PDLIM1; KLKB1; HBG1; SPTA1; LGALS3BP; GRB2; IQGAP1; HBA1; HBA2; LBP; PRKCB; LCN2; CSRP1; PLEK; HSPE1; CD14; APOB; ICAM3; PRDX1; DAAM1; EHD1; TAGLN2; SPTB; FHOD1; FLG2; APOE; MYL12B; PGLYRP2; ORM1; HBD; STOM; PRDX5; SERPINB1; PTPN6; CCT3; MAPRE2; AZGP1; BCAM; ANK1; TPI1; ALDH16A1; RAP1B; GMFG; RAB2A; TMSB4X; QSOX1; MLEC; …
Stomach cancer	380	7399	62.8099	1.55324	1.45609e-29	1.23476e-26	9.21465e-29	2.62939e-28	XYLT2; ITLN1; S100A7; S100A9; ITIH4; HBB; TTN; ARPC4; PDLIM1; KLKB1; GOLM1; SPTA1; MGAT3; LGALS3BP; GRB2; IQGAP1; IGF2R; LBP; PRKCB; LCN2; CILP; HSPE1; CD14; PRDX1; DAAM1; TAGLN2; SPTB; FHOD1; COL12A1; RAB6B; APP; FLG2; BPIFB1; APOE; MYL12A; ORM1; STOM; PRDX5; SERPINB1; PTPN6; CCT3; MAPRE2; AZGP1; SLC38A10; F8; TNC; ANK1; RELN; TPI1; CD55; RAB2A; MLEC; HSPB1; C4B; PON1; ATP2B4; MBL2; C9; CLEC3B; …
Skin cancer	355	7029	58.6777	1.52744	9.9759e-25	8.45957e-22	5.45778e-24	1.55737e-23	ITLN1; S100A7; S100A9; ITIH4; TTN; ARPC4; S100A8; PDLIM1; KLKB1; GOLM1; SPTA1; MGAT3; LGALS3BP; GRB2; IQGAP1; IGF2R; LBP; PRKCB; LCN2; CILP; HSPE1; CD14; ICAM3; PRDX1; DAAM1; TAGLN2; SPTB; FHOD1; COL12A1; RAB6B; APP; FLG2; APOE; MYL12A; ORM1; STOM; PRDX5; SERPINB1; PTPN6; CCT3; MAPRE2; AZGP1; SLC38A10; F8; TNC; ANK1; RELN; TPI1; CD55; RAB2A; HSPB1; C4B; PON1; ATP2B4; ADIPOQ; MBL2; C9; CLEC3B; UGG…
Adrenal glands	356	7554	58.843	1.42529	7.37316e-19	6.25244e-16	3.45439e-18	9.85705e-18	XYLT2; ITLN1; APOC1; S100A7; PRSS1; ITIH4; TTN; ARPC4; DUSP3; KLKB1; GOLM1; SPTA1; MGAT3; LGALS3BP; GRB2; IQGAP1; IGF2R; PRKCB; LCN2; CILP; HSPE1; CD14; PRDX1; DAAM1; SPTB; FHOD1; COL12A1; RAB6B; APP; FLG2; CETP; APOE; STOM; PRDX5; CCT3; MAPRE2; AZGP1; SLC38A10; F8; TNC; ANK1; TPI1; CD55; RAB2A; HSPB1; C4B; PON1; ATP2B4; AGRN; C9; CLEC3B; UGGT1; SVEP1; CAPZA2; PARVB; AHSG; SDCBP; CST3; GSTP1; NAP…
TOV112D	200	1276	33.0579	4.7404	2.74528e-84	2.328e-81	3.52727e-83	1.0065e-82	HBB; DUSP3; PDLIM1; GOLM1; LGALS3BP; GRB2; IQGAP1; IGF2R; HBA1; HBA2; LCN2; CSRP1; HSPE1; PRDX1; EHD1; TAGLN2; APP; APOE; MYL12A; HBD; PRDX5; CCT3; TNC; RAP1B; QSOX1; HSPB1; AGRN; CAPZA2; UBE2N; CST3; GSTP1; ACTA1; MAN2A1; PLOD1; GBA; CAPN1; FLNA; ADGRG6; STIP1; ALB; SRGN; CTSD; FSTL1; DSTN; TGM2; PPIA; YWHAE; PRDX2; YWHAZ; PRDX6; CLIC1; ACTR2; SERPINF1; ADAM10; ACTR3; PFN1; TFPI; LAMC1; VCL; RAB…
LNCaP	191	1455	31.5702	3.97016	1.13514e-66	9.626e-64	1.12681e-65	3.21535e-65	S100A9; GOLM1; LGALS3BP; GRB2; IQGAP1; IGF2R; LCN2; CSRP1; HSPE1; PRDX1; TAGLN2; APP; MYL12B; MYL12A; FOLH1; PRDX5; CCT3; AZGP1; BCAM; SLC38A10; ANK1; TPI1; RAP1B; QSOX1; HSPB1; SERPIND1; BLMH; AGRN; TUBA8; CAPZA2; SDCBP; UBE2N; CST3; SEPT6; G6PD; ACTA1; PLOD1; GBA; CAPN1; FLNA; TUBA4A; UBA52; ADGRG6; STIP1; APOD; CTSD; DSTN; PPIA; YWHAE; PRDX2; YWHAZ; PRDX6; CLIC1; ACTR2; ADAM10; ACTR3; PFN1; TF…
Corpus, uterine	354	6997	58.5124	1.5301	9.11544e-25	7.72989e-22	5.01941e-24	1.43228e-23	ITLN1; S100A9; ITIH4; HBB; TTN; DUSP3; PDLIM1; KLKB1; GOLM1; MGAT3; LGALS3BP; GRB2; IQGAP1; IGF2R; LBP; CILP; PLEK; HSPE1; CD14; PRDX1; DAAM1; SPTB; COL12A1; RAB6B; APP; APOE; MYL12A; ORM1; STOM; PRDX5; PTPN6; CCT3; AZGP1; SLC38A10; F8; TNC; ANK1; RELN; TPI1; CD55; RAB2A; HSPB1; C4B; PON1; ATP2B4; ADIPOQ; C9; CLEC3B; UGGT1; CAPZA2; AHSG; SDCBP; CD36; CST3; GSTP1; NAPG; SEPT6; MATN2; MAMDC2; RAB14…
Appendix	348	7004	57.5207	1.50267	1.67658e-22	1.42174e-19	8.6166e-22	2.45874e-21	ITLN1; S100A9; HBB; TTN; ARPC4; S100A8; PDLIM1; KLKB1; GOLM1; SPTA1; MGAT3; LGALS3BP; GRB2; IQGAP1; IGF2R; LBP; CILP; PLEK; HSPE1; CD14; ICAM3; PRDX1; DAAM1; SPTB; FHOD1; COL12A1; RAB6B; APP; FLG2; APOE; MYL12A; STOM; PRDX5; SERPINB1; PTPN6; CCT3; MAPRE2; AZGP1; SLC38A10; F8; ANK1; TPI1; CD55; RAB2A; MLEC; HSPB1; C4B; PON1; ATP2B4; MBL2; C9; CLEC3B; UGGT1; SVEP1; CAPZA2; SDCBP; CST3; GSTP1; NAPG;…
Erythrocytes	164	1539	27.1074	3.2229	9.71872e-44	8.24147e-41	7.56098e-43	2.15752e-42	S100A7; S100A9; HBB; ARPC4; S100A8; RAP2B; APOA1; PDLIM1; HBG1; SPTA1; IQGAP1; HBA1; HBA2; CSRP1; PRDX1; EHD1; TAGLN2; FHOD1; RAB6B; FLG2; MYL12B; HBD; STOM; PRDX5; SERPINB1; PTPN6; CCT3; MAPRE2; BCAM; ANK1; TPI1; ALDH16A1; RAP1B; GMFG; RAB2A; HSPB1; PON1; BLMH; CAPZA2; UBE2N; GSTP1; NAPG; RAB14; G6PD; ACTA1; CAPN1; FLNA; CA2; STIP1; ALB; DSTN; FERMT3; TGM2; PPIA; YWHAE; PRDX2; PRDX6; CLIC1; ACTR…
HTB75	212	1277	35.0413	5.02088	4.44174e-95	3.7666e-92	7.68694e-94	2.19346e-93	PDLIM1; GOLM1; LGALS3BP; GRB2; IQGAP1; HBA1; HBA2; LCN2; CSRP1; HSPE1; PRDX1; SERPINE2; TAGLN2; APP; APOE; MYL12B; MYL12A; PRDX5; SERPINB1; CCT3; BCAM; TNC; TPI1; RAP1B; QSOX1; HSPB1; C4B; AGRN; UGGT1; SVEP1; CAPZA2; GPX3; UBE2N; CST3; GSTP1; RAB14; G6PD; ACTA1; MAN2A1; PLOD1; GBA; FLNA; STIP1; ALB; SRGN; CTSD; FSTL1; DSTN; TGM2; PPIA; YWHAE; MOGS; PRDX2; YWHAZ; PRDX6; CLIC1; ACTR2; CFI; ACTR3; P…
Smooth muscle cells	256	5124	42.314	1.511	1.19055e-14	1.00959e-11	5.0733e-14	1.44766e-13	ITIH4; TTN; DUSP3; GOLM1; MGAT3; GRB2; IQGAP1; CILP; HSPE1; PRDX1; DAAM1; COL12A1; BPIFB1; MYL12A; ORM1; STOM; PRDX5; PTPN6; CCT3; SLC38A10; F8; TNC; ANK1; CD55; RAB2A; HSPB1; C4B; PON1; ATP2B4; ADIPOQ; C9; CLEC3B; UGGT1; SVEP1; AHSG; SDCBP; CD36; CST3; GSTP1; NAPG; MATN2; MAMDC2; RAB14; G6PD; ACTA1; MAN2A1; ITGA6; CAPN1; SFTPA1; FLNA; TUBA4A; ADGRG6; ALB; CTSD; TGM2; F9; YWHAE; TNXB; PRDX2; YWHA…
Thymocyte	3	48	0.495868	1.89606	0.211339	1	0.385409	1	ICAM3; GNAQ; CD8A;
Gastric juice	88	243	14.5455	10.9528	6.20867e-68	5.26495e-65	6.34331e-67	1.81006e-66	ITLN1; S100A7; PRSS1; S100A9; HBB; S100A8; APOA1; LGALS3BP; HBA1; HBA2; LCN2; BPIFB1; ORM1; SERPINB1; AZGP1; TPI1; QSOX1; HSPB1; C4B; CST3; GSTP1; CA2; UBA52; ALB; CTSD; YWHAZ; GC; HPX; CLU; SERPINA1; SFTPB; ANXA2; A1BG; FCGBP; HRG; GSN; JCHAIN; C4A; PLG; FGB; FGA; FGG; TPM3; HP; TF; ORM2; PGD; OLFM4; PSAP; A2M; MPO; TXN; GAPDH; CP; ALDOA; MUC5B; CALR; APOA2; ANXA1; FN1; ECM1; HSPA5; LTF; JUP; LY…
Urine	456	3267	75.3719	4.22125	8.64573e-220	7.33158e-217	2.44386e-217	6.97352e-217	XYLT2; ITLN1; APOC1; S100A7; APOC2; PRSS1; S100A9; ITIH4; APOC3; HBB; TTN; ARPC4; S100A8; RAP2B; APOA1; PDLIM1; GOLM1; HBG1; SPTA1; LGALS3BP; GRB2; IQGAP1; IGF2R; HBA1; HBA2; LBP; LCN2; CILP; CSRP1; HSPE1; SERPINA5; CD14; APOB; PRDX1; SERPINE2; EHD1; TAGLN2; SPTB; COL12A1; APP; FLG2; CETP; BPIFB1; APOE; MYL12B; PGLYRP2; FAT4; ORM1; HBD; FOLH1; STOM; PRDX5; SERPINB1; PTPN6; CCT3; AZGP1; BCAM; SLC3…
Heart	225	5507	37.1901	1.23567	8.61164e-05	0.0730267	0.000277668	0.000792322	XYLT2; ITLN1; APOC1; APOBR; ITIH4; TTN; ARPC4; APOA1; PDLIM1; KLKB1; GOLM1; LGALS3BP; LCN2; CD14; DAAM1; TAGLN2; FHOD1; RAB6B; APP; CETP; PGLYRP2; FAT4; FOLH1; STOM; PRDX5; CCT3; BCAM; TNC; ANK1; LCAT; GMFG; ST3GAL6; QSOX1; SERPIND1; C4B; PON1; ATP2B4; BLMH; CLEC3B; UGGT1; SDPR; SVEP1; TUBA8; PARVB; AHSG; SDCBP; GPX3; CD36; UBE2N; CST3; GSTP1; SEPT6; RAB14; ACTA1; CA4; PLOD1; RASA3; CTSD; FSTL1; …
Amygdala	20	1204	3.30579	0.502614	0.999892	1	1	1	GOLM1; FAT4; LCAT; BLMH; PARVB; CEMIP; SERPINF1; ACTR3; PDCD6IP; CD109; ILK; PCYOX1; ERBB2IP; NCKAP1; SRC; B3GNT2; HEG1; PLTP; APOL1; ATP11B;
Red blood cells	37	166	6.1157	6.74221	1.37156e-20	1.16308e-17	6.84165e-20	1.95225e-19	HBB; HBG1; SPTA1; HBA1; HBA2; SPTB; STOM; BCAM; ANK1; CD36; GSTP1; G6PD; CA4; CA2; PRDX2; CD47; EPB42; CD59; LDHB; GNAQ; FLOT1; PKM; SPTAN1; GNB1; CD151; PGD; GAPDH; PFKL; SLC2A1; F11R; ARG1; CR1; CFHR5; LTF; CA1; CD44; PGAM1;
Thyroid gland	335	7306	55.3719	1.38674	4.66257e-15	3.95386e-12	2.00704e-14	5.72705e-14	ITLN1; TTN; DUSP3; PDLIM1; KLKB1; GOLM1; SPTA1; MGAT3; GRB2; IQGAP1; IGF2R; PRKCB; LCN2; CILP; HSPE1; CD14; ICAM3; PRDX1; DAAM1; SPTB; COL12A1; RAB6B; APP; FLG2; APOE; MYL12A; ORM1; STOM; PRDX5; PTPN6; CCT3; MAPRE2; AZGP1; SLC38A10; F8; TNC; ANK1; RELN; TPI1; CD55; RAB2A; HSPB1; PON1; ATP2B4; AGRN; C9; UGGT1; SVEP1; CAPZA2; PARVB; SDCBP; CST3; GSTP1; NAPG; SEPT6; MATN2; MAMDC2; RAB14; G6PD; MAN2A…
H460	161	736	26.6116	6.61587	8.89299e-89	7.54125e-86	1.34665e-87	3.84265e-87	GOLM1; PLA2G7; LGALS3BP; IQGAP1; IGF2R; CSRP1; HSPE1; CD14; PRDX1; SERPINE2; TAGLN2; APP; MYL12B; MYL12A; TPI1; CD55; QSOX1; OLFM1; AGRN; UGGT1; SDCBP; GPX3; UBE2N; CST3; GSTP1; ACTA1; MAN2A1; PLOD1; GBA; FLNA; UBA52; ADGRG6; STIP1; SRGN; CTSD; FSTL1; DSTN; PPIA; YWHAE; PRDX2; YWHAZ; PRDX6; CLIC1; ACTR2; ADAM10; PFN1; TFPI; LAMC1; VCL; SPTBN1; PARK7; EEF1A1; COL6A1; PDCD6IP; EFEMP1; TUBB; LAMB1; …
Heart muscle	283	6191	46.7769	1.38248	1.49721e-11	1.26963e-08	5.82401e-11	1.66187e-10	XYLT2; ITLN1; S100A7; PRSS1; ITIH4; HBB; TTN; DUSP3; PDLIM1; KLKB1; GOLM1; SPTA1; MGAT3; LGALS3BP; IQGAP1; IGF2R; LBP; HSPE1; CD14; DAAM1; SPTB; COL12A1; RAB6B; APP; FLG2; APOE; ORM1; PRDX5; PTPN6; CCT3; SLC38A10; F8; ANK1; TPI1; CD55; RAB2A; HSPB1; C4B; PON1; ATP2B4; ADIPOQ; MBL2; C9; CLEC3B; UGGT1; SVEP1; SDCBP; CD36; CST3; GSTP1; NAPG; MATN2; MAMDC2; RAB14; ACTA1; MAN2A1; ITGB3; CA4; ITGA6; GB…
B Cell	309	2254	51.0744	4.14605	1.96437e-124	1.66579e-121	8.32893e-123	2.37665e-122	S100A7; S100A9; HBB; ARPC4; S100A8; RAP2B; APOA1; PDLIM1; HBG1; SPTA1; GRB2; IQGAP1; IGF2R; HBA1; HBA2; LCN2; CSRP1; PLEK; HSPE1; APOB; ICAM3; PRDX1; EHD1; TAGLN2; SPTB; RAB6B; BPIFB1; APOE; MYL12B; PGLYRP2; ORM1; HBD; STOM; PRDX5; SERPINB1; PTPN6; CCT3; MAPRE2; AZGP1; ANK1; TPI1; ALDH16A1; RAP1B; GMFG; RAB2A; S100A12; TMSB4X; HSPB1; BLMH; CLEC3B; TUBA8; CAPZA2; AHSG; CD36; UBE2N; GSTP1; SEPT6; R…
Spinal cord	26	1465	4.29752	0.53693	0.999923	1	1	1	KLKB1; LCAT; BLMH; PARVB; RAB14; CD34; CEMIP; SERPINF1; ACTR3; CYFIP1; PDCD6IP; CD109; ILK; PCYOX1; HPX; ERBB2IP; C1QB; CD59; SRC; B3GNT2; SPARCL1; HEG1; EMILIN2; SORT1; APOL1; ATP11B;
Malignant glioma	354	7169	58.5124	1.49339	1.29463e-22	1.09785e-19	6.73526e-22	1.9219e-21	XYLT2; ITLN1; PRSS1; S100A9; ITIH4; TTN; ARPC4; PDLIM1; KLKB1; GOLM1; SPTA1; MGAT3; LGALS3BP; GRB2; IQGAP1; IGF2R; PRKCB; CILP; HSPE1; CD14; APOB; ICAM3; PRDX1; DAAM1; SPTB; FHOD1; COL12A1; RAB6B; APP; BPIFB1; APOE; ORM1; FOLH1; STOM; PRDX5; PTPN6; CCT3; MAPRE2; AZGP1; SLC38A10; F8; TNC; ANK1; RELN; TPI1; CD55; RAB2A; HSPB1; PON1; ATP2B4; C9; CLEC3B; UGGT1; SVEP1; CAPZA2; SDCBP; CST3; GSTP1; NAPG…
Cervical cancer	380	7426	62.8099	1.54759	3.44387e-29	2.9204e-26	2.14735e-28	6.12745e-28	ITLN1; S100A7; S100A9; ITIH4; HBB; TTN; ARPC4; S100A8; PDLIM1; KLKB1; GOLM1; SPTA1; MGAT3; LGALS3BP; GRB2; IQGAP1; IGF2R; LBP; PRKCB; LCN2; CILP; HSPE1; CD14; APOB; ICAM3; PRDX1; DAAM1; TAGLN2; SPTB; FHOD1; COL12A1; RAB6B; APP; FLG2; BPIFB1; APOE; MYL12A; ORM1; STOM; PRDX5; SERPINB1; PTPN6; CCT3; MAPRE2; AZGP1; SLC38A10; F8; TNC; ANK1; RELN; TPI1; CD55; RAB2A; S100A12; HSPB1; C4B; PON1; ATP2B4; A…
Malignant melanoma	384	7459	63.4711	1.55697	2.21008e-30	1.87415e-27	1.40913e-29	4.02094e-29	XYLT2; ITLN1; S100A7; S100A9; ITIH4; HBB; TTN; ARPC4; S100A8; DUSP3; PDLIM1; KLKB1; GOLM1; HBG1; SPTA1; MGAT3; LGALS3BP; GRB2; IQGAP1; IGF2R; LBP; PRKCB; LCN2; CILP; HSPE1; CD14; PRDX1; DAAM1; SPTB; FHOD1; COL12A1; RAB6B; APP; FLG2; APOE; MYL12A; ORM1; FOLH1; STOM; PRDX5; SERPINB1; PTPN6; CCT3; MAPRE2; AZGP1; SLC38A10; F8; TNC; ANK1; RELN; TPI1; CD55; RAB2A; S100A12; HSPB1; SERPIND1; C4B; PON1; A…
Oesophagus	80	921	13.2231	2.62723	1.70247e-15	1.44369e-12	7.40356e-15	2.1126e-14	S100A7; ARPC4; S100A8; LGALS3BP; GRB2; CD14; PRDX1; MYL12A; AZGP1; F8; S100A12; PARVB; CST3; GSTP1; G6PD; FLNA; ACTR2; VCL; LAMA4; MFGE8; CD9; SAA4; POSTN; TUBB1; TTR; C7; ACTN4; ANXA2; MVP; CAMP; INF2; SRC; LDHB; COL6A3; NME1; C1QA; ANXA7; FGB; TLN1; B3GNT2; APOH; PDIA3; GSTO1; PTPRC; LAMB2; CANX; ITGB1; BSG; CD151; TFRC; CDC42; SERPINF2; TXNDC5; PSAP; CTTN; FBLN1; ITGA2; ATP5B; SLC2A1; LMNA; VA…
Embryonal carcinoma cells	132	1232	21.8182	3.24049	8.11976e-35	6.88555e-32	5.59801e-34	1.59739e-33	PRSS1; ARPC4; GOLM1; IGF2R; PRDX1; RAB6B; APP; FLG2; APOE; STOM; CCT3; BCAM; CD55; ALDH16A1; RAP1B; RAB2A; MLEC; HSPB1; ATP2B4; SDCBP; SEPT6; RAB14; MAN2A1; ITGA6; FLNA; ALB; PPIA; MOGS; PRDX2; CD47; ACTR2; ADAM10; ACTR3; LRP1; LAMC1; RAB7A; SPTBN1; EEF1A1; TUBB; LAMB1; RAB5C; TSPAN14; ILK; MFGE8; CD9; APMAP; ACTB; GANAB; COL18A1; PTPRZ1; ATP5A1; MYH9; CD59; PGK1; PCSK9; SNAP23; LDHB; GNAQ; FLOT1…
ES2	327	3527	54.0496	2.80396	4.81409e-84	4.08235e-81	6.09305e-83	1.73864e-82	ITIH4; APOC3; HBB; TTN; ARPC4; RAP2B; APOA1; DUSP3; PDLIM1; KLKB1; GOLM1; HBG1; APOC4; LGALS3BP; GRB2; IQGAP1; IGF2R; HBA1; HBA2; CSRP1; HSPE1; CD14; APOB; PRDX1; EHD1; TAGLN2; FHOD1; COL12A1; APP; FLG2; APOE; MYL12B; MYL12A; PGLYRP2; FAT4; ORM1; STOM; PRDX5; CCT3; MAPRE2; BCAM; SLC38A10; TNC; RELN; TPI1; ALDH16A1; RAP1B; GMFG; RAB2A; TMSB4X; QSOX1; MLEC; HSPB1; C4B; ATP2B4; AGRN; IGFALS; C9; UGG…
Ovary	459	8592	75.8678	1.61564	3.30382e-49	2.80164e-46	2.69388e-48	7.68696e-48	ITLN1; APOC1; S100A9; ITIH4; APOC3; HBB; ARPC4; ADAMTS13; S100A8; RAP2B; APOA1; DUSP3; PDLIM1; KLKB1; GOLM1; HBG1; LGALS3BP; GRB2; IQGAP1; IGF2R; HBA2; LBP; PRKCB; LCN2; CILP; CSRP1; HSPE1; CD14; APOB; PRDX1; DAAM1; SERPINE2; EHD1; TAGLN2; SPTB; FHOD1; COL12A1; RAB6B; APP; APOE; MYL12A; PGLYRP2; FAT4; ORM1; HBD; FOLH1; STOM; PRDX5; SERPINB1; PTPN6; CCT3; MAPRE2; AZGP1; BCAM; SLC38A10; F8; TNC; AN…
Liver cancer	402	7697	66.4463	1.57955	9.43883e-35	8.00413e-32	6.45494e-34	1.84191e-33	XYLT2; ITLN1; S100A7; S100A9; ITIH4; HBB; TTN; ARPC4; S100A8; APOA1; DUSP3; PDLIM1; KLKB1; GOLM1; SPTA1; MGAT3; LGALS3BP; GRB2; IQGAP1; IGF2R; LBP; PRKCB; LCN2; CILP; HSPE1; CD14; APOB; ICAM3; PRDX1; DAAM1; TAGLN2; SPTB; FHOD1; COL12A1; RAB6B; APP; FLG2; APOE; MYL12A; ORM1; STOM; PRDX5; SERPINB1; PTPN6; CCT3; MAPRE2; AZGP1; SLC38A10; F8; TNC; ANK1; RELN; TPI1; CD55; RAB2A; MLEC; HSPB1; C4B; PON1;…
Dendritic cells	234	1954	38.6777	3.62181	4.41642e-76	3.74512e-73	5.20156e-75	1.48426e-74	S100A9; APOBR; ARPC4; S100A8; RAP2B; DUSP3; GRB2; IQGAP1; CSRP1; PLEK; HSPE1; PRDX1; EHD1; TAGLN2; FHOD1; MYL12A; PGLYRP2; ORM1; STOM; PRDX5; SERPINB1; PTPN6; CCT3; AZGP1; TPI1; ALDH16A1; RAP1B; GMFG; RAB2A; TMSB4X; QSOX1; HSPB1; ATP2B4; BLMH; CLEC3B; UGGT1; CAPZA2; SDCBP; UBE2N; CST3; GSTP1; RAB14; G6PD; CAPN1; SFTPA1; FLNA; CA2; CASP14; UBA52; STIP1; PECAM1; SRGN; CTSD; DSTN; FERMT3; TGM2; PPIA…
OVCAR3	321	3714	53.0579	2.61392	8.93771e-74	7.57918e-71	1.01056e-72	2.88361e-72	PRSS1; ITIH4; APOC3; HBB; TTN; ARPC4; S100A8; RAP2B; APOA1; DUSP3; PDLIM1; KLKB1; GOLM1; LGALS3BP; GRB2; IQGAP1; HBA1; HBA2; LCN2; CILP; CSRP1; HSPE1; APOB; PRDX1; DAAM1; EHD1; TAGLN2; COL12A1; RAB6B; APP; FLG2; APOE; MYL12B; MYL12A; PGLYRP2; ORM1; STOM; PRDX5; SERPINB1; CCT3; BCAM; SLC38A10; TNC; TPI1; CD55; ALDH16A1; RAP1B; RAB2A; TMSB4X; QSOX1; MLEC; HSPB1; SERPIND1; C4B; ATP2B4; BLMH; AGRN; C…
Huh7	154	2976	25.4545	1.56506	2.87738e-09	2.44002e-06	1.06088e-08	3.0272e-08	TTN; PDLIM1; LGALS3BP; IGF2R; PRKCB; PRDX1; DAAM1; APP; PGLYRP2; PRDX5; CCT3; F8; ANK1; TPI1; ALDH16A1; RAP1B; AGRN; UGGT1; AHSG; GSTP1; NAPG; RAB14; G6PD; ITGA6; PLOD1; MTTP; CAPN1; FLNA; STIP1; RASA3; ALB; APOD; SRGN; CTSD; TGM2; PRDX2; CEMIP; PRDX6; CLIC1; ACTR2; ACTR3; LRP1; PFN1; EPB42; LAMC1; VCL; ITGAL; SPTBN1; PARK7; ITGA2B; EEF1A1; COL6A1; PDCD6IP; PTPRB; TUBB; LAMB1; PRKAR1A; LAMA4; PPP…
Serum	488	7685	80.6612	1.92044	2.77692e-87	2.35483e-84	4.13128e-86	1.17886e-85	APOC1; S100A7; APOC2; PRSS1; S100A9; APOBR; ITIH4; APOC3; HBB; TTN; ARPC4; ADAMTS13; S100A8; RAP2B; APOA1; PDLIM1; KLKB1; GOLM1; HBG1; SPTA1; APOC4; PLA2G7; LGALS3BP; IQGAP1; IGF2R; HBA1; HBA2; LBP; PRKCB; LCN2; CSRP1; HSPE1; SERPINA5; CD14; APOB; ICAM3; PRDX1; SERPINE2; EHD1; TAGLN2; SPTB; FHOD1; COL12A1; APP; FLG2; CETP; BPIFB1; APOE; MYL12B; MYL12A; PGLYRP2; FAT4; ORM1; HBD; STOM; PRDX5; SERPI…
Lens	142	1037	23.4711	4.14146	2.29445e-50	1.94569e-47	1.92643e-49	5.49704e-49	PDLIM1; IQGAP1; PRKCB; PLEK; PRDX1; TAGLN2; MYL12B; PRDX5; PTPN6; CCT3; TPI1; ALDH16A1; RAP1B; GMFG; RAB2A; TMSB4X; HSPB1; BLMH; UGGT1; CAPZA2; GPX3; UBE2N; GSTP1; RAB14; G6PD; CAPN1; FLNA; CA2; TUBA4A; STIP1; ALB; CTSD; FERMT3; TGM2; PPIA; YWHAE; PRDX2; YWHAZ; PRDX6; CLIC1; ACTR2; ACTR3; PFN1; VCL; SPTBN1; PARK7; EEF1A1; PDCD6IP; TUBB; PRKAR1A; WDR1; ILK; RHOC; ACTN1; ACTB; GANAB; TUBB4B; CAT; S…
Breast	319	6413	52.7273	1.50439	1.14669e-19	9.72393e-17	5.52496e-19	1.57654e-18	ITLN1; ITIH4; HBB; TTN; ARPC4; KLKB1; GOLM1; SPTA1; MGAT3; LGALS3BP; GRB2; IQGAP1; IGF2R; LBP; PRKCB; HSPE1; CD14; PRDX1; DAAM1; SPTB; FHOD1; COL12A1; RAB6B; APP; APOE; MYL12A; ORM1; STOM; PRDX5; PTPN6; CCT3; MAPRE2; AZGP1; SLC38A10; F8; TNC; TPI1; CD55; RAB2A; HSPB1; C4B; PON1; ATP2B4; C9; CLEC3B; UGGT1; SVEP1; CAPZA2; AHSG; SDCBP; CST3; GSTP1; NAPG; SEPT6; MATN2; MAMDC2; RAB14; G6PD; MAN2A1; CA…
Hair	118	817	19.5041	4.36827	8.37959e-44	7.10589e-41	6.57953e-43	1.87746e-42	IQGAP1; HSPE1; PRDX1; TAGLN2; APOE; TPI1; RAP1B; RAB2A; QSOX1; HSPB1; ATP2B4; BLMH; UGGT1; SDCBP; UBE2N; GSTP1; RAB14; G6PD; CA2; TUBA4A; ALB; APOD; CTSD; PPIA; YWHAE; PRDX2; YWHAZ; PRDX6; CLIC1; ACTR2; ACTR3; PFN1; VCL; RAB7A; PARK7; EEF1A1; PDCD6IP; TUBB; ARPC3; CD109; ACTN1; CD9; ACTB; GANAB; NCKAP1; TUBB4B; CAT; STXBP2; ATP5A1; YWHAG; ACTN4; MYH9; ANXA2; PGK1; CFL1; LDHB; NME1; YWHAQ; TUBA1A;…
H520	155	843	25.6198	5.56089	1.10016e-73	9.3294e-71	1.22755e-72	3.5028e-72	XYLT2; HBB; GOLM1; HBG1; LGALS3BP; GRB2; IQGAP1; HBA1; HBA2; CSRP1; HSPE1; PRDX1; TAGLN2; APP; HBD; PRDX5; CCT3; AZGP1; TPI1; QSOX1; BLMH; AGRN; SDPR; SDCBP; GPX3; UBE2N; CST3; GSTP1; MATN2; RAB14; G6PD; ACTA1; MAN2A1; PLOD1; GBA; FLNA; STIP1; ALB; CTSD; DSTN; PPIA; YWHAE; PRDX2; YWHAZ; PRDX6; CLIC1; ACTR2; SERPINF1; ADAM10; ACTR3; PFN1; CYFIP1; LAMC1; VCL; RAB7A; SPTBN1; PARK7; EEF1A1; COL6A1; P…
Nipple aspirate fluid	257	754	42.4793	10.3084	4.86807e-204	4.12812e-201	8.25624e-202	2.35591e-201	APOC1; S100A7; S100A9; ITIH4; HBB; S100A8; APOA1; PDLIM1; GOLM1; HBG1; SPTA1; LGALS3BP; IQGAP1; IGF2R; HBA1; HBA2; LBP; LCN2; HSPE1; SERPINA5; CD14; APOB; PRDX1; TAGLN2; SPTB; COL12A1; APP; BPIFB1; APOE; MYL12B; MYL12A; PGLYRP2; ORM1; HBD; STOM; PRDX5; SERPINB1; AZGP1; BCAM; TNC; TPI1; CD55; RAP1B; S100A12; TMSB4X; QSOX1; HSPB1; SERPIND1; C4B; SERPINA11; PON1; BLMH; AGRN; IGFALS; C9; AHSG; SDCBP;…
Uterus	39	917	6.44628	1.28653	0.0645275	1	0.139629	0.39843	ITLN1; GOLM1; LCN2; HSPE1; AGRN; PARVB; SDCBP; SERPINA3; PFN1; VCL; GC; LAMA4; CD109; ERBB2IP; ACTB; PLA2G12B; ASPN; POSTN; SERPINA1; THBS3; CAMP; SRC; B3GNT2; LIPG; LOXL3; VCAN; LAMP1; GSTO1; FCN1; TXNDC5; FBLN1; ITGA5; PKHD1L1; APOL1; CD209; VIM; EMILIN1; SBSN; SPARC;
Tracheobronchial cells	19	47	3.1405	12.2295	1.64296e-16	1.39323e-13	7.29439e-16	2.08144e-15	TAGLN2; STOM; GSTP1; PPIA; YWHAZ; CLIC1; ACTB; ANXA2; CD59; CFL1; MYL6; PKM; HSPA1A; HSPA1B; MSN; GAPDH; ANXA1; SERPINB3; BASP1;
T24	56	123	9.2562	13.7703	5.97939e-50	5.07053e-47	4.9711e-49	1.4185e-48	LGALS3BP; IQGAP1; PRDX1; TAGLN2; APP; TPI1; QSOX1; CST3; GSTP1; MAMDC2; PLOD1; FLNA; SRGN; CTSD; FSTL1; PPIA; YWHAE; YWHAZ; PFN1; LAMC1; VCL; PARK7; COL6A1; EFEMP1; LAMB1; ACTN1; ACTB; COL18A1; TGFBI; ACTN4; PGK1; CFL1; PCSK9; LDHB; NME1; PKM; COTL1; HSPA1A; HSPA1B; COL6A2; MSN; PDIA3; NUCB1; PPIB; PSAP; PTX3; TXN; HSPA8; ALDOA; P4HB; FN1; HSPA5; LTF; ENO1; CD44; SPARC;
CPE_SCX_fractionated	179	2331	29.5868	2.32247	5.7605e-29	4.88491e-26	3.53979e-28	1.01007e-27	S100A7; S100A8; DUSP3; PDLIM1; LGALS3BP; IQGAP1; IGF2R; CSRP1; HSPE1; PRDX1; TAGLN2; SPTB; APP; MYL12B; STOM; PRDX5; CCT3; BCAM; TPI1; CD55; ALDH16A1; RAP1B; RAB2A; HSPB1; ATP2B4; BLMH; AGRN; UGGT1; CAPZA2; SDCBP; CST3; GSTP1; RAB14; G6PD; MAN2A1; ITGA6; CAPN1; FLNA; TUBA4A; CASP14; STIP1; ALB; CTSD; PPIA; YWHAE; PRDX2; YWHAZ; PRDX6; CLIC1; ACTR2; ADAM10; ACTR3; LRP1; PFN1; CYFIP1; LAMC1; VCL; RA…
CRC	370	4247	61.157	2.6348	6.69866e-92	5.68047e-89	1.13609e-90	3.24183e-90	XYLT2; APOC1; PRSS1; ITIH4; HBB; TTN; ARPC4; RAP2B; APOA1; DUSP3; PDLIM1; GOLM1; HBG1; MGAT3; LGALS3BP; GRB2; IQGAP1; IGF2R; HBA1; HBA2; LCN2; CSRP1; HSPE1; SERPINA5; CD14; PRDX1; DAAM1; SERPINE2; TAGLN2; SPTB; COL12A1; RAB6B; APP; FLG2; APOE; MYL12B; MYL12A; FOLH1; PRDX5; SERPINB1; CCT3; AZGP1; BCAM; TNC; TPI1; ALDH16A1; RAP1B; GMFG; RAB2A; TMSB4X; QSOX1; MLEC; OLFM1; HSPB1; C4B; BLMH; AGRN; CLE…
Preadipocytes	146	510	24.1322	8.65808	8.75607e-98	7.42515e-95	1.65003e-96	4.70835e-96	PRSS1; S100A9; ITIH4; ARPC4; S100A8; LGALS3BP; APOB; PRDX1; SERPINE2; TAGLN2; COL12A1; APOE; MYL12A; PRDX5; TPI1; QSOX1; HSPB1; ADIPOQ; SDCBP; GPX3; CD36; CST3; GSTP1; PLOD1; FLNA; ALB; APOD; CTSD; FSTL1; PPIA; YWHAE; PRDX2; YWHAZ; PRDX6; SERPINF1; ACTR3; LRP1; PFN1; VCL; SPTBN1; PARK7; EEF1A1; COL6A1; EFEMP1; TUBB; TGFB1; ARPC3; CD109; ACTN1; GANAB; COL18A1; CAT; CLU; NID1; YWHAG; TGFBI; C7; ACT…
Fetal hepatocytes	228	3784	37.686	1.8223	1.1406e-22	9.67231e-20	5.97056e-22	1.70369e-21	TTN; ARPC4; S100A8; DUSP3; PDLIM1; GOLM1; GRB2; IQGAP1; IGF2R; PRKCB; CILP; PLEK; PRDX1; FHOD1; COL12A1; APP; BPIFB1; ORM1; FOLH1; STOM; PRDX5; CCT3; TNC; TPI1; RAP1B; QSOX1; MLEC; SERPIND1; ATP2B4; BLMH; AGRN; IGFALS; UGGT1; SVEP1; CAPZA2; PARVB; CST3; GSTP1; RAB14; G6PD; ITGB3; MTTP; CAPN1; FLNA; TUBA4A; VWF; ADGRG6; STIP1; RASA3; ALB; CTSD; FSTL1; FERMT3; TGM2; YWHAE; TNXB; PRDX2; CEMIP; PRDX6…
Amniotic fluid	255	566	42.1488	13.6254	6.67208e-240	5.65792e-237	2.82896e-237	8.0724e-237	APOC2; PRSS1; S100A9; ITIH4; APOC3; HBB; S100A8; APOA1; KLKB1; GOLM1; LGALS3BP; IQGAP1; HBA1; HBA2; LBP; LCN2; SERPINA5; CD14; APOB; SERPINE2; EHD1; TAGLN2; COL12A1; APP; BPIFB1; APOE; MYL12B; MYL12A; PGLYRP2; ORM1; HBD; FOLH1; STOM; AZGP1; BCAM; TNC; TPI1; CD55; TMSB4X; QSOX1; HSPB1; SERPIND1; C4B; PON1; AGRN; IGFALS; C9; CLEC3B; SVEP1; AHSG; GPX3; CST3; GSTP1; MATN2; MAN2A1; PLOD1; SFTPA1; FLNA…
Vulva/anal skin	301	6377	49.7521	1.42752	1.43953e-14	1.22073e-11	6.07326e-14	1.733e-13	ITLN1; S100A7; S100A9; ITIH4; TTN; S100A8; PDLIM1; KLKB1; GOLM1; SPTA1; MGAT3; LGALS3BP; GRB2; IQGAP1; IGF2R; LBP; LCN2; HSPE1; CD14; APOB; ICAM3; PRDX1; DAAM1; SPTB; RAB6B; FLG2; BPIFB1; MYL12A; ORM1; FOLH1; STOM; PRDX5; PTPN6; CCT3; AZGP1; SLC38A10; F8; TNC; TPI1; CD55; RAB2A; S100A12; HSPB1; C4B; PON1; ATP2B4; ADIPOQ; MBL2; C9; CLEC3B; SVEP1; CAPZA2; AHSG; SDCBP; CD36; CST3; GSTP1; NAPG; MATN2…
	212	1183	35.0413	5.41983	7.40068e-102	6.27577e-99	1.65152e-100	4.71259e-100	S100A9; ITIH4; ARPC4; S100A8; RAP2B; APOA1; DUSP3; LGALS3BP; GRB2; IQGAP1; IGF2R; PRKCB; CSRP1; APOB; PRDX1; EHD1; TAGLN2; FLG2; APOE; MYL12A; STOM; PRDX5; CCT3; AZGP1; BCAM; TPI1; RAP1B; RAB2A; MLEC; HSPB1; ATP2B4; UGGT1; SVEP1; CAPZA2; PARVB; AHSG; UBE2N; CST3; RAB14; ITGA6; CAPN1; FLNA; CA2; CASP14; VWF; ALB; CTSD; DSTN; TGM2; YWHAE; MOGS; PRDX2; YWHAZ; PRDX6; CLIC1; ACTR2; LRP1; PFN1; CYFIP1;…
HH4	170	2684	28.0992	1.91561	3.27614e-18	2.77817e-15	1.49364e-17	4.26208e-17	TTN; S100A8; PDLIM1; SPTA1; IQGAP1; IGF2R; CD14; ICAM3; PRDX1; DAAM1; APP; STOM; PRDX5; CCT3; TPI1; CD55; ALDH16A1; QSOX1; ATP2B4; BLMH; AGRN; C9; UGGT1; SVEP1; EHHADH; AHSG; SDCBP; GSTP1; RAB14; G6PD; ITGA6; PLOD1; GBA; CAPN1; FLNA; TUBA4A; VWF; ADGRG6; STIP1; ALB; CTSD; FSTL1; TGM2; CEMIP; PRDX6; CLIC1; ACTR2; CFI; ADAM10; ACTR3; LRP1; PFN1; TFPI; LAMC1; VCL; RAB7A; SPTBN1; PARK7; EEF1A1; COL6A…
Ramos	128	1566	21.157	2.47211	1.82451e-22	1.54718e-19	9.32038e-22	2.65956e-21	S100A9; ARPC4; S100A8; GRB2; IQGAP1; IGF2R; HSPE1; PRDX1; DAAM1; EHD1; TAGLN2; FLG2; MYL12A; STOM; SERPINB1; CCT3; AZGP1; TPI1; RAP1B; GMFG; RAB2A; MLEC; HSPB1; UGGT1; CAPZA2; UBE2N; RAB14; FLNA; TUBA4A; CASP14; STIP1; ALB; CTSD; DSTN; FERMT3; YWHAE; PRDX2; YWHAZ; PRDX6; CLIC1; ACTR2; ACTR3; PFN1; ITGAL; PARK7; PDCD6IP; TUBB; PRKAR1A; RAB5C; ARPC3; PPP2R1A; ACTB; GANAB; CAT; ATP5A1; YWHAG; MYH9; …
Leukocytes	231	2845	38.1818	2.45564	2.83053e-43	2.40029e-40	2.18208e-42	6.22654e-42	ITLN1; S100A9; APOBR; HBB; ARPC4; S100A8; PDLIM1; KLKB1; SPTA1; GRB2; IQGAP1; IGF2R; PRKCB; LCN2; CSRP1; PLEK; ICAM3; PRDX1; EHD1; TAGLN2; FHOD1; ORM1; HBD; STOM; PRDX5; SERPINB1; PTPN6; CCT3; ANK1; TPI1; RAP1B; GMFG; S100A12; QSOX1; SERPIND1; BLMH; AGRN; UGGT1; SDPR; CAPZA2; PARVB; SDCBP; UBE2N; GSTP1; SEPT6; RAB14; G6PD; ITGB3; MYO1G; CAPN1; FLNA; CA2; TUBA4A; STIP1; ALB; APOD; SRGN; CTSD; FERM…
Renal cancer	376	7121	62.1488	1.59689	7.50553e-32	6.36469e-29	4.93387e-31	1.40787e-30	XYLT2; ITLN1; S100A9; ITIH4; HBB; TTN; ARPC4; S100A8; DUSP3; PDLIM1; KLKB1; GOLM1; MGAT3; LGALS3BP; GRB2; IQGAP1; IGF2R; LBP; PRKCB; CILP; HSPE1; CD14; PRDX1; DAAM1; TAGLN2; SPTB; FHOD1; COL12A1; RAB6B; APP; FLG2; APOE; MYL12A; ORM1; STOM; PRDX5; PTPN6; CCT3; MAPRE2; AZGP1; SLC38A10; F8; TNC; ANK1; RELN; TPI1; CD55; RAB2A; MLEC; HSPB1; C4B; PON1; ATP2B4; MBL2; C9; CLEC3B; UGGT1; SVEP1; CAPZA2; AH…
Aorta	86	530	14.2149	4.90775	1.4331e-35	1.21527e-32	1.02124e-34	2.91409e-34	HBB; DUSP3; GOLM1; HBA1; HBA2; LCN2; CCT3; TPI1; CD55; AGRN; C9; PARVB; FLNA; VWF; ALB; CTSD; DSTN; TNXB; PRDX6; ACTR2; LRP1; VCL; SERPINA4; SPTBN1; PRKAR1A; WDR1; CD109; MFGE8; RHOC; SAA4; CLU; ASPN; POSTN; ATP5A1; SERPINA1; TTR; MYH9; CAP1; TPM4; SRC; PGK1; CFL1; MYL6; LDHB; GSN; PKM; HSPG2; FGB; TLN1; MSN; ZYX; GSTO1; ITGB1; THBS1; TF; PPIB; HSP90B1; SERPINF2; TXNDC5; EMILIN2; PSAP; RSU1; A2M;…
Thyroid	87	889	14.3802	2.95992	4.47363e-20	3.79364e-17	2.18025e-19	6.22132e-19	ARPC4; GRB2; PRKCB; CD14; PRDX1; APP; MYL12A; TNC; RELN; CD55; PON1; CST3; G6PD; FLNA; CTSD; F9; ACTR2; ADAM10; LAMC1; VCL; SERPINA4; LAMB1; SELP; COLEC10; ILK; MFGE8; C1QC; CD9; ACTB; COL18A1; CAT; TUBB1; TTR; C7; ACTN4; ANXA2; MVP; INF2; SRC; COL6A3; NME1; ANXA7; SELL; FGB; SPTAN1; TLN1; PDIA3; NUCB1; PTPRC; LAMB2; AGT; CANX; ITGB1; TF; CD151; CDC42; SERPINF2; PSAP; A2M; SORT1; FBLN1; CP; HSPA8…
hupo46_reference_cam	240	1042	39.6694	6.96586	5.74384e-144	4.87077e-141	3.04423e-142	8.68668e-142	APOC1; APOC2; APOC3; HBB; ARPC4; RAP2B; APOA1; KLKB1; LGALS3BP; HBA1; HBA2; PRKCB; CSRP1; HSPE1; APOB; PRDX1; DAAM1; TAGLN2; SPTB; APOE; MYL12B; PGLYRP2; ORM1; HBD; STOM; PRDX5; CCT3; MAPRE2; AZGP1; ANK1; TPI1; LCAT; RAP1B; RAB2A; MLEC; SERPIND1; C4B; PON1; ATP2B4; ADIPOQ; IGFALS; C9; CLEC3B; TUBA8; AHSG; GPX3; RAB14; MYO1G; APOM; FLNA; TUBA4A; STIP1; RASA3; ALB; APOD; PPIA; YWHAE; PRDX2; YWHAZ; …
Substantia nigra	23	1146	3.80165	0.60722	0.997426	1	1	1	GOLM1; FAT4; LCAT; BLMH; PARVB; CEMIP; SERPINF1; ACTR3; PDCD6IP; CD109; ILK; PCYOX1; ERBB2IP; NCKAP1; ASPN; SRC; YWHAH; B3GNT2; HEG1; CTTN; APOL1; VTN; ATP11B;
Vagina	248	5307	40.9917	1.41331	9.88318e-11	8.38094e-08	3.75827e-10	1.07242e-09	ITLN1; S100A7; S100A9; ITIH4; TTN; ARPC4; S100A8; PDLIM1; KLKB1; GOLM1; MGAT3; LGALS3BP; GRB2; IQGAP1; LCN2; HSPE1; CD14; DAAM1; SPTB; APOE; MYL12A; ORM1; STOM; PRDX5; CCT3; SLC38A10; F8; TNC; CD55; RAB2A; HSPB1; PON1; ATP2B4; ADIPOQ; C9; CLEC3B; SVEP1; AHSG; SDCBP; CST3; GSTP1; NAPG; MATN2; MAMDC2; G6PD; MAN2A1; CA4; ITGA6; GBA; CAPN1; FLNA; TUBA4A; CASP14; VWF; ALB; TGM2; PPIA; YWHAE; YWHAZ; PR…
Monocytes	103	745	17.0248	4.18153	2.41434e-36	2.04736e-33	1.74988e-35	4.99326e-35	S100A9; S100A8; LGALS3BP; IQGAP1; PRKCB; CD14; ICAM3; APP; APOE; STOM; SERPINB1; PTPN6; CCT3; S100A12; CLEC3B; CD36; RAB14; ITGB3; FLNA; CA2; PECAM1; SRGN; FERMT3; PPIA; YWHAE; PRDX2; CD47; YWHAZ; PRDX6; ITGAL; GC; SERPINA4; ITGA2B; EEF1A1; TUBB; RAB5C; CD109; ILK; CD9; ACTB; SAA4; TUBB4B; ATP5A1; TUBB1; SERPINA1; ITGAM; MYH9; ANXA2; CAP1; MVP; CAMP; PPBP; SNAP23; GNAQ; C1QA; TUBA1A; RAB10; SELPL…
MDA-MB-468	125	770	20.6612	4.90982	2.85802e-52	2.4236e-49	2.44808e-51	6.98557e-51	S100A7; S100A9; LGALS3BP; IQGAP1; HSPE1; PRDX1; EHD1; MYL12B; MYL12A; PRDX5; CCT3; AZGP1; TPI1; HSPB1; GSTP1; RAB14; G6PD; PLOD1; CAPN1; FLNA; TUBA4A; CASP14; UBA52; STIP1; ALB; DSTN; PPIA; YWHAE; MOGS; PRDX2; YWHAZ; CLIC1; ACTR2; ACTR3; PFN1; VCL; SPTBN1; RAB11A; EEF1A1; PDCD6IP; TUBB; PRKAR1A; WDR1; PPP2R1A; ILK; RHOC; ACTN1; ACTB; GANAB; TUBB4B; CAT; ATP5A1; ACTN4; MYH9; ANXA2; CAP1; MVP; TPM4…
Platelets	370	2168	61.157	5.16143	3.85725e-193	3.27095e-190	4.67278e-191	1.33337e-190	APOC1; S100A7; APOC2; PRSS1; S100A9; ITIH4; APOC3; HBB; TTN; ARPC4; S100A8; RAP2B; APOA1; DUSP3; PDLIM1; KLKB1; HBG1; GRB2; HBA1; HBA2; PRKCB; CSRP1; PLEK; HSPE1; SERPINA5; APOB; PRDX1; DAAM1; SERPINE2; EHD1; TAGLN2; SPTB; FHOD1; RAB6B; APP; APOE; MYL12B; MYL12A; ORM1; HBD; STOM; PRDX5; SERPINB1; PTPN6; CCT3; MAPRE2; AZGP1; TPI1; CD55; ALDH16A1; RAP1B; GMFG; ST3GAL6; RAB2A; TMSB4X; MLEC; HSPB1; S…
HL60	123	545	20.3306	6.8258	2.16559e-68	1.83642e-65	2.23954e-67	6.39049e-67	S100A9; S100A8; IQGAP1; IGF2R; CD14; ICAM3; PRDX1; APP; TPI1; CD55; ATP2B4; AHSG; CD36; ACTA1; ITGA6; MYO1G; FLNA; TUBA4A; UBA52; ALB; PECAM1; CTSD; PPIA; CD47; YWHAZ; CLIC1; ACTR2; ADAM10; LRP1; ITGAL; TUBB; TSPAN14; WDR1; CD109; RHOC; ACTB; CAT; ITGAM; ATP6V0A1; ACTN4; MYH9; CAP1; CD59; SELPLG; ITGB2; PKM; GGT1; PLG; ANTXR2; GNAI2; PDIA3; PTPRJ; GNB1; LAMP1; PTPRC; CANX; ITGB1; CLTC; BSG; NOTCH…
TOV21G	189	904	31.2397	6.32309	5.48179e-102	4.64855e-99	1.29127e-100	3.68461e-100	XYLT2; PDLIM1; GOLM1; LGALS3BP; IQGAP1; IGF2R; HBA1; HBA2; CSRP1; HSPE1; PRDX1; EHD1; TAGLN2; APP; APOE; MYL12B; PRDX5; CCT3; BCAM; RAP1B; QSOX1; HSPB1; C4B; AGRN; CAPZA2; SDCBP; GPX3; UBE2N; CST3; GSTP1; G6PD; ACTA1; PLOD1; GBA; FLNA; ADGRG6; STIP1; ALB; SRGN; CTSD; FSTL1; DSTN; TGM2; PPIA; YWHAE; PRDX2; YWHAZ; PRDX6; CLIC1; SERPINF1; ADAM10; ACTR3; PFN1; TFPI; LAMC1; VCL; GC; RAB7A; SPTBN1; RAB…
Oral mucosa	270	5861	44.6281	1.39324	3.09794e-11	2.62706e-08	1.18871e-10	3.39198e-10	ITLN1; S100A7; S100A9; ITIH4; TTN; ARPC4; S100A8; PDLIM1; KLKB1; MGAT3; LGALS3BP; GRB2; IQGAP1; LBP; LCN2; CILP; APOB; PRDX1; DAAM1; SPTB; COL12A1; RAB6B; APOE; MYL12A; ORM1; STOM; PRDX5; SERPINB1; PTPN6; CCT3; SLC38A10; F8; TNC; TPI1; CD55; RAB2A; HSPB1; SERPIND1; C4B; PON1; ATP2B4; ADIPOQ; C9; CLEC3B; SVEP1; SDCBP; CST3; GSTP1; NAPG; MAMDC2; G6PD; MAN2A1; CA4; ITGA6; GBA; CAPN1; SFTPA1; FLNA; T…
Esophagus	259	6034	42.8099	1.29816	1.80263e-07	0.000152863	6.4228e-07	1.83274e-06	ITLN1; S100A7; S100A9; ITIH4; TTN; S100A8; PDLIM1; KLKB1; GOLM1; MGAT3; LGALS3BP; GRB2; IQGAP1; LBP; LCN2; HSPE1; APOB; PRDX1; DAAM1; SPTB; COL12A1; RAB6B; APOE; MYL12A; ORM1; STOM; PRDX5; SERPINB1; CCT3; MAPRE2; AZGP1; SLC38A10; F8; TNC; CD55; RAB2A; HSPB1; ATP2B4; ADIPOQ; C9; UGGT1; SVEP1; CAPZA2; SDCBP; CST3; GSTP1; NAPG; MATN2; MAMDC2; G6PD; MAN2A1; CA4; ITGA6; GBA; CAPN1; FLNA; TUBA4A; CASP1…
Corpus callosum	16	988	2.64463	0.490058	0.999713	1	1	1	LCAT; BLMH; PARVB; CEMIP; SERPINF1; ACTR3; PDCD6IP; ILK; PCYOX1; ERBB2IP; NCKAP1; B3GNT2; HEG1; LIMS1; PLTP; ATP11B;
NB4	134	711	22.1488	5.70006	1.88187e-64	1.59583e-61	1.79307e-63	5.11649e-63	GOLM1; LGALS3BP; IGF2R; PLEK; HSPE1; ICAM3; PRDX1; PRDX5; CCT3; TPI1; CD55; AHSG; CD36; ITGA6; MYO1G; UBA52; ALB; PECAM1; CTSD; TGM2; PPIA; CD47; CLIC1; ACTR2; ADAM10; ACTR3; LRP1; PFN1; ITGAL; RAB7A; TUBB; TSPAN14; PPP2R1A; PCYOX1; ACTB; GANAB; CAT; ITGAM; ATP6V0A1; CORO1C; ACTN4; MYH9; CAP1; CD59; PGK1; CFL1; FLOT1; TUBA1A; ITGB2; SELL; GSN; PKM; GGT1; PLG; FGB; B3GNT2; APOH; HSPA1A; HSPA1B; AN…
Mammary gland	56	760	9.2562	2.22876	1.73238e-08	1.46905e-05	6.35954e-08	1.81469e-07	ITLN1; S100A9; GOLM1; LGALS3BP; LCN2; PLEK; APOE; ORM1; AZGP1; QSOX1; AGRN; PARVB; SDCBP; GPX3; CD36; CASP14; ALB; APOD; CTSD; CD34; YWHAZ; SERPINA3; MUC2; COLEC10; CD109; ACTB; PLA2G12B; SAA4; CLU; ASPN; POSTN; SERPINA1; TGFBI; CD59; SRC; ADGRF5; LDHB; GSN; JCHAIN; GGT1; B3GNT2; GSTO1; TF; CTTN; ITGA2; PTPRF; PKHD1L1; APOL1; PTPRG; F2; EMILIN1; PIGR; SAA1; CD44; PIP; SAA2;
19_proteinag	78	98	12.8926	24.0712	4.08305e-98	3.46243e-95	8.05216e-97	2.29767e-96	APOC1; APOC2; APOC3; HBB; APOA1; KLKB1; HBA1; HBA2; APOB; APOE; PGLYRP2; ORM1; HBD; AZGP1; SERPIND1; PON1; IGFALS; C9; AHSG; ALB; SERPINF1; CFI; SERPINA3; GC; SERPINA4; C5; HPX; C1QC; SAA4; CLU; SERPINA1; TTR; C7; A1BG; RBP4; PPBP; C4BPA; C1QA; HRG; GSN; LUM; SERPINC1; JCHAIN; C4A; C8G; PLG; APOH; FGA; AFM; ITIH3; AGT; HP; APCS; THBS1; TF; ORM2; SERPINF2; A2M; CP; APOL1; SERPING1; APOA2; FN1; CPN…
Sertoli cells	3	29	0.495868	3.13788	0.0696271	1	0.1491	0.425456	VCL; TF; FBLN1;
031003_BALF2	244	1102	40.3306	6.69637	2.20406e-142	1.86904e-139	1.09944e-140	3.13723e-140	APOC1; ITIH4; APOC3; HBB; ARPC4; S100A8; APOA1; DUSP3; PDLIM1; KLKB1; GOLM1; HBG1; SPTA1; LGALS3BP; GRB2; IQGAP1; IGF2R; HBA1; HBA2; CSRP1; APOB; PRDX1; TAGLN2; SPTB; APP; CETP; BPIFB1; APOE; MYL12B; ORM1; PRDX5; SERPINB1; CCT3; AZGP1; TPI1; LCAT; RAP1B; GMFG; TMSB4X; HSPB1; SERPIND1; C4B; PON1; BLMH; AGRN; C9; UGGT1; CAPZA2; AHSG; CST3; GSTP1; RAB14; G6PD; GBA; CAPN1; SFTPA1; FLNA; STIP1; ALB; A…
Tears	164	510	27.1074	9.72544	7.38533e-120	6.26276e-117	2.60948e-118	7.44612e-118	S100A9; ITIH4; ARPC4; S100A8; APOA1; PDLIM1; GOLM1; LGALS3BP; IQGAP1; IGF2R; LCN2; CD14; APOB; PRDX1; TAGLN2; ORM1; STOM; PRDX5; SERPINB1; AZGP1; TPI1; ST3GAL6; RAB2A; QSOX1; HSPB1; UGGT1; CAPZA2; AHSG; SDCBP; GPX3; CST3; GSTP1; ACTA1; MAN2A1; CAPN1; FLNA; CA2; TUBA4A; ALB; CTSD; TGM2; PPIA; YWHAE; YWHAZ; PRDX6; CLIC1; ACTR2; SERPINF1; SERPINA3; ACTR3; PFN1; VCL; GC; PARK7; EEF1A1; COL6A1; PDCD6I…
Cellzome_Abl_inhibitors_NatureBiotechnology_exp144	28	186	4.6281	4.55401	1.91277e-11	1.62203e-08	7.40651e-11	2.11344e-10	CCT3; RAB2A; UGGT1; ALB; PRDX6; PDCD6IP; PGK1; FLOT1; JCHAIN; GNB1; TFRC; CAPZB; ATP5B; HSPA8; HIST4H4; HIST2H4B; HIST1H4I; HIST1H4A; HIST1H4D; HIST1H4F; HIST1H4K; HIST1H4J; HIST1H4C; HIST1H4H; HIST1H4B; HIST1H4E; HIST1H4L; HIST2H4A;
CaOV3	311	3355	51.405	2.80348	2.16218e-78	1.83353e-75	2.61933e-77	7.47422e-77	S100A9; HBB; TTN; ARPC4; RAP2B; APOA1; PDLIM1; KLKB1; GOLM1; LGALS3BP; GRB2; IQGAP1; HBA1; HBA2; LCN2; CSRP1; HSPE1; SERPINA5; CD14; APOB; PRDX1; EHD1; TAGLN2; FHOD1; COL12A1; APOE; MYL12B; MYL12A; ORM1; STOM; PRDX5; SERPINB1; CCT3; BCAM; TNC; TPI1; ALDH16A1; RAP1B; RAB2A; TMSB4X; QSOX1; MLEC; HSPB1; C4B; PON1; ATP2B4; BLMH; AGRN; UGGT1; CAPZA2; AHSG; SDCBP; UBE2N; CST3; GSTP1; NAPG; SEPT6; MATN2…
Cerebrospinal fluid	300	1059	49.5868	8.56748	1.94806e-216	1.65196e-213	4.12989e-214	1.17846e-213	APOC1; APOC2; S100A9; ITIH4; APOC3; HBB; TTN; ARPC4; S100A8; APOA1; KLKB1; GOLM1; LGALS3BP; GRB2; IGF2R; HBA1; HBA2; LBP; LCN2; SERPINA5; CD14; APOB; PRDX1; SERPINE2; TAGLN2; COL12A1; APP; FLG2; APOE; PGLYRP2; ORM1; HBD; PRDX5; SERPINB1; AZGP1; RELN; TPI1; LCAT; GMFG; QSOX1; MLEC; SERPIND1; C4B; PON1; BLMH; AGRN; IGFALS; C9; CLEC3B; SVEP1; CAPZA2; AHSG; SDCBP; GPX3; UBE2N; CST3; GSTP1; MATN2; ACT…
Melanoma	262	1826	43.3058	4.33943	5.25237e-106	4.45401e-103	1.48467e-104	4.23649e-104	S100A7; PRSS1; S100A9; ITIH4; HBB; TTN; ARPC4; S100A8; APOA1; DUSP3; HBG1; LGALS3BP; GRB2; IQGAP1; IGF2R; HBA1; HBA2; HSPE1; CD14; APOB; PRDX1; SERPINE2; TAGLN2; SPTB; COL12A1; FLG2; APOE; MYL12A; ORM1; HBD; FOLH1; STOM; PRDX5; SERPINB1; CCT3; MAPRE2; AZGP1; TNC; TPI1; COL6A6; GMFG; RAB2A; MLEC; HSPB1; BLMH; AGRN; UGGT1; CAPZA2; UBE2N; CST3; GSTP1; RAB14; G6PD; PLOD1; GBA; CAPN1; FLNA; CA2; TUBA4…
hupo1_b1-hep_cam	67	80	11.0744	25.3287	3.41842e-87	2.89882e-84	4.99796e-86	1.42616e-85	APOC1; S100A7; APOC2; S100A9; APOC3; HBB; APOA1; LGALS3BP; HBA1; HBA2; APOB; APOE; PGLYRP2; ORM1; AZGP1; SERPIND1; PON1; AHSG; APOM; ALB; SERPINF1; SERPINA3; GC; HPX; CFHR1; C1QC; CLU; SERPINA1; TTR; A1BG; RBP4; PROS1; C4BPA; HRG; GSN; LUM; SERPINC1; JCHAIN; C4A; C8G; FGB; APOH; FGA; AFM; ITIH3; FGG; AGT; HP; APCS; TF; ORM2; SERPINF2; A2M; CP; APOL1; SERPING1; APOA2; FN1; F2; KNG1; VTN; C3; ATRN;…
Subthalamic nucleus	12	882	1.98347	0.411801	0.999933	1	1	1	LCN2; CEMIP; SERPINF1; ACTR3; PDCD6IP; CD109; PCYOX1; ERBB2IP; SRC; HEG1; LIMS1; ATP11B;
Melanocytes	3	71	0.495868	1.28193	0.418251	1	0.698183	1	QSOX1; VCL; RAB27B;
Dentin	113	246	18.6777	13.8925	6.57556e-102	5.57608e-99	1.50705e-100	4.30034e-100	APOA1; HBA1; HBA2; PRDX1; COL12A1; APP; FLG2; APOE; AZGP1; TNC; HSPB1; C9; CLEC3B; AHSG; CD36; FLNA; TUBA4A; ALB; PPIA; F9; YWHAZ; SERPINF1; SERPINA3; ACTR3; LRP1; VCL; GC; COL6A1; TUBB; TGFB1; TNN; MFGE8; PCYOX1; ACTN1; APMAP; GANAB; TUBB4B; CLU; ASPN; POSTN; ATP5A1; TUBB1; SERPINA1; TGFBI; ACTN4; MYH9; ANXA2; PGK1; COL1A1; LDHB; COL6A3; ANXA7; GSN; PKM; LUM; SERPINC1; HSPG2; PLG; HSPA1A; HSPA1B…
J82	62	216	10.2479	8.68171	7.19382e-41	6.10036e-38	5.39855e-40	1.54047e-39	PDLIM1; IQGAP1; HSPE1; PRDX1; TAGLN2; PRDX5; SERPINB1; TPI1; HSPB1; UBE2N; GSTP1; G6PD; FLNA; DSTN; PPIA; YWHAE; PRDX2; YWHAZ; PRDX6; CLIC1; ACTR3; PFN1; VCL; RAB7A; PARK7; EEF1A1; WDR1; ARPC3; ACTN1; ACTB; ACTN4; ANXA2; CAP1; PGK1; CFL1; MYL6; LDHB; NME1; CNN2; PKM; COTL1; HSPA1A; HSPA1B; PDIA3; ZYX; GSTO1; ANXA3; PPIB; PGD; TFRC; RSU1; CTTN; TXN; GAPDH; HSPA8; ALDOA; ANXA1; LTF; ENO1; MAPRE1; B…
15_clinprot_c3	158	749	26.1157	6.37991	1.72487e-84	1.46269e-81	2.32173e-83	6.62501e-83	APOC1; APOC2; APOC3; HBB; ARPC4; APOA1; PDLIM1; KLKB1; APOC4; HBA1; HBA2; LBP; CSRP1; PLEK; HSPE1; SERPINA5; APOB; PRDX1; APOE; PGLYRP2; ORM1; PRDX5; PTPN6; CCT3; AZGP1; TPI1; SERPIND1; C4B; PON1; IGFALS; C9; CLEC3B; UGGT1; AHSG; GPX3; GSTP1; APOM; FLNA; STIP1; ALB; APOD; PPIA; YWHAZ; ACTR2; SERPINF1; CFI; SERPINA3; ACTR3; PFN1; CYFIP1; GC; SERPINA4; SPTBN1; PARK7; EEF1A1; TUBB; HPX; CFHR1; C1QC;…
Ubiquitous	37	1052	6.1157	1.06394	0.371948	1	0.62831	1	XYLT2; PLA2G7; GRB2; TPI1; TMSB4X; CAPN1; CTSD; FSTL1; TGM2; TNXB; LAMC1; RAB11A; COL6A1; ACTN4; SKAP2; PGK1; CFL1; SNAP23; SLC4A1; RAC1; GGT1; B3GNT2; HSPA1A; COL6A2; BSG; TXN; GAPDH; ABI1; APOL1; LMNA; CALR; VASP; HSP90AA1; LYZ; FLOT2; ENO1; MAPRE1;
Cortex	136	683	22.4793	6.02229	1.25039e-68	1.06033e-65	1.32541e-67	3.78204e-67	HBB; TTN; ARPC4; RAP2B; APOA1; GRB2; HBA1; HBA2; PRKCB; CSRP1; HSPE1; PRDX1; RAB6B; APOE; MYL12A; ORM1; HBD; PRDX5; CCT3; MAPRE2; TPI1; RAP1B; RAB2A; TMSB4X; HSPB1; ATP2B4; UBE2N; CST3; GSTP1; NAPG; CA2; TUBA4A; UBA52; STIP1; ALB; CTSD; PPIA; YWHAE; CD47; YWHAZ; PRDX6; ACTR2; PFN1; RAB7A; SPTBN1; RAB11A; PARK7; EEF1A1; TUBB; RAB5C; ARPC3; ILK; ACTN1; CD9; ACTB; TUBB4B; PTPRZ1; CLU; ATP5A1; SERPIN…
N06cs122	25	123	4.13223	6.14881	2.36163e-13	2.00266e-10	9.53649e-13	2.72123e-12	HBA1; HBA2; APP; G6PD; FLNA; ALB; PECAM1; TGM2; VCL; ACTB; CAT; MYH9; ANXA2; CFL1; TLN1; CTTN; CP; F11R; ANXA1; VIM; FCER1G; DSP; ATP1A1; DEFA1; DEFA1B;
Basal plate extravillous trophoblast cell	1	3	0.165289	10.1478	0.0959578	1	0.194206	0.554164	VASP;
17_wcx	230	1438	38.0165	4.83729	6.91071e-101	5.86028e-98	1.50264e-99	4.28775e-99	APOC1; APOC2; APOC3; HBB; APOA1; PDLIM1; KLKB1; APOC4; LGALS3BP; IQGAP1; IGF2R; HBA1; HBA2; LBP; CSRP1; PLEK; SERPINA5; APOB; PRDX1; TAGLN2; APOE; MYL12B; PGLYRP2; ORM1; HBD; FOLH1; PRDX5; PTPN6; CCT3; AZGP1; F8; TPI1; LCAT; QSOX1; SERPIND1; C4B; PON1; ATP2B4; IGFALS; C9; CLEC3B; UGGT1; AHSG; GPX3; NAPG; G6PD; MAN2A1; MYO1G; APOM; CAPN1; FLNA; STIP1; ALB; APOD; CTSD; PPIA; PRDX2; YWHAZ; PRDX6; CL…
hupo1_b2-edta_cam	157	316	25.9504	15.026	1.6582e-150	1.40616e-147	9.37438e-149	2.67497e-148	APOC1; APOC2; ITIH4; APOC3; HBB; ADAMTS13; APOA1; KLKB1; APOC4; LGALS3BP; GRB2; HBA1; HBA2; LCN2; SERPINA5; CD14; APOB; PRDX1; FHOD1; CETP; PGLYRP2; ORM1; CCT3; AZGP1; TPI1; LCAT; QSOX1; OLFM1; SERPIND1; C4B; PON1; IGFALS; C9; AHSG; APOM; ALB; APOD; PPIA; F9; SERPINF1; CFI; SERPINA3; GC; SERPINA4; TUBB; C5; ILK; PCYOX1; HPX; CFHR1; C1QC; ACTB; SAA4; TUBB4B; CLU; SERPINA1; TTR; C7; MYH9; C1QB; A1B…
H23	178	896	29.4215	6.00827	1.54193e-91	1.30755e-88	2.51453e-90	7.17517e-90	XYLT2; ARPC4; GOLM1; LGALS3BP; IQGAP1; CSRP1; HSPE1; CD14; PRDX1; TAGLN2; COL12A1; APP; APOE; MYL12B; MYL12A; PRDX5; CCT3; TNC; TPI1; RAP1B; QSOX1; OLFM1; HSPB1; AGRN; SVEP1; CAPZA2; SDCBP; UBE2N; CST3; GSTP1; ACTA1; PLOD1; GBA; CAPN1; FLNA; CA2; UBA52; STIP1; CTSD; FSTL1; DSTN; TGM2; PPIA; YWHAE; YWHAZ; PRDX6; CLIC1; ACTR2; ADAM10; ACTR3; PFN1; TFPI; LAMC1; VCL; RAB7A; SPTBN1; PARK7; EEF1A1; COL…
YTS	162	1888	26.7769	2.59511	2.05548e-31	1.74305e-28	1.33057e-30	3.79677e-30	APOBR; HBB; RAP2B; IQGAP1; IGF2R; HBA1; HBA2; PLEK; PRDX1; DAAM1; EHD1; TAGLN2; FHOD1; APOE; STOM; SERPINB1; CCT3; ALDH16A1; RAP1B; RAB2A; MLEC; ATP2B4; UGGT1; CD36; UBE2N; RAB14; G6PD; MAN2A1; MYO1G; FLNA; TUBA4A; ALB; FERMT3; PPIA; YWHAE; MOGS; CD47; PRDX6; CLIC1; ACTR2; ADAM10; C1QTNF3; ACTR3; STX11; PFN1; ITGAL; RAB7A; RAB11A; EEF1A1; PDCD6IP; TUBB; PRKAR1A; RAB5C; TSPAN14; WDR1; ARPC3; PPP2R…
hupo1_b2-hep_cam	147	848	24.2975	5.2428	5.08874e-66	4.31525e-63	4.96006e-65	1.41535e-64	APOC2; S100A9; APOC3; HBB; RAP2B; APOA1; IQGAP1; IGF2R; HBA1; HBA2; APOB; SPTB; MYL12B; ORM1; STOM; CCT3; AZGP1; RAP1B; RAB2A; MLEC; PON1; ATP2B4; AHSG; RAB14; MAN2A1; ITGA6; MYO1G; FLNA; RASA3; ALB; MOGS; YWHAZ; ADAM10; SERPINA3; GC; RAB7A; SPTBN1; RAB11A; EEF1A1; TUBB; RAB5C; TSPAN14; ILK; MFGE8; HPX; ACTN1; ACTB; TUBB4B; CLU; ATP5A1; SERPINA1; TTR; ACTN4; MYH9; A1BG; RBP4; C4BPA; MYL6; SNAP23;…
Ileum	5	201	0.826446	0.753768	0.798433	1	1	1	ITLN1; PGLYRP2; PARVB; POSTN; TXNDC5;
Embryonic stem cells	229	3047	37.8512	2.27299	3.11318e-37	2.63998e-34	2.27584e-36	6.49409e-36	XYLT2; PRSS1; APOC3; ARPC4; RAP2B; APOA1; GOLM1; IQGAP1; IGF2R; CSRP1; HSPE1; ICAM3; PRDX1; DAAM1; SERPINE2; EHD1; COL12A1; RAB6B; APP; APOE; MYL12A; STOM; PRDX5; CCT3; BCAM; SLC38A10; TPI1; ALDH16A1; RAP1B; RAB2A; QSOX1; MLEC; HSPB1; ATP2B4; AGRN; UGGT1; TUBA8; CAPZA2; SDCBP; GPX3; UBE2N; RAB14; MAN2A1; ITGA6; PLOD1; CAPN1; FLNA; TUBA4A; ALB; CTSD; TGM2; YWHAE; MOGS; CD47; YWHAZ; PRDX6; CLIC1; A…
Saliva	255	912	42.1488	8.4562	1.91342e-177	1.62258e-174	1.80287e-175	5.14445e-175	S100A7; S100A9; HBB; S100A8; APOA1; GOLM1; HBG1; APOC4; LGALS3BP; IQGAP1; HBA1; HBA2; LCN2; HSPE1; CD14; APOB; PRDX1; EHD1; TAGLN2; APP; FLG2; BPIFB1; APOE; ORM1; HBD; FOLH1; PRDX5; SERPINB1; CCT3; AZGP1; TPI1; CD55; RAP1B; ST3GAL6; RAB2A; S100A12; TMSB4X; QSOX1; HSPB1; C4B; AGRN; UGGT1; CAPZA2; AHSG; SDCBP; GPX3; UBE2N; CST3; GSTP1; ACTA1; MAN2A1; PLOD1; CAPN1; TUBA4A; CASP14; UBA52; ALB; CTSD; …
Nuclear	96	1319	15.8678	2.20133	1.33447e-13	1.13163e-10	5.4668e-13	1.55994e-12	PDLIM1; GOLM1; GRB2; IQGAP1; IGF2R; CSRP1; PRDX1; TAGLN2; SPTB; PRDX5; PTPN6; CCT3; ANK1; TPI1; RAP1B; GMFG; RAB2A; BLMH; UGGT1; CAPZA2; RAB14; CAPN1; FLNA; CTSD; PPIA; YWHAE; YWHAZ; PRDX6; CLIC1; ACTR2; ACTR3; PFN1; CYFIP1; VCL; RAB7A; PARK7; EEF1A1; PDCD6IP; TUBB; WDR1; ILK; ACTB; TUBB4B; CAT; STXBP2; ACTN4; MYH9; CAP1; MVP; CD59; SRC; PGK1; CFL1; LDHB; NME1; YWHAQ; PYGB; ANXA7; PKM; TLN1; HSPA…
N06CS98-2	30	165	4.95868	5.50013	2.1832e-14	1.85136e-11	9.07528e-14	2.58962e-13	HBA1; HBA2; TAGLN2; APP; SDCBP; G6PD; PECAM1; TGM2; ACTR3; CYFIP1; VCL; ARPC3; ACTB; CAT; MYH9; ANXA2; CFL1; TLN1; TPM3; ITGB1; TF; ALDOA; F11R; ANXA1; VIM; FCER1G; ENO1; ATP1A1; DEFA1; DEFA1B;
MV4-11	48	382	7.93388	3.8008	1.58068e-15	1.34042e-12	6.90937e-15	1.97158e-14	PRKCB; CCT3; GSTP1; MYO1G; YWHAE; YWHAZ; ITGAL; EEF1A1; TUBB; PPP2R1A; ILK; ACTN1; ACTB; GANAB; TUBB4B; ATP5A1; YWHAG; MYH9; SRC; YWHAH; CFL1; YWHAQ; GNAI2; CANX; CLTC; HLA-B; GAPDH; ATP5B; PFKL; HSPA8; CORO1A; HSPA5; ENO1; HIST4H4; HIST2H4B; HIST1H4I; HIST1H4A; HIST1H4D; HIST1H4F; HIST1H4K; HIST1H4J; HIST1H4C; HIST1H4H; HIST1H4B; HIST1H4E; HIST1H4L; HIST2H4A; VCP;
Caudate nucleus	23	1204	3.80165	0.577968	0.99902	1	1	1	GOLM1; RELN; LCAT; BLMH; PARVB; CEMIP; SERPINF1; ACTR3; PDCD6IP; CD109; ILK; PCYOX1; ERBB2IP; NCKAP1; SRC; NME1; B3GNT2; HEG1; LIMS1; PLTP; APOL1; HSPA5; ATP11B;
Retina	22	364	3.63636	1.82862	0.00500073	1	0.0139037	0.0396739	CCT3; AGRN; VWF; PECAM1; SERPINF1; LRP1; SERPINA4; HPX; COL18A1; CLU; THBS3; CD59; RBP4; VCAM1; PYGB; THBS4; HMCN1; CP; ICAM1; CYBB; VTN; SPARC;
Medulla oblongata	13	473	2.14876	0.831811	0.789832	1	1	1	APOC1; KLKB1; GOLM1; BLMH; PARVB; SERPINF1; ACTR3; CYFIP1; CD109; ILK; SRC; PLTP; APOL1;
Bladder cancer cells	128	369	21.157	10.4912	4.80856e-97	4.07766e-94	8.67587e-96	2.47565e-95	S100A9; S100A8; LGALS3BP; HBA1; HBA2; PRDX1; EHD1; TAGLN2; COL12A1; MYL12B; HBD; PRDX5; CCT3; TPI1; HSPB1; ATP2B4; AGRN; GSTP1; G6PD; ITGA6; PLOD1; FLNA; TUBA4A; STIP1; ALB; CTSD; PPIA; YWHAE; YWHAZ; PRDX6; CLIC1; ACTR2; PFN1; CYFIP1; RAB7A; EEF1A1; PDCD6IP; TUBB; RAB5C; MFGE8; ACTN1; CD9; ACTB; GANAB; TUBB4B; YWHAG; ACTN4; MYH9; ANXA2; MVP; PGK1; CFL1; MYL6; NT5E; NME1; YWHAQ; FLOT1; RAB10; PYGB…
PC3(AR)6	81	262	13.3884	9.35058	3.37275e-56	2.86009e-53	3.04265e-55	8.68217e-55	S100A9; TTN; S100A8; GOLM1; LGALS3BP; LCN2; PRDX1; TAGLN2; APP; SERPINB1; AZGP1; TPI1; QSOX1; AGRN; UBE2N; GSTP1; STIP1; CTSD; FSTL1; PPIA; YWHAE; PRDX2; YWHAZ; PRDX6; VCL; COL6A1; TUBB; ACTN1; CAT; SERPINA1; YWHAG; ACTN4; MYH9; ANXA2; TPM4; PGK1; CFL1; LDHB; NME1; HSPG2; PLG; SPTAN1; HSPA1A; COL6A2; MSN; PDIA3; NUCB1; TPM3; ANXA3; PLTP; IGSF8; BSG; THBS1; PPIB; PGD; HLA-A; PSAP; PTX3; HLA-B; TXN…
Neutrophils	122	393	20.1653	9.38879	1.10345e-85	9.35728e-83	1.58598e-84	4.52557e-84	S100A9; HBB; ARPC4; S100A8; RAP2B; KLKB1; IQGAP1; PRKCB; LCN2; CD14; ICAM3; TAGLN2; STOM; PRDX5; SERPINB1; TPI1; RAP1B; RAB2A; S100A12; CLEC3B; GSTP1; G6PD; FLNA; ALB; PPIA; YWHAZ; PRDX6; CLIC1; ACTR2; ACTR3; STX11; PFN1; VCL; GC; RAB7A; SERPINA4; EEF1A1; RAB5C; WDR1; ARPC3; RHOC; ACTN1; APMAP; ACTB; CAT; ATP5A1; SERPINA1; ITGAM; CORO1C; ACTN4; MYH9; CAP1; CAMP; PPBP; PROS1; PGK1; CFL1; MYL6; SNA…
Parathyroid	79	782	13.0579	3.05554	4.39259e-19	3.72492e-16	2.0694e-18	5.90501e-18	ITIH4; ARPC4; GRB2; PRKCB; PRDX1; MYL12A; TNC; RELN; CD55; PON1; MBL2; CLEC3B; CST3; G6PD; VWF; F9; ACTR2; VCL; GC; SELP; ILK; C1QC; CD9; ACTB; POF1B; C7; ACTN4; ANXA2; MVP; CD59; INF2; SRC; COL6A3; NME1; ANXA7; SELL; SERPINC1; RAC1; FGB; SPTAN1; TLN1; APOH; PDIA3; GSTO1; LAMB2; AGT; CANX; ITGB1; BSG; TF; CD151; HLA-A; CDC42; SERPINF2; PSAP; MASP1; A2M; MPO; HLA-B; FBLN1; CP; ATP5B; SLC2A1; LMNA;…
HEK293	221	4439	36.5289	1.50572	4.93585e-12	4.1856e-09	1.93778e-11	5.52943e-11	ARPC4; DUSP3; PDLIM1; GOLM1; LGALS3BP; GRB2; IQGAP1; IGF2R; CSRP1; HSPE1; PRDX1; EHD1; TAGLN2; SPTB; FHOD1; APOE; MYL12B; PRDX5; SERPINB1; CCT3; MAPRE2; BCAM; TNC; TPI1; ALDH16A1; RAP1B; RAB2A; MLEC; HSPB1; ATP2B4; BLMH; AGRN; UGGT1; CAPZA2; SDCBP; UBE2N; GSTP1; NAPG; SEPT6; RAB14; G6PD; ITGA6; PLOD1; GBA; CAPN1; FLNA; CA2; STIP1; ALB; CTSD; PPIA; YWHAE; MOGS; PRDX2; YWHAZ; PRDX6; CLIC1; ACTR2; A…
A549	102	997	16.8595	3.09429	4.87102e-25	4.13063e-22	2.69976e-24	7.70372e-24	APOC1; TTN; IQGAP1; PRDX1; TAGLN2; MYL12A; SERPINB1; CCT3; TPI1; RAB2A; HSPB1; UGGT1; GSTP1; G6PD; FLNA; TUBA4A; STIP1; TGM2; PPIA; YWHAE; PRDX2; YWHAZ; PRDX6; CLIC1; PFN1; CYFIP1; VCL; SPTBN1; PARK7; EEF1A1; PDCD6IP; TUBB; WDR1; ARPC3; ILK; ACTN1; ACTB; GANAB; TUBB4B; ATP5A1; ACTN4; MYH9; ANXA2; CAP1; MVP; TPM4; PGK1; CFL1; LDHB; NME1; YWHAQ; PYGB; ANXA7; PKM; PLG; SPTAN1; HSPA1A; HSPA1B; ANTXR2…
Semen	241	966	39.8347	7.5452	1.79522e-153	1.52235e-150	1.08739e-151	3.10286e-151	S100A7; PRSS1; S100A9; ARPC4; S100A8; APOA1; GOLM1; PLA2G7; LGALS3BP; IQGAP1; IGF2R; LCN2; SERPINA5; CD14; APOB; PRDX1; TAGLN2; COL12A1; APP; APOE; ORM1; FOLH1; PRDX5; CCT3; AZGP1; BCAM; RELN; TPI1; RAP1B; RAB2A; QSOX1; OLFM1; HSPB1; AGRN; C9; CLEC3B; UGGT1; CAPZA2; SDCBP; GPX3; UBE2N; CST3; GSTP1; MATN2; MAMDC2; RAB14; ACTA1; MAN2A1; CA4; PLOD1; GBA; CAPN1; CA2; TUBA4A; CASP14; VWF; ALB; APOD; C…
Temporal cortex	7	51	1.15702	4.15605	0.00136607	1	0.00398086	0.0113593	APP; APOE; RELN; NME1; HSPA5; VTN; C3;
Keratinocytes	30	250	4.95868	3.63016	1.09857e-09	9.31585e-07	4.0859e-09	1.16591e-08	S100A9; S100A8; IQGAP1; SERPINA5; COL12A1; AZGP1; SPTBN1; PCSK6; MVP; CD59; CAMP; CNN2; LIPG; ZYX; CANX; BSG; DSC1; GPLD1; IGFBP3; MME; HSPA8; F11R; FAT1; MMP9; ECM1; DSC3; DSG1; DSP; CD44; SBSN;
Fetus	106	2992	17.5207	1.07152	0.229762	1	0.417212	1	ITLN1; S100A7; APOC3; HBB; TTN; APOA1; PDLIM1; KLKB1; GOLM1; MGAT3; LGALS3BP; IGF2R; LCN2; PLEK; SPTB; APP; PGLYRP2; PRDX5; PTPN6; CCT3; BCAM; RELN; LCAT; QSOX1; ATP2B4; BLMH; AGRN; EHHADH; PARVB; AHSG; SDCBP; SEPT6; APOM; GBA; SFTPA1; ADGRG6; APOD; CD34; PPIA; TNXB; CEMIP; SERPINF1; SERPINA3; ACTR3; TFPI; VCL; PDCD6IP; EFEMP1; PKD1; IGLL1; CD109; ILK; PCYOX1; ERBB2IP; COL18A1; PTPRZ1; ASPN; POST…
MCF7	95	317	15.7025	9.06388	1.21447e-64	1.02987e-61	1.1703e-63	3.33945e-63	XYLT2; LGALS3BP; IQGAP1; SERPINA5; PRDX1; TAGLN2; APP; BCAM; TPI1; QSOX1; HSPB1; UBE2N; CST3; G6PD; MAN2A1; PLOD1; FLNA; CTSD; DSTN; PPIA; YWHAE; PRDX2; YWHAZ; PRDX6; CLIC1; ACTR3; PFN1; CYFIP1; LAMC1; VCL; SPTBN1; PARK7; EEF1A1; TUBB; ARPC3; CD109; ACTN1; ACTB; TUBB4B; YWHAG; ACTN4; TPM4; PGK1; CFL1; MYL6; NME1; YWHAQ; PKM; SPTAN1; HSPA1A; HSPA1B; PDIA3; PTPRJ; NUCB1; LAMB2; TPM3; CLTC; PPIB; PG…
Corneal epithelial cells	3	28	0.495868	3.24991	0.0639327	1	0.139629	0.39843	SERPINF1; CLU; HLA-A;
051503_BAL20_gly_hui	108	268	17.8512	12.1879	1.15836e-89	9.82293e-87	1.78599e-88	5.09629e-88	APOC2; APOC3; APOA1; KLKB1; GRB2; IGF2R; HBA1; HBA2; APOB; PRDX1; FHOD1; APOE; MYL12B; PGLYRP2; ORM1; AZGP1; SERPIND1; C4B; PON1; ADIPOQ; C9; AHSG; FLNA; ALB; PPIA; YWHAE; CLIC1; SERPINF1; CFI; SERPINA3; GC; SERPINA4; EEF1A1; TUBB; C5; ILK; HPX; CFHR1; C1QC; ACTB; SAA4; TUBB4B; CAT; CLU; TUBB1; SERPINA1; TTR; YWHAG; MYH9; CAP1; A1BG; RBP4; PROS1; C4BPA; HRG; YWHAQ; TUBA1A; C8B; GSN; LUM; SERPINC1…
Ovarian follicle	2	18	0.330579	3.3752	0.117942	1	0.234776	0.66993	PRDX2; TFPI;
Adducin	72	486	11.9008	4.4809	2.97795e-27	2.5253e-24	1.72966e-26	4.93556e-26	IGF2R; HBA1; HBA2; PRKCB; MYL12B; PRDX5; ANK1; TPI1; RAP1B; UGGT1; GSTP1; MYO1G; FLNA; TUBA4A; STIP1; CTSD; FERMT3; PPIA; YWHAZ; PRDX6; CLIC1; ACTR2; ACTR3; PFN1; ITGAL; PDCD6IP; TUBB; WDR1; ILK; ACTB; ACTN4; ANXA2; CAP1; PGK1; CFL1; MYL6; SNAP23; LDHB; CNN2; TUBA1A; ITGB2; PKM; PLG; TLN1; HSPA1A; HSPA1B; GNB1; PTPRC; TPM3; CD8A; CLTC; HSP90B1; HLA-A; PSAP; HLA-B; TXN; GAPDH; HSPA8; ARPC2; ALDOA;…
MCF10A	127	661	20.9917	5.81095	6.23119e-62	5.28405e-59	5.87117e-61	1.67533e-60	S100A8; APOA1; PDLIM1; LGALS3BP; IQGAP1; CSRP1; HSPE1; PRDX1; TAGLN2; APP; MYL12B; MYL12A; PRDX5; AZGP1; TMSB4X; QSOX1; HSPB1; ATP2B4; AHSG; UBE2N; CST3; GSTP1; ACTA1; FLNA; UBA52; STIP1; CTSD; FSTL1; DSTN; PPIA; PRDX2; YWHAZ; PRDX6; ACTR2; ACTR3; PFN1; PARK7; EEF1A1; TUBB; CD109; ACTN1; ACTB; CLU; POSTN; ATP5A1; TGFBI; ACTN4; MYH9; ANXA2; CAP1; CD59; TPM4; PGK1; CFL1; MYL6; NT5E; LDHB; NME1; CNN…
22_mars	142	196	23.4711	21.9108	2.99273e-170	2.53784e-167	2.53784e-168	7.24169e-168	APOC1; S100A7; APOC2; APOC3; HBB; APOA1; KLKB1; LGALS3BP; HBA1; HBA2; LBP; CD14; APOB; CETP; APOE; PGLYRP2; ORM1; SERPINB1; AZGP1; LCAT; QSOX1; SERPIND1; C4B; PON1; ADIPOQ; IGFALS; MBL2; C9; CLEC3B; AHSG; GPX3; APOM; VWF; STIP1; ALB; APOD; F9; PRDX2; SERPINF1; CFI; SERPINA3; GC; SERPINA4; EFEMP1; C5; PCYOX1; HPX; CFHR1; C1QC; ACTB; SAA4; CLU; TTR; TGFBI; C7; C1QB; A1BG; FCGBP; RBP4; PPBP; PROS1; …
041803_BALF3	256	1103	42.314	7.01932	5.27822e-156	4.47593e-153	3.44302e-154	9.82461e-154	S100A9; APOBR; ITIH4; HBB; ARPC4; S100A8; APOA1; PDLIM1; KLKB1; GOLM1; SPTA1; LGALS3BP; GRB2; IQGAP1; HBA1; HBA2; LBP; CSRP1; PLEK; SERPINA5; CD14; APOB; PRDX1; EHD1; TAGLN2; SPTB; BPIFB1; APOE; MYL12B; PGLYRP2; ORM1; HBD; PRDX5; SERPINB1; PTPN6; CCT3; AZGP1; TNC; ANK1; TPI1; ALDH16A1; LCAT; RAP1B; S100A12; TMSB4X; HSPB1; SERPIND1; PON1; IGFALS; C9; CAPZA2; AHSG; UBE2N; GSTP1; SEPT6; G6PD; PLOD1;…
Macrophages	39	274	6.44628	4.30553	1.30212e-14	1.1042e-11	5.521e-14	1.57541e-13	APOC1; APOBR; S100A8; APOA1; CD14; SERPINB1; CLEC3B; CD36; FLNA; SRGN; LRP1; C1QC; CAT; SERPINA1; ITGAM; MVP; PPBP; LIPG; PTPRJ; FCN1; CES1; PLTP; FCGR3A; MARCO; MPO; FBLN1; CP; C2; LMNA; CTSG; F11R; FN1; CR1; MMP9; ADAMDEC1; CYBB; VIM; F2; LDLR;
Muscle	60	904	9.91736	2.00756	2.15159e-07	0.000182455	7.63409e-07	2.17838e-06	SPTB; CETP; BLMH; TUBA8; CD36; UBE2N; GSTP1; ACTA1; CA4; PLOD1; FLNA; VWF; ADGRG6; RASA3; PPIA; CLIC1; SERPINA3; INHBE; PFN1; EFEMP1; PKD1; LAMB1; LAMA4; CD9; ERBB2IP; ACTB; CAT; NID1; RAB27B; THBS3; SNAP23; DIAPH1; PYGB; PKM; LAMA2; THBS4; TLN1; LIPG; MSN; GSTO1; ARHGDIB; LAMB2; CES1; ANXA3; ITGB1; CD151; PRG4; IGFBP3; ARPC2; ALDOA; LMNA; SRI; NID2; ECM1; NOTCH3; VIM; MAN1A1; CA1; ALDH9A1; CD44;
Synovial membrane	1	8	0.165289	3.81335	0.235894	1	0.423917	1	CAMP;
MicroProt2	200	561	33.0579	10.782	7.09458e-159	6.01621e-156	5.01351e-157	1.4306e-156	APOC1; S100A7; APOC2; PRSS1; S100A9; APOC3; HBB; S100A8; APOA1; PDLIM1; KLKB1; HBG1; APOC4; LGALS3BP; IQGAP1; HBA1; HBA2; LCN2; HSPE1; SERPINA5; CD14; APOB; PRDX1; TAGLN2; SPTB; BPIFB1; APOE; PGLYRP2; ORM1; HBD; AZGP1; TPI1; S100A12; TMSB4X; QSOX1; SERPIND1; C4B; PON1; IGFALS; C9; CLEC3B; AHSG; GPX3; UBE2N; CST3; GSTP1; ITGB3; APOM; FLNA; CA2; ADGRG6; ALB; APOD; SRGN; CTSD; PPIA; TNXB; PRDX2; PRD…
Hypothalamus	5	147	0.826446	1.03064	0.537943	1	0.887124	1	KLKB1; SERPINF1; HPX; NCKAP1; LIMS1;
Ventricles	9	151	1.4876	1.80442	0.0635544	1	0.139629	0.39843	APOA1; PARVB; SERPINA4; POSTN; ANXA2; GNAQ; TXNDC5; CD248; ATP1A1;
Endometrium	134	1202	22.1488	3.37168	3.07914e-37	2.61111e-34	2.27053e-36	6.47893e-36	ITIH4; ARPC4; LGALS3BP; GRB2; CD14; PRDX1; APP; MYL12A; TNC; RELN; CD55; QSOX1; HSPB1; PON1; CLEC3B; AHSG; CST3; G6PD; ACTA1; FLNA; ALB; PECAM1; CTSD; TGM2; CD34; F9; YWHAE; CLIC1; ACTR2; ADAM10; LRP1; LAMC1; VCL; GC; SERPINA4; PTPRB; LAMB1; TGFB1; SELP; PPP2R1A; ILK; MFGE8; ACTN1; C1QC; CD9; ACTB; GANAB; CAT; CLU; TUBB1; TTR; ITGAM; C7; ACTN4; ANXA2; MVP; CD59; INF2; TPM4; SRC; C4BPA; ANGPT1; CO…
Thalamus	24	1141	3.96694	0.636386	0.994965	1	1	1	KLKB1; GOLM1; FAT4; LCAT; BLMH; PARVB; CEMIP; ACTR3; PDCD6IP; CD109; ILK; PCYOX1; HPX; ERBB2IP; NCKAP1; SRC; NME1; B3GNT2; HEG1; LIMS1; PLTP; APOL1; HSPA5; ATP11B;
Putamen	14	527	2.31405	0.803964	0.833965	1	1	1	GOLM1; LCN2; BLMH; PARVB; SDCBP; SERPINF1; ACTR3; CYFIP1; CD109; ILK; HPX; SRC; PLTP; APOL1;
PT45	117	361	19.3388	9.80215	1.75327e-84	1.48677e-81	2.32308e-83	6.62888e-83	LGALS3BP; IGF2R; HSPE1; PRDX1; TAGLN2; APP; SERPINB1; TNC; TPI1; QSOX1; AGRN; CST3; MAN2A1; PLOD1; GBA; FLNA; UBA52; ADGRG6; SRGN; CTSD; FSTL1; PPIA; YWHAE; PRDX2; YWHAZ; PRDX6; CLIC1; ADAM10; PFN1; TFPI; LAMC1; VCL; PARK7; COL6A1; PDCD6IP; EFEMP1; TUBB; TGFB1; MFGE8; ACTN1; CD9; GANAB; COL18A1; CLU; YWHAG; TGFBI; ACTN4; MYH9; ANXA2; CAP1; COL4A2; TPM4; YWHAH; PROS1; PGK1; CFL1; MYL6; LDHB; NME1;…
Colorectal cancer cells	159	561	26.281	8.57179	2.54202e-106	2.15563e-103	7.69868e-105	2.19681e-104	RAP2B; APOA1; LGALS3BP; IQGAP1; CSRP1; HSPE1; PRDX1; EHD1; TAGLN2; COL12A1; RAB6B; PRDX5; CCT3; TPI1; CD55; ALDH16A1; RAP1B; RAB2A; QSOX1; AGRN; TUBA8; SDCBP; UBE2N; CST3; GSTP1; RAB14; G6PD; ACTA1; ITGA6; FLNA; TUBA4A; UBA52; ALB; PPIA; YWHAE; PRDX2; CEMIP; YWHAZ; PRDX6; CLIC1; SERPINF1; ADAM10; ACTR3; PFN1; CYFIP1; RAB7A; SPTBN1; RAB11A; EEF1A1; PDCD6IP; TUBB; RAB5C; TSPAN14; WDR1; ARPC3; PPP2R…
Jejunum	6	194	0.991736	0.936845	0.623081	1	1	1	PARVB; POSTN; SLC2A3; B3GNT2; TXNDC5; APOL1;
ARPE-19	87	330	14.3802	7.9737	6.14112e-54	5.20767e-51	5.48176e-53	1.56421e-52	IQGAP1; IGF2R; HSPE1; MYL12A; STOM; PRDX5; RAB2A; MLEC; HSPB1; UGGT1; SDCBP; GSTP1; RAB14; ITGA6; ALB; CTSD; YWHAZ; RAB7A; SPTBN1; EEF1A1; RAB5C; MFGE8; ACTN1; CD9; APMAP; ACTB; GANAB; ATP5A1; YWHAG; ATP6V0A1; ACTN4; MYH9; ANXA2; MVP; PGK1; MYL6; TUBA1A; PYGB; PKM; SPTAN1; PDIA3; LAMP1; ANXA3; CANX; ITGB1; CLTC; BSG; MYO1C; PPIB; HSP90B1; TFRC; TXNDC5; MME; GAPDH; ATP5B; ALDOA; SLC2A1; LMNA; CALR…
BOB2H_ISB	79	98	13.0579	24.3797	3.0809e-100	2.61261e-97	6.22049e-99	1.77501e-98	APOC1; ITIH4; APOC3; APOA1; KLKB1; LGALS3BP; SERPINA5; APOB; PGLYRP2; ORM1; AZGP1; SERPIND1; C4B; PON1; IGFALS; C9; AHSG; APOM; ALB; APOD; SERPINF1; CFI; SERPINA3; SERPINA4; HPX; CFHR1; SAA4; CLU; SERPINA1; A1BG; C4BPA; C1QA; HRG; C8B; LUM; SERPINC1; JCHAIN; C4A; C8A; APOH; FGA; AFM; ITIH3; FGG; AGT; PLTP; HP; C4BPB; APCS; TF; ORM2; GPLD1; SERPINF2; IGFBP3; A2M; CP; C2; SERPING1; APOA2; FN1; F11;…
Temporal lobe	11	477	1.81818	0.698035	0.920812	1	1	1	GOLM1; BLMH; PARVB; SERPINF1; ACTR3; CYFIP1; CD109; ILK; SRC; APOL1; C3;
hupo53_reference_cam	91	104	15.0413	26.4625	1.54852e-122	1.31315e-119	5.70934e-121	1.62915e-120	APOC2; APOC3; HBB; APOA1; KLKB1; HBA1; HBA2; APOB; APOE; PGLYRP2; ORM1; HBD; AZGP1; SERPIND1; C4B; PON1; C9; AHSG; ALB; APOD; SERPINF1; CFI; SERPINA3; GC; C5; HPX; CFHR1; C1QC; ACTB; SAA4; CLU; SERPINA1; TTR; C7; C1QB; A1BG; RBP4; PROS1; C4BPA; C1QA; HRG; C8B; GSN; LUM; SERPINC1; JCHAIN; C4A; C8G; C8A; PLG; FGB; APOH; FGA; AFM; SERPINA10; ITIH3; FGG; CD5L; AGT; HP; C4BPB; APCS; TF; ORM2; SERPINF2…
RMUG	145	499	23.9669	8.78833	4.24557e-98	3.60024e-95	8.18237e-97	2.33483e-96	HBB; TTN; ARPC4; GOLM1; LGALS3BP; IQGAP1; LCN2; HSPE1; PRDX1; SERPINE2; EHD1; TAGLN2; COL12A1; APP; MYL12B; MYL12A; HBD; PRDX5; CCT3; BCAM; TPI1; CD55; QSOX1; HSPB1; AGRN; UGGT1; GPX3; CST3; GSTP1; MATN2; G6PD; ACTA1; MAN2A1; PLOD1; GBA; CAPN1; FLNA; UBA52; ALB; APOD; SRGN; CTSD; DSTN; PPIA; YWHAZ; PRDX6; CLIC1; ACTR2; ADAM10; ACTR3; PFN1; TFPI; LAMC1; SPTBN1; EEF1A1; COL6A1; PDCD6IP; TUBB; LAMB1…
DU145	191	941	31.5702	6.13874	1.0109e-100	8.5724e-98	2.1431e-99	6.11531e-99	HBB; TTN; S100A8; RAP2B; GOLM1; LGALS3BP; IQGAP1; IGF2R; HBA1; HBA2; LCN2; CSRP1; PRDX1; DAAM1; TAGLN2; RAB6B; APP; FLG2; STOM; CCT3; AZGP1; BCAM; TPI1; CD55; RAP1B; RAB2A; QSOX1; MLEC; ATP2B4; BLMH; AGRN; TUBA8; CAPZA2; UBE2N; CST3; SEPT6; RAB14; G6PD; ACTA1; MAN2A1; ITGA6; PLOD1; GBA; FLNA; TUBA4A; CASP14; ADGRG6; STIP1; CTSD; DSTN; TGM2; PPIA; YWHAE; PRDX2; YWHAZ; PRDX6; CLIC1; ADAM10; ACTR3; …
Lacrimal glands	146	453	24.1322	9.74748	4.3248e-106	3.66743e-103	1.26463e-104	3.60861e-104	S100A9; ITIH4; S100A8; PDLIM1; GOLM1; LGALS3BP; IQGAP1; IGF2R; LCN2; CD14; PRDX1; TAGLN2; ORM1; STOM; PRDX5; TPI1; ST3GAL6; RAB2A; HSPB1; UGGT1; CAPZA2; AHSG; SDCBP; GPX3; CST3; GSTP1; ACTA1; MAN2A1; CAPN1; FLNA; CA2; TUBA4A; APOD; CTSD; TGM2; PPIA; YWHAE; YWHAZ; PRDX6; CLIC1; ACTR2; SERPINF1; SERPINA3; ACTR3; PFN1; VCL; GC; PARK7; EEF1A1; COL6A1; PDCD6IP; WDR1; MFGE8; HPX; ACTN1; GANAB; TUBB4B; …
hupo1_b1-edta_cam	38	42	6.28099	27.3629	1.71053e-52	1.45053e-49	1.49539e-51	4.26709e-51	APOC3; HBB; APOA1; HBA1; HBA2; APOB; ORM1; C4B; AHSG; ALB; SERPINA3; GC; HPX; CLU; SERPINA1; TTR; A1BG; RBP4; C4BPA; JCHAIN; C4A; FGB; APOH; FGA; FGG; HP; TF; ORM2; SERPINF2; A2M; CP; APOA2; FN1; HPR; F2; VTN; ITIH2; ITIH1;
Dental pulp	1	4	0.165289	7.61719	0.125855	1	0.246479	0.703324	GNAQ;
Cervix	14	104	2.31405	4.07362	8.24693e-06	0.00699339	2.79736e-05	7.98222e-05	SDCBP; MUC2; PLA2G12B; CD59; CAMP; GSTO1; TXNDC5; TXN; FBLN1; PTPRG; LTBP1; DSC3; SERPINB3; CD44;
Megakaryocytes	12	47	1.98347	7.72628	2.77733e-08	2.35518e-05	1.01081e-07	2.88432e-07	SERPINA5; STOM; RAP1B; SRGN; SELP; MMRN1; RAB27B; PPBP; PROS1; THBS1; CD151; F11;
Epidermis	14	95	2.31405	4.4595	2.78549e-06	0.00236209	9.602e-06	2.73992e-05	S100A9; S100A8; SERPINA5; MATN2; RBP4; VCAN; DSC1; CALML5; FBLN1; ECM1; DSC3; DSG1; CD44; HRNR;
Colostrum	3	8	0.495868	11.3645	0.00177888	1	0.00514842	0.014691	CD59; HRG; LTF;
Cervico-vaginal fluid	173	565	28.595	9.26046	8.44513e-123	7.16147e-120	3.41022e-121	9.73103e-121	S100A7; S100A9; APOBR; ITIH4; HBB; TTN; S100A8; APOA1; PDLIM1; LGALS3BP; IQGAP1; HBA1; HBA2; LCN2; SERPINA5; PRDX1; EHD1; TAGLN2; FLG2; MYL12B; ORM1; HBD; SERPINB1; MAPRE2; AZGP1; TPI1; CD55; S100A12; QSOX1; HSPB1; C4B; BLMH; GSTP1; G6PD; CAPN1; FLNA; TUBA4A; CASP14; STIP1; ALB; APOD; CTSD; FSTL1; PRDX2; ACTR2; SERPINA3; PFN1; VCL; GC; SPTBN1; EEF1A1; WDR1; ARPC3; LAMA4; PCYOX1; HPX; ACTN1; ACTB;…
Embryo	4	104	0.661157	1.16597	0.451964	1	0.750031	1	QSOX1; CD34; GSTO1; FBLN1;
Uterine cervix	97	902	16.0331	3.25254	1.98194e-25	1.68069e-22	1.11304e-24	3.17604e-24	ARPC4; S100A8; LGALS3BP; GRB2; PRKCB; ICAM3; PRDX1; MYL12A; TNC; CD55; PON1; CLEC3B; CST3; G6PD; FLNA; VWF; CTSD; TGM2; ACTR2; ADAM10; LAMC1; VCL; GC; SERPINA4; LAMB1; ILK; MFGE8; CD9; ACTB; POF1B; COL18A1; CLU; TUBB1; TTR; C7; ACTN4; ANXA2; MVP; CD59; INF2; SRC; COL6A3; NME1; CNN2; ANXA7; SLC2A3; LUM; SERPINC1; PLG; SPTAN1; TLN1; APOH; PDIA3; PTPRC; LAMB2; AGT; CANX; ITGB1; BSG; TF; CD151; TFRC;…
Kidney epithelium	2	8	0.330579	7.58894	0.0267748	1	0.0671747	0.191682	APOM; F11R;
Thymus	32	456	5.28926	2.1229	5.58677e-05	0.0473758	0.000185787	0.000530142	ADAMTS13; KLKB1; LCN2; FHOD1; PGLYRP2; BLMH; CD34; SERPINF1; EFEMP1; COLEC10; ERBB2IP; CORO1C; CAMP; NT5E; TLN1; PTPRJ; SPARCL1; CD5L; FCN1; PLTP; CLTC; DSC1; EMILIN2; APOL1; CORO1A; DSC3; MAN1A1; SERPINB3; ATRN; CHL1; CD44; DEFA1;
Aspc1	147	483	24.2975	9.20467	8.88994e-103	7.53867e-100	2.21725e-101	6.32691e-101	ARPC4; LGALS3BP; IQGAP1; LCN2; HSPE1; PRDX1; SERPINE2; EHD1; TAGLN2; APP; PRDX5; SERPINB1; CCT3; TNC; TPI1; CD55; QSOX1; HSPB1; AGRN; SDCBP; CST3; GSTP1; MAN2A1; PLOD1; CAPN1; FLNA; UBA52; STIP1; CTSD; TGM2; PPIA; YWHAE; PRDX2; YWHAZ; PRDX6; CLIC1; ACTR2; ACTR3; PFN1; TFPI; LAMC1; VCL; RAB7A; SPTBN1; PARK7; COL6A1; PDCD6IP; TUBB; LAMB1; WDR1; LAMA4; PPP2R1A; ACTN1; CD9; COL18A1; TUBB4B; CLU; NID1…
Vermiform appendix	12	286	1.98347	1.26993	0.239299	1	0.428114	1	GOLM1; AGRN; PARVB; SERPINF1; POSTN; SRC; TXNDC5; EMILIN2; PODXL; APOL1; ADAMDEC1; EMILIN1;
Distal convoluted tubule	3	17	0.495868	5.35155	0.0173098	1	0.0444808	0.126925	AHSG; CD151; KNG1;
Mast cells	8	62	1.32231	3.9065	0.000956475	0.811091	0.00288644	0.00823643	ICAM3; CD9; CD59; VCAM1; TFRC; CR1; FCER1G; SLC44A1;
Bone	11	112	1.81818	2.97268	0.00120806	1	0.00354475	0.0101149	ORM1; AHSG; ADAM10; PROS1; THBS4; GSTO1; PRG4; ECM1; CRTAC1; LTBP1; SPARC;
Trachea	23	612	3.80165	1.13704	0.292938	1	0.50904	1	KLKB1; GOLM1; LCN2; CILP; BPIFB1; PRDX5; AZGP1; AGRN; PARVB; SFTPA1; COLEC10; CD109; PLA2G12B; ASPN; POSTN; CAMP; SRC; B3GNT2; SPARCL1; TXNDC5; HSPA8; APOL1; DSC3;
Astrocytes	8	58	1.32231	4.17587	0.000608608	0.5161	0.00187673	0.00535521	AGRN; LRP1; CD59; CP; C2; CR1; VTN; CD44;
050603_BALF11	176	1019	29.0909	5.22368	5.03147e-80	4.26669e-77	6.27455e-79	1.79043e-78	S100A9; HBB; TTN; RAP2B; APOA1; SPTA1; IQGAP1; HBA1; HBA2; ICAM3; DAAM1; SPTB; BPIFB1; MYL12B; ORM1; STOM; PTPN6; CCT3; AZGP1; TPI1; RAP1B; RAB2A; S100A12; TMSB4X; QSOX1; MLEC; BLMH; CAPZA2; AHSG; GSTP1; RAB14; MYO1G; CAPN1; FLNA; RASA3; ALB; FERMT3; PPIA; YWHAE; PRDX2; YWHAZ; CLIC1; ACTR2; SERPINF1; CFI; SERPINA3; ACTR3; PFN1; RAB7A; SPTBN1; PARK7; EEF1A1; TUBB; RAB5C; WDR1; ARPC3; ILK; HPX; ACT…
HCC78	34	249	5.61983	4.13055	2.23564e-12	1.89582e-09	8.90058e-12	2.53977e-11	IQGAP1; TAGLN2; PTPN6; SDCBP; G6PD; ACTA1; TGM2; PFN1; VCL; EEF1A1; ERBB2IP; ACTB; ACTN4; ANXA2; CFL1; LDHB; PKM; TLN1; HSPA1A; HSPA1B; ITGB1; CLTC; HLA-A; TFRC; CAPZB; CTTN; ABI1; ALDOA; F11R; VIM; JUP; LDLR; ENO1; ATP1A1;
RBC	86	267	14.2149	9.7418	2.13339e-61	1.80911e-58	1.98803e-60	5.67283e-60	TTN; RAP2B; SPTA1; PRDX1; DAAM1; APP; APOE; MYL12B; STOM; CCT3; BCAM; ANK1; CD55; RAP1B; RAB2A; C4B; ATP2B4; UGGT1; RAB14; ACTA1; CA2; ALB; YWHAE; PRDX2; CD47; YWHAZ; EPB42; SPTBN1; TUBB; PRKAR1A; RAB5C; TSPAN14; ILK; APMAP; ACTB; GANAB; CLU; ACTN4; CD59; TPM4; PGK1; SNAP23; GNAQ; FLOT1; TUBA1A; RAB10; ANXA7; SLC2A3; PKM; RAC1; C4A; MSN; PDIA3; GNB1; DERA; TPM3; CANX; BSG; THBS1; CDC42; CAPZB; RA…
T-lymphocytes	3	18	0.495868	5.05441	0.0202713	1	0.0516218	0.147302	LDHB; PTPRC; ICAM1;
Hepatocytes	20	73	3.30579	8.28862	1.49718e-13	1.26961e-10	6.07468e-13	1.7334e-12	APOA1; KLKB1; MGAT3; AZGP1; MAN2A1; APOM; OIT3; SERPINA1; PROS1; APOH; LIPG; CD151; HLA-A; HLA-B; FBLN1; CP; SERPING1; F2; FCN3; AMBP;
Nervous system	15	212	2.47934	2.14112	0.00472859	1	0.0132338	0.0377625	SERPINE2; BLMH; TUBA4A; LAMB1; LAMA4; C1QB; LAMA2; THBS4; AFM; LOXL3; LAMB2; AGT; PSAP; ALDOA; DBH;
HPDE6	115	414	19.0083	8.40122	1.50826e-74	1.27901e-71	1.72839e-73	4.93193e-73	LGALS3BP; IQGAP1; IGF2R; LCN2; HSPE1; PRDX1; TAGLN2; APP; PRDX5; SERPINB1; BCAM; TNC; TPI1; QSOX1; AGRN; CST3; GSTP1; G6PD; CAPN1; FLNA; CA2; UBA52; ADGRG6; STIP1; CTSD; FSTL1; PPIA; YWHAE; PRDX2; YWHAZ; PRDX6; CLIC1; SERPINA3; PFN1; LAMC1; VCL; RAB7A; SPTBN1; PARK7; EFEMP1; TUBB; LAMB1; CD109; ACTN1; GANAB; TUBB4B; CLU; YWHAG; TGFBI; ACTN4; ANXA2; CAP1; MVP; COL4A2; TPM4; YWHAH; PGK1; CFL1; PCSK…
Transverse colon	1	48	0.165289	0.63622	0.801326	1	1	1	TXNDC5;
Occipital lobe	11	359	1.81818	0.927467	0.64441	1	1	1	GOLM1; LCN2; BLMH; PARVB; SERPINF1; ACTR3; CYFIP1; CD109; ILK; SRC; APOL1;
N06CS97	70	270	11.5702	7.84148	7.85013e-43	6.65691e-40	5.99721e-42	1.7113e-41	HBB; IQGAP1; HBA1; HBA2; HSPE1; TAGLN2; APP; HBD; PTPN6; SDCBP; G6PD; FLNA; ALB; PECAM1; TGM2; ACTR3; PFN1; CYFIP1; VCL; EEF1A1; ARPC3; ACTB; CORO1C; ACTN4; MYH9; ANXA2; SKAP2; MYL6; LDHB; FLOT1; PYGB; SLC4A1; SPTAN1; TLN1; HSPA1A; HSPA1B; FGA; GNAI2; TPM3; ITGB1; CLTC; HSP90B1; HSPA8; ALDOA; F11R; VASP; ANXA11; VIM; JUP; FCER1G; DSP; ENO1; HIST4H4; HIST2H4B; HIST1H4I; HIST1H4A; HIST1H4D; HIST1H4…
Blood vessels	27	130	4.46281	6.28298	1.4694e-14	1.24605e-11	6.16857e-14	1.76019e-13	CD55; AGRN; CD36; VWF; SERPINA3; PTPRB; LAMB1; SELP; LAMA4; C1QB; COL3A1; COL4A2; SERPINC1; HSPG2; C8A; FGG; LAMB2; AGT; THBS1; CD151; FBN1; ITGA2; APOA2; ICAM1; F13A1; COL4A1; SAA1;
NIBSC_glyco_qstar	55	60	9.09091	27.7227	1.49087e-76	1.26426e-73	1.78064e-75	5.08105e-75	ITIH4; KLKB1; LGALS3BP; SERPINA5; APOB; ORM1; AZGP1; LCAT; C9; AHSG; VWF; ALB; APOD; SERPINF1; SERPINA3; SERPINA4; HPX; MMRN2; CLU; SERPINA1; A1BG; HRG; C8B; SERPINC1; JCHAIN; C4A; APOH; FGA; AFM; FGG; HP; C4BPB; TF; ORM2; GPLD1; A2M; CP; C2; SERPING1; F5; FN1; F11; SEPP1; HPR; F13B; HGFAC; CPN2; F2; KNG1; CPB2; VTN; CFH; CFB; ITIH2; ITIH1;
Cartilage	14	89	2.31405	4.76011	1.24806e-06	0.00105835	4.33751e-06	1.2377e-05	TNC; ADAM10; CLU; SERPINA1; ANGPT1; VCAN; FBN1; CP; SLC2A1; COMP; FN1; ICAM1; CRTAC1; C1R;
Spermatogonia	1	23	0.165289	1.32746	0.538761	1	0.887124	1	FBLN1;
Milk	15	47	2.47934	9.65624	1.46786e-11	1.24474e-08	5.73615e-11	1.6368e-10	LGALS3BP; LBP; SERPINA3; MFGE8; CLU; SERPINA1; CD59; HRG; PSAP; IGFBP3; MPO; CP; LTF; F2; LYZ;
Pineal gland	3	31	0.495868	2.9355	0.08167	1	0.172709	0.492821	SERPINF1; AFM; SPARC;
MiaPaCa2	96	289	15.8678	10.0466	4.25933e-70	3.61191e-67	4.63065e-69	1.32135e-68	ARPC4; LGALS3BP; IQGAP1; IGF2R; HSPE1; SERPINA5; PRDX1; TAGLN2; APP; TPI1; QSOX1; HSPB1; AGRN; CST3; GSTP1; PLOD1; FLNA; UBA52; SRGN; CTSD; TGM2; PPIA; YWHAE; PRDX2; YWHAZ; PRDX6; CLIC1; SERPINF1; SERPINA3; PFN1; LAMC1; VCL; RAB7A; PARK7; COL6A1; TUBB; CD109; ACTN1; CD9; COL18A1; CLU; SERPINA1; YWHAG; TGFBI; C7; ACTN4; MYH9; ANXA2; CAP1; TPM4; YWHAH; PGK1; CFL1; MYL6; YWHAQ; GSN; PKM; HSPG2; SPTA…
Intestine	35	508	5.78512	2.08419	3.69043e-05	0.0312948	0.000123208	0.000351572	APOB; ICAM3; EHD1; CETP; BLMH; CST3; MTTP; RASA3; APOD; EFEMP1; PKD1; LAMB1; LAMA4; CD9; ACTB; MVP; GGT1; TLN1; APOH; GNAI2; LOXL3; FHL1; HP; MARCO; CLCA1; ITGA2; ITGA5; ALDOA; ANPEP; APOA2; ICAM1; ECM1; MAN1A1; EHD3; SAA1;
Synovial fluid	7	17	1.15702	12.4632	6.0822e-07	0.000515771	2.13128e-06	6.08159e-06	ICAM3; FGB; FGG; CD5L; IGFBP3; A2M; FN1;
Loop of Henle	3	12	0.495868	7.57951	0.00633062	1	0.0172616	0.0492558	SERPINA4; FBLN1; KNG1;
Blood	43	227	7.10744	5.72983	8.36287e-21	7.09172e-18	4.22126e-20	1.20453e-19	APOC3; CD14; SPTB; CETP; APOE; SERPIND1; PON1; G6PD; RASA3; PPIA; F9; SERPINF1; ITGAL; GC; LAMA4; SAA4; TTR; CD59; HRG; SELPLG; GSN; FGB; FGA; AFM; F10; ZYX; CES1; AGT; APCS; PPIB; FBLN1; ITGA2; ITGA5; APLP1; COMP; CD209; F5; ANXA1; F13B; F13A1; CPB2; SAA1; DEFA1;
Stem cell	46	138	7.60331	10.0823	8.70812e-34	7.38449e-31	5.90759e-33	1.68572e-32	LGALS3BP; PRDX1; TPI1; HSPB1; ADIPOQ; GSTP1; ACTA1; ALB; CTSD; FSTL1; YWHAE; PRDX2; YWHAZ; SERPINF1; PFN1; PARK7; EEF1A1; ACTN1; ACTB; CAT; YWHAG; ACTN4; COL3A1; RBP4; TPM4; YWHAH; PGK1; LDHB; NME1; YWHAQ; PKM; PDIA3; TPM3; SERPINF2; TXNDC5; PSAP; A2M; PRKCSH; ALDOA; SERPING1; CALR; P4HB; VIM; ENO1; SPARC; PGAM1;
Adipocytes	20	147	3.30579	4.1164	8.35782e-08	7.08743e-05	3.00315e-07	8.56945e-07	APOB; APOE; ADIPOQ; GPX3; CD36; CST3; TGFB1; SAA4; CLU; ANGPT1; SLC2A3; AGT; IGFBP3; SORT1; FBLN1; SLC2A1; MMP9; C3; SPARC; SAA2;
Pituitary gland	24	494	3.96694	1.46985	0.0395164	1	0.0925687	0.264144	KLKB1; GOLM1; LCN2; TPI1; AGRN; PARVB; CD34; CD109; ILK; SAA4; ASPN; THBS3; CAP1; SRC; B3GNT2; FGA; HLA-A; HLA-B; GAPDH; ALDOA; APOL1; HSP90AA1; VTN; SAA1;
BOBFreezeThaw	53	64	8.76033	25.0454	1.85277e-68	1.57115e-65	1.93969e-67	5.53487e-67	APOC1; APOC2; APOC3; HBB; APOA1; HBA1; HBA2; APOB; APOE; ORM1; AZGP1; C4B; PON1; AHSG; ALB; APOD; SERPINA3; GC; HPX; C1QC; CLU; SERPINA1; TTR; A1BG; RBP4; C4BPA; C1QA; HRG; SERPINC1; JCHAIN; C4A; PLG; FGB; APOH; FGA; AFM; FGG; HP; TF; ORM2; A2M; CP; SERPING1; APOA2; FN1; F2; KNG1; VTN; AMBP; CFH; CFB; ITIH2; ITIH1;
Caecum	1	36	0.165289	0.848234	0.702298	1	1	1	PARVB;
Vulva	81	838	13.3884	2.92353	2.16391e-18	1.83499e-15	1.00273e-17	2.86127e-17	S100A7; ARPC4; S100A8; LGALS3BP; GRB2; CD14; ICAM3; PRDX1; MYL12A; F8; TNC; CD55; HSPB1; PON1; MBL2; CLEC3B; G6PD; FLNA; CTSD; ACTR2; VCL; GC; LAMB1; MFGE8; CD9; ACTB; PLA2G12B; CLU; C7; ANXA2; MVP; CD59; SRC; C4BPA; COL6A3; NME1; ANXA7; SELL; PLG; FGB; SPTAN1; TLN1; PDIA3; PTPRC; LAMB2; AGT; CANX; ITGB1; BSG; TF; CD151; TFRC; CDC42; SERPINF2; PSAP; A2M; FBLN1; CP; ATP5B; HSPA8; ARPC2; SLC2A1; LM…
032403_BALF4_glypep	38	43	6.28099	26.7267	1.42654e-51	1.20971e-48	1.20971e-50	3.45189e-50	HBB; KLKB1; LGALS3BP; LCN2; BPIFB1; PGLYRP2; ORM1; AZGP1; AHSG; ALB; SERPINF1; SERPINA3; HPX; CLU; SERPINA1; A1BG; FCGBP; C1QA; HRG; SERPINC1; C4A; FGB; FGA; FGG; HP; APCS; TF; ORM2; OLFM4; A2M; CP; CTSG; KNG1; VTN; PIGR; CFH; CFB; ITIH2;
B cells	142	533	23.4711	8.05752	3.43264e-90	2.91088e-87	5.39052e-89	1.53818e-88	RAP2B; GRB2; IQGAP1; HBA1; PRKCB; HSPE1; ICAM3; PRDX1; EHD1; TAGLN2; APOE; MYL12B; PTPN6; CCT3; TPI1; CD55; RAP1B; RAB2A; AGRN; CAPZA2; AHSG; SDCBP; UBE2N; RAB14; ITGB3; CA4; MYO1G; FLNA; TUBA4A; ALB; PECAM1; FERMT3; PPIA; YWHAE; PRDX2; YWHAZ; PRDX6; CLIC1; ACTR2; ADAM10; ACTR3; PFN1; CYFIP1; VCL; ITGAL; RAB7A; SPTBN1; PARK7; EEF1A1; PDCD6IP; TUBB; RAB5C; WDR1; ARPC3; MFGE8; ACTB; TUBB4B; YWHAG; …
SH-SY5Y	65	537	10.7438	3.66113	7.98009e-20	6.76711e-17	3.86692e-19	1.10342e-18	TTN; ARPC4; HSPE1; PRDX1; TAGLN2; CCT3; TNC; CD55; GSTP1; TUBA4A; UBA52; STIP1; ALB; CTSD; DSTN; PPIA; YWHAE; TNXB; PRDX2; YWHAZ; PRDX6; VCL; EEF1A1; TUBB; RAB5C; ARPC3; ACTB; TUBB4B; PTPRZ1; ATP5A1; TUBB1; YWHAG; MYH9; TPM4; PGK1; CFL1; NME1; YWHAQ; TUBA1A; PYGB; PKM; FGB; HSPA1A; HSPA1B; PDIA3; GNB1; FHL1; TPM3; HSP90B1; CAPZB; RSU1; PRKCSH; GAPDH; ATP5B; PFKL; HSPA8; ALDOA; LMNA; SRI; TPP1; HS…
Adrenal cortex	6	82	0.991736	2.21628	0.054122	1	0.122715	0.350166	SERPINF1; MVP; LIPG; CD151; LDLR; SFTPD;
Cytoskeleton	27	86	4.46281	9.49715	1.53792e-19	1.30416e-16	7.36813e-19	2.10249e-18	HBB; SPTA1; HBA1; HBA2; SPTB; STOM; ANK1; RAP1B; TGM2; YWHAE; PRDX2; YWHAZ; SPTBN1; ACTB; YWHAG; MYH9; CD59; TPM4; YWHAQ; FLOT1; RAB10; TPM3; CANX; TF; GAPDH; HSPA8; SLC2A1;
Mesothelioma cells	14	29	2.31405	14.6052	7.90304e-14	6.70178e-11	3.25329e-13	9.28322e-13	ACTB; ACTN4; MYH9; ANXA2; PKM; HSPA1A; MSN; GAPDH; HSPA8; ANXA1; FN1; HSP90AA1; DSP; ENO1;
Hematopoietic stem cells	22	200	3.63636	3.32802	8.3839e-07	0.000710954	2.92574e-06	8.34856e-06	DUSP3; CD14; PTPN6; CD55; G6PD; CD34; SERPINF1; SERPINA3; TGFB1; LAMA4; CD109; ITGAM; TGFBI; GNAI2; PTPRC; ARHGDIB; TFRC; MPO; ITGA5; PTGDS; GP1BA; CRKL;
Pancreatic fluid	58	136	9.58678	12.8988	1.14721e-49	9.72838e-47	9.44503e-49	2.69513e-48	PRSS1; HBB; APOA1; HBG1; HBA1; HBA2; LCN2; APOB; PRDX1; TAGLN2; APOE; HBD; TPI1; HSPB1; PON1; CLEC3B; GSTP1; ACTA1; CA2; ALB; APOD; DSTN; TGM2; PPIA; YWHAE; PRDX2; YWHAZ; CFI; LAMA4; ACTB; CLU; SERPINA1; TTR; MYH9; CFL1; C1QA; RAB10; C4A; FGB; FGA; FGG; HP; TF; PPIB; CDC42; A2M; CP; SERPING1; FN1; HPR; HSP90AA1; CA1; LYZ; AMBP; CFH; ITIH2; ITIH1; DEFA1;
20_cys	86	96	14.2149	27.0926	8.40416e-118	7.12673e-115	2.85069e-116	8.13441e-116	APOC1; APOC3; HBB; APOA1; KLKB1; CD14; APOB; APOE; PGLYRP2; ORM1; AZGP1; SERPIND1; PON1; IGFALS; C9; CLEC3B; AHSG; GPX3; APOM; ALB; APOD; F9; SERPINF1; CFI; SERPINA3; GC; C5; HPX; CFHR1; ACTB; SAA4; CLU; SERPINA1; TTR; C7; A1BG; RBP4; PROS1; C4BPA; HRG; C8B; GSN; LUM; SERPINC1; JCHAIN; C4A; C8G; C8A; PLG; FGB; APOH; FGA; AFM; FGG; F10; CD5L; AGT; HP; C4BPB; TF; ORM2; SERPINF2; IGFBP3; A2M; CP; SE…
hupo1_b1-cit_cam	63	71	10.4132	26.8354	1.7294e-85	1.46653e-82	2.44421e-84	6.97453e-84	APOC2; APOC3; APOA1; APOB; PGLYRP2; ORM1; SERPIND1; C4B; PON1; AHSG; ALB; SERPINF1; SERPINA3; GC; C5; HPX; CFHR1; SAA4; CLU; SERPINA1; TTR; A1BG; RBP4; PROS1; C4BPA; C1QA; HRG; C8B; GSN; LUM; SERPINC1; JCHAIN; C4A; FGB; FGA; AFM; ITIH3; FGG; AGT; HP; APCS; TF; ORM2; SERPINF2; A2M; CP; SERPING1; APOA2; FN1; SEPP1; HPR; F13A1; CPN2; F2; KNG1; VTN; C3; CFH; CPN1; CFB; C1R; ITIH2; ITIH1;
Natural killer cell	6	106	0.991736	1.71453	0.139092	1	0.27115	0.773722	CD59; CAMP; SELPLG; MSN; CD8A; FGFBP2;
Panc1	111	346	18.3471	9.70266	1.84946e-79	1.56834e-76	2.27296e-78	6.48585e-78	LGALS3BP; IQGAP1; IGF2R; HSPE1; PRDX1; TAGLN2; APP; APOE; CCT3; BCAM; TPI1; QSOX1; HSPB1; AGRN; SDCBP; CST3; GSTP1; CAPN1; FLNA; UBA52; STIP1; FSTL1; DSTN; PPIA; YWHAE; YWHAZ; PRDX6; CLIC1; ACTR3; PFN1; LAMC1; VCL; SPTBN1; PARK7; TUBB; CD109; MFGE8; ACTN1; CD9; COL18A1; TUBB4B; CAT; CLU; YWHAG; TGFBI; CORO1C; ACTN4; MYH9; ANXA2; CAP1; MVP; CD59; TPM4; YWHAH; PGK1; CFL1; MYL6; LDHB; YWHAQ; TUBA1A;…
Frontal lobe	10	480	1.65289	0.630669	0.958405	1	1	1	GOLM1; BLMH; PARVB; SERPINF1; ACTR3; CYFIP1; CD109; ILK; SRC; APOL1;
Pons	3	134	0.495868	0.679277	0.824267	1	1	1	PARVB; ILK; PLTP;
Pyramidal cell	1	7	0.165289	4.35733	0.209754	1	0.383344	1	HPX;
Breast milk	31	73	5.12397	12.8451	6.2458e-27	5.29644e-24	3.57867e-26	1.02117e-25	IQGAP1; PRDX1; EHD1; APOE; STOM; SDCBP; CD36; ITGA6; PPIA; PFN1; EEF1A1; MFGE8; ACTB; CLU; ANXA2; MVP; CFL1; LDHB; GNAQ; HSPA1A; HSPA1B; GNAI2; MSN; MYO1C; HLA-A; CDC42; HSPA8; ALDOA; LTF; PIGR; ENO1;
Lymphocytes	34	468	5.61983	2.1977	1.61939e-05	0.0137325	5.4711e-05	0.000156117	APP; PARVB; UBA52; PPIA; CD47; STX11; GC; SERPINA4; TUBB; ERBB2IP; GANAB; ITGAM; ANXA2; CD59; CAMP; SNAP23; ITGB2; SELL; PKM; RAC1; FGL2; FCGR3A; PPIB; HLA-A; HLA-B; PRKCSH; CP; CTSG; F11R; VASP; ICAM1; MAN1A1; SAA1; CD44;
01_glyco	170	667	28.0992	7.70832	7.7678e-106	6.58709e-103	2.12487e-104	6.06328e-104	APOC1; ITIH4; APOC3; ADAMTS13; APOA1; KLKB1; LGALS3BP; IGF2R; CSRP1; CD14; APOB; PGLYRP2; ORM1; AZGP1; TPI1; CD55; LCAT; RAP1B; SERPIND1; PON1; IGFALS; C9; AHSG; SDCBP; MAMDC2; RAB14; ITGA6; APOM; FLNA; VWF; ALB; APOD; PPIA; YWHAZ; PRDX6; ACTR2; SERPINF1; CFI; SERPINA3; ACTR3; PFN1; SERPINA4; SPTBN1; PARK7; EEF1A1; PDCD6IP; TUBB; C5; WDR1; PCYOX1; HPX; CFHR1; ACTB; SAA4; TUBB4B; CAT; CLU; ATP5A1;…
Nucleus accumbens	5	166	0.826446	0.912685	0.645717	1	1	1	GOLM1; PARVB; ILK; PLTP; APOL1;
Bronchoalveolar fluid	53	186	8.76033	8.61865	7.50961e-35	6.36815e-32	5.2198e-34	1.48946e-33	HBB; APOA1; HBG1; SPTA1; PRDX1; PRDX5; AZGP1; BLMH; GSTP1; FLNA; VWF; STIP1; TGM2; PPIA; PRDX2; PRDX6; CLIC1; LAMC1; PKD1; IGLL1; WDR1; TUBB4B; ACTN4; ANXA2; CAP1; A1BG; TPM4; PGK1; MYL6; HRG; LUM; JCHAIN; TLN1; APOH; ITIH3; NUCB1; GSTO1; CD5L; CES1; TPM3; GAPDH; HSPA8; ALDOA; APOA2; ANXA1; VASP; ICAM1; LTF; PIGR; SFTPD; CD44; ITIH2; PIP;
Striatum	1	28	0.165289	1.0905	0.610229	1	0.997059	1	CD34;
Corneal stromal cell	2	6	0.330579	10.1144	0.0149869	1	0.0389844	0.111242	SERPINA1; HLA-A;
21_unfract	79	95	13.0579	25.1496	2.14094e-102	1.81551e-99	5.18718e-101	1.48016e-100	APOC1; APOC2; APOC3; HBB; APOA1; HBA1; HBA2; APOB; APOE; PGLYRP2; ORM1; AZGP1; SERPIND1; C4B; PON1; IGFALS; C9; AHSG; ALB; APOD; SERPINF1; CFI; SERPINA3; GC; SERPINA4; C5; HPX; C1QC; SAA4; CLU; SERPINA1; TTR; A1BG; RBP4; C4BPA; C1QA; HRG; C8B; GSN; SERPINC1; JCHAIN; C4A; C8G; C8A; PLG; FGB; APOH; FGA; AFM; ITIH3; FGG; CD5L; AGT; HP; APCS; TF; ORM2; A2M; CP; C2; SERPING1; APOA2; FN1; HPR; CPN2; F2…
CD4 cell	1	42	0.165289	0.727087	0.756793	1	1	1	FGFBP2;
Bronchial epithelial cells	7	69	1.15702	3.07202	0.00765333	1	0.0206689	0.0589783	GPX3; SFTPA1; SERPINA1; F11R; FCN3; C3; CD44;
Frontal cortex	7	113	1.15702	1.87594	0.080986	1	0.17169	0.489916	APP; APOE; C9; PRDX6; NME1; GNAQ; HSPA5;
Kidney cancer	102	352	16.8595	8.76406	6.80419e-68	5.76995e-65	6.86899e-67	1.96006e-66	HBB; HBA1; HBA2; COL12A1; ORM1; HBD; BCAM; TNC; TPI1; HSPB1; C4B; AGRN; C9; AHSG; GPX3; FLNA; ALB; PECAM1; TGM2; F9; TNXB; SERPINA3; LRP1; LAMC1; VCL; GC; COL6A1; EFEMP1; LAMB1; LAMA4; MFGE8; HPX; ACTN1; ACTB; GANAB; COL18A1; TUBB4B; CLU; POSTN; NID1; SERPINA1; TTR; TGFBI; C1QB; COL3A1; A1BG; COL4A2; FCGBP; COL1A1; C4BPA; COL6A3; HRG; SLC4A1; C8B; GSN; PKM; LUM; SERPINC1; HSPG2; C4A; GGT1; PLG; F…
Umbilical vein endothelial cells	34	178	5.61983	5.77803	8.12263e-17	6.88799e-14	3.62526e-16	1.03446e-15	RAB2A; RAB14; VWF; PECAM1; SRGN; CD34; VCL; RAB7A; MMRN2; CAT; C1QB; CD59; PPBP; ANGPT1; C1QA; VCAM1; C8A; ANTXR2; MSN; HLA-A; CDC42; RAB5B; MME; PTX3; HLA-B; GAPDH; C2; SERPING1; KNG1; VTN; C3; SLC44A1; CFH; CFP;
Eyes	11	122	1.81818	2.72904	0.00240481	1	0.00693631	0.0197927	GPX3; CA4; VWF; LRP1; ITGA2B; TGFBI; COL4A2; ADGRF5; MYL6; DBH; COL4A1;
H2228	25	168	4.13223	4.5019	2.97825e-10	2.52556e-07	1.12247e-09	3.20295e-09	IQGAP1; TAGLN2; APP; G6PD; VCL; EEF1A1; WDR1; ERBB2IP; ANXA2; CFL1; LDHB; PKM; TLN1; MSN; ITGB1; CLTC; TFRC; CTTN; F11R; ANXA1; VIM; LDLR; ENO1; CRKL; ATP1A1;
Dentate nucleus	1	14	0.165289	2.18022	0.375569	1	0.631909	1	HPX;
Stratum granulosum	1	9	0.165289	3.39011	0.261171	1	0.462365	1	CALML5;
Tongue epithelium	1	10	0.165289	3.05144	0.285612	1	0.498923	1	S100A8;
Granulocytes	10	89	1.65289	3.40105	0.000704914	0.597767	0.00215024	0.00613568	S100A9; S100A8; LCN2; ICAM3; CD109; CD59; CAMP; GGT1; CD44; CFP;
CD8 cell	1	45	0.165289	0.678625	0.780183	1	1	1	FGFBP2;
hupo1_b2-cit_cam	41	65	6.77686	19.0778	9.8069e-45	8.31625e-42	7.84552e-44	2.23871e-43	APOC2; APOC3; HBB; APOA1; HBA1; HBA2; ORM1; AZGP1; AHSG; PLOD1; ALB; APOD; SERPINA3; GC; TUBB; ACTB; CLU; SERPINA1; TTR; A1BG; C4BPA; LUM; C4A; FGB; FGA; FGG; AGT; HP; TF; ORM2; A2M; GAPDH; CP; APOA2; FN1; F2; DSP; SERPINB3; ENO1; ITIH2; ATP1A1;
Ciliary epithelium	4	9	0.661157	13.4598	0.000130614	0.110761	0.000416394	0.00118817	GPX3; SERPINF1; ANXA2; SPARC;
Ventricular septum	4	82	0.661157	1.47875	0.287151	1	0.500009	1	PARVB; POSTN; TXNDC5; CD248;
Peripheral blood leukocytes	12	125	1.98347	2.90547	0.000900895	0.763959	0.00272842	0.00778552	ADAMTS13; KLKB1; LCN2; FHOD1; ERBB2IP; CAMP; FCN1; CLTC; APOL1; FCN2; ATRN; DEFA1;
BJ635	28	175	4.6281	4.84025	4.23301e-12	3.58959e-09	1.66958e-11	4.76412e-11	HBA1; HBA2; TAGLN2; HBD; PTPN6; G6PD; FLNA; PECAM1; FERMT3; CYFIP1; VCL; EEF1A1; ACTN1; ACTB; MYH9; ANXA2; CNN2; TLN1; TPM3; ITGB1; CLTC; F11R; ANXA1; VASP; VIM; FCER1G; DSP; ENO1;
Mesenchymal stromal cells	32	178	5.28926	5.43825	4.09365e-15	3.47142e-12	1.77113e-14	5.0539e-14	STOM; TNC; MLEC; ATP2B4; SDCBP; MOGS; LRP1; CD109; MFGE8; APMAP; GANAB; ATP6V0A1; TGFBI; CD59; NT5E; LAMP1; CANX; ITGB1; DSC1; CD151; PPIB; TFRC; MME; ITGA2; ITGA5; SLC2A1; ANPEP; TPP1; HYOU1; SLC44A1; CD44; ATP1A1;
Osteoblasts	5	52	0.826446	2.91319	0.0281808	1	0.0704936	0.201153	CLEC3B; PROS1; ANGPT1; NOTCH2; FBLN1;
H1703	20	138	3.30579	4.38484	2.84111e-08	2.40926e-05	1.0296e-07	2.93795e-07	PDLIM1; IQGAP1; TAGLN2; APP; ADGRG6; VCL; EEF1A1; ANXA2; CFL1; TLN1; ZYX; ITGB1; CLTC; TFRC; CTTN; ABI1; ANXA1; VIM; LDLR; ATP1A1;
Renal cortex	2	24	0.330579	2.53175	0.187543	1	0.348001	0.993017	AGRN; VCAM1;
Ependymal cells	1	9	0.165289	3.39011	0.261171	1	0.462365	1	KLKB1;
T lymphocytes	5	32	0.826446	4.73336	0.00373554	1	0.0105241	0.0300303	ICAM3; PRKAR1A; PPBP; PTPRJ; ITGA5;
Cellzome_Abl_inhibitors_NatureBiotechnology_exp142	4	83	0.661157	1.46094	0.294598	1	0.510877	1	TUBB; YWHAG; HSPA8; HRNR;
Adipose tissue	16	155	2.64463	3.12356	5.6711e-05	0.0480909	0.000187855	0.000536042	PLEK; FHOD1; CETP; APOE; ADIPOQ; CD36; C1QTNF3; LAMA4; CD59; SLC2A3; PKM; AGT; PLTP; HP; LMNA; SPARC;
WM1158	84	212	13.8843	11.9837	1.13131e-68	9.59354e-66	1.21437e-67	3.46519e-67	S100A9; HSPE1; PRDX1; TAGLN2; COL12A1; MYL12A; PRDX5; TNC; TPI1; HSPB1; GSTP1; FLNA; TUBA4A; PPIA; YWHAZ; PFN1; LAMC1; VCL; RAB7A; EEF1A1; COL6A1; PDCD6IP; TUBB; ACTN1; ACTB; TUBB4B; CAT; ATP5A1; TUBB1; NID1; YWHAG; TGFBI; ACTN4; MYH9; ANXA2; COL4A2; PGK1; COL1A1; COL6A3; YWHAQ; TUBA1A; GSN; PKM; LAMA2; HSPA1A; HSPA1B; COL6A2; TPM3; COL1A2; CLTC; THBS1; HLA-A; CALML5; GAPDH; ATP5B; HSPA8; ALDOA; …
Chondrocytes	8	65	1.32231	3.72623	0.00130958	1	0.00382939	0.0109271	PRDX5; AHSG; ANGPT1; FBLN1; C2; COMP; CRTAC1; CD44;
hupo55_b1-cit_cam	46	78	7.60331	17.8369	4.20309e-48	3.56422e-45	3.39449e-47	9.68614e-47	APOC1; APOC2; APOC3; HBB; APOA1; KLKB1; HBA1; HBA2; PGLYRP2; ORM1; AZGP1; CLEC3B; AHSG; APOM; ALB; APOD; GC; CFHR1; SAA4; SERPINA1; TTR; RBP4; PPBP; HRG; SERPINC1; C8G; PLG; APOH; FGA; AFM; HP; TF; ORM2; SERPINF2; IGFBP3; APOA2; SEPP1; KNG1; AMBP; SAA1; ATRN; CFH; CFP; DEFA1; DEFA1B; SAA2;
Tongue	9	54	1.4876	5.04508	6.26363e-05	0.0531156	0.000205874	0.00058746	PECAM1; CAMP; DSC1; CTTN; ITGA2; DSC3; DSG1; SERPINB3; HRNR;
Adrenal medulla	4	71	0.661157	1.70782	0.207829	1	0.383344	1	SERPINF1; LIPG; SRI; DBH;
N06cs110	16	87	2.64463	5.56467	2.25023e-08	1.9082e-05	8.22498e-08	2.34699e-07	FLNA; TGM2; PFN1; OIT3; MYH9; ANXA2; MVP; CFL1; LDHB; COL6A2; ALDOA; VASP; VIM; ATP1A1; DEFA1; DEFA1B;
Grey matter	1	7	0.165289	4.35733	0.209754	1	0.383344	1	FBLN1;
Parotid gland	3	32	0.495868	2.8438	0.0880049	1	0.185182	0.528413	QSOX1; LDHB; SFTPD;
Cerebellar cortex	1	59	0.165289	0.517623	0.862901	1	1	1	APP;
BOB2L	71	96	11.7355	22.3677	4.31333e-85	3.6577e-82	5.99623e-84	1.71102e-83	APOC1; ITIH4; APOC3; HBB; APOA1; KLKB1; APOB; APOE; PGLYRP2; ORM1; AZGP1; C4B; PON1; C9; AHSG; APOM; ALB; APOD; SERPINF1; CFI; SERPINA3; GC; SERPINA4; HPX; C1QC; SAA4; CLU; SERPINA1; TTR; A1BG; RBP4; C4BPA; C1QA; HRG; LUM; SERPINC1; JCHAIN; C4A; PLG; FGB; APOH; FGA; AFM; FGG; CD5L; AGT; HP; APCS; TF; ORM2; GPLD1; IGFBP3; A2M; CP; C2; SERPING1; APOA2; FN1; SEPP1; CPN2; F2; KNG1; CPB2; VTN; AMBP; A…
Bowmann's capsule	2	7	0.330579	8.67153	0.0205258	1	0.0518033	0.14782	AGRN; KNG1;
Gastrointestinal tract	4	23	0.661157	5.27042	0.00635299	1	0.0172671	0.0492714	CA4; LRP1; ADGRF5; PIGR;
Fibroblats	1	5	0.165289	6.09679	0.154766	1	0.295589	0.843458	PKM;
Peripheral blood cells	6	140	0.991736	1.29817	0.317901	1	0.544607	1	CD34; CD209; CR1; HSP90AA1; C3; DEFA1B;
Arteries	6	30	0.991736	6.05656	0.000384304	0.32589	0.00120255	0.00343145	ANGPT1; VCAN; FBLN1; NOTCH3; VTN; CD44;
Choroid	6	32	0.991736	5.67814	0.00055451	0.470224	0.00171615	0.004897	VWF; PECAM1; SERPINA4; CD59; VCAM1; ICAM1;
Syncytiotrophoblast	8	54	1.32231	4.48514	0.000370872	0.3145	0.00116481	0.00332378	QSOX1; LRP1; PCSK6; SERPINA1; BSG; FBLN1; SLC2A1; AMBP;
Ascending colon	2	50	0.330579	1.21551	0.495855	1	0.82126	1	PARVB; TXNDC5;
Neurons	8	68	1.32231	3.56186	0.00175926	1	0.00510909	0.0145787	RELN; AGRN; C9; LRP1; CD59; FBLN1; APLP1; CD44;
Lymph	4	22	0.661157	5.50988	0.00538681	1	0.0149281	0.0425972	APOB; CD5L; PLTP; APOA2;
Hematopoietic cells	6	22	0.991736	8.25795	6.0484e-05	0.0512904	0.000199574	0.000569481	APOE; HBD; ALB; SERPINA3; LMNA; APOA2;
Tunica adventitia	1	1	0.165289	30.2425	0.0330655	1	0.0778877	0.222251	VCAN;
Purkinje cells	3	35	0.495868	2.60011	0.108178	1	0.216356	0.61737	RAB6B; HPX; VTN;
Melanoma cells	22	47	3.63636	14.1595	1.2553e-20	1.06449e-17	6.29878e-20	1.79735e-19	TPI1; SDCBP; GSTP1; YWHAE; PDCD6IP; WDR1; ACTB; STXBP2; ANXA2; LDHB; HSPA1A; HSPA1B; MSN; GNB1; LAMP1; IGSF8; CAPZB; RAB5B; GAPDH; HSPA8; ENO1; PGAM1;
Nasal mucosa	2	24	0.330579	2.53175	0.187543	1	0.348001	0.993017	CA2; CAMP;
Umbilical cord	6	34	0.991736	5.34423	0.000778123	0.659848	0.00236505	0.00674863	PRDX1; CD34; CD47; ANGPT1; IGFBP3; FBLN1;
Antrum	1	22	0.165289	1.38777	0.522968	1	0.864478	1	B3GNT2;
Malignant ascites	1	5	0.165289	6.09679	0.154766	1	0.295589	0.843458	HSPA8;
Cornea	14	82	2.31405	5.16641	4.44765e-07	0.000377161	1.56498e-06	4.46566e-06	SERPINF1; SERPINA3; VCL; SERPINA4; TGFBI; COL4A2; LUM; PLG; ITGA2; PTPRF; ICAM1; LTF; COL4A1; SPARC;
Teeth	2	2	0.330579	30.2425	0.00109158	0.925661	0.00323658	0.00923553	IGF2R; SPARC;
Iris	2	14	0.330579	4.33886	0.0764039	1	0.162382	0.463356	CTSD; CD59;
Retinal pigmented epithelial cells	4	51	0.661157	2.37742	0.0875826	1	0.184751	0.527186	CTSD; VTN; ATP1A1; SPARC;
18_size	91	104	15.0413	26.4625	1.54852e-122	1.31315e-119	5.70934e-121	1.62915e-120	APOC1; APOC2; APOC3; HBB; APOA1; KLKB1; APOC4; LGALS3BP; HBA1; HBA2; CD14; APOB; APOE; PGLYRP2; ORM1; AZGP1; TMSB4X; SERPIND1; PON1; IGFALS; C9; CLEC3B; AHSG; GPX3; CST3; VWF; ALB; APOD; SERPINF1; SERPINA3; GC; C5; HPX; ACTB; SAA4; CLU; SERPINA1; TTR; ACTN4; C1QB; A1BG; RBP4; PPBP; C1QA; HRG; GSN; LUM; SERPINC1; C4A; PLG; FGB; FGA; APOF; AFM; ITIH3; F10; AGT; HP; TF; ORM2; PRG4; SERPINF2; A2M; CP…
Decidua	7	43	1.15702	4.92908	0.000477513	0.404931	0.00148326	0.00423247	PRDX6; ITGAL; IGFBP3; TXN; CD209; CD44; SPARC;
16_clinprot_c8	75	92	12.3967	24.6548	7.47971e-96	6.34279e-93	1.32142e-94	3.77064e-94	APOC1; APOC2; APOC3; HBB; APOA1; KLKB1; APOC4; HBA1; HBA2; SERPINA5; APOE; PGLYRP2; ORM1; AZGP1; SERPIND1; C4B; PON1; C9; CLEC3B; AHSG; APOM; ALB; APOD; SERPINF1; CFI; SERPINA3; GC; HPX; SAA4; CLU; SERPINA1; TTR; A1BG; RBP4; PROS1; C4BPA; C1QA; HRG; C8B; GSN; SERPINC1; C4A; C8A; PLG; FGB; APOH; FGA; APOF; AFM; HP; APCS; TF; ORM2; SERPINF2; A2M; CP; C2; APOL1; SERPING1; APOA2; HPR; F2; KNG1; FCN3;…
Spermatocytes	3	42	0.495868	2.16686	0.161089	1	0.306974	0.875947	HSPA1B; TFRC; VTN;
Descending colon	2	56	0.330579	1.0853	0.556894	1	0.915206	1	PARVB; TXNDC5;
Collecting duct	6	23	0.991736	7.89906	7.95556e-05	0.0674632	0.000257493	0.000734753	CA2; SERPINA4; CD59; GSN; CD151; KNG1;
b1-SE_nonglyco_qstar	78	90	12.8926	26.2106	4.12183e-104	3.49531e-101	1.05918e-102	3.02237e-102	APOC3; HBB; APOA1; KLKB1; LGALS3BP; HBA1; HBA2; SERPINA5; APOB; APOE; PGLYRP2; ORM1; AZGP1; SERPIND1; IGFALS; C9; CLEC3B; AHSG; UBE2N; ALB; APOD; SERPINF1; CFI; SERPINA3; SERPINA4; C5; HPX; CFHR1; CLU; SERPINA1; C7; A1BG; PROS1; C4BPA; HRG; C8B; GSN; LUM; SERPINC1; JCHAIN; C4A; C8G; C8A; PLG; APOH; AFM; ITIH3; CD5L; AGT; HP; C4BPB; APCS; THBS1; TF; SERPINF2; A2M; CP; C2; HSPA8; APOL1; SERPING1; F…
Eosinophils	11	100	1.81818	3.32937	0.000465121	0.394423	0.00145008	0.0041378	SERPINA1; ITGAM; SNAP23; NT5E; SELPLG; SELL; PTPRJ; FCGR3A; ITGA5; ICAM1; CR1;
Vascular endothelium	9	40	1.4876	6.81042	4.86394e-06	0.00412462	1.65648e-05	4.72673e-05	CD34; SERPINA4; MMRN1; MMRN2; IGFBP3; PTX3; F11R; CD44; CFP;
Myoblast	2	10	0.330579	6.07267	0.0411944	1	0.0951848	0.271609	MYL6; IGFBP3;
Submandibular gland	1	25	0.165289	1.22131	0.568796	1	0.932958	1	PIP;
Prostrate	1	15	0.165289	2.03497	0.396232	1	0.66404	1	SAA1;
Glomerular mesangial cell	3	13	0.495868	6.99692	0.00802977	1	0.0216166	0.0616828	AGRN; COL4A1; KNG1;
Myocardium	8	30	1.32231	8.07205	4.19313e-06	0.00355578	1.43959e-05	4.10784e-05	TTN; PKD1; ACTN1; NT5E; HLA-A; PTX3; HLA-B; GAPDH;
Occipital cortex	2	39	0.330579	1.55825	0.371287	1	0.62831	1	NME1; HSPA5;
AdducinII	87	116	14.3802	22.6825	2.24837e-105	1.90662e-102	5.95817e-104	1.70016e-103	HBB; KLKB1; HBA1; HBA2; APOB; PGLYRP2; ORM1; AZGP1; C9; CLEC3B; AHSG; APOM; ALB; APOD; CFI; GC; C5; IGLL1; HPX; CFHR1; C1QC; ACTB; CLU; SERPINA1; C7; MYH9; C1QB; A1BG; PROS1; C4BPA; C1QA; HRG; C8B; SERPINC1; JCHAIN; C4A; C8A; PLG; APOH; AFM; CD5L; AGT; HP; C4BPB; THBS1; TF; ORM2; SERPINF2; A2M; FBLN1; CP; C2; SERPING1; FN1; HPR; F13B; HSP90AA1; F2; KNG1; CPB2; VTN; AMBP; BCHE; ATRN; C1S; CFH; HIS…
Granulosa lutein cells	2	28	0.330579	2.1702	0.236454	1	0.423917	1	PECAM1; LRP1;
Proximal convoluted tubule	5	32	0.826446	4.73336	0.00373554	1	0.0105241	0.0300303	AHSG; MVP; CD151; KNG1; C3;
Leydig cells	4	36	0.661157	3.36774	0.0301994	1	0.0753209	0.214927	CA2; LRP1; VCL; FBLN1;
Myeloid stem cell	5	16	0.826446	9.46377	0.000125406	0.106344	0.000401299	0.0011451	S100A9; S100A8; LCN2; CAMP; LTF;
Thyroid follicular cells	2	12	0.330579	5.0614	0.0578545	1	0.12979	0.370354	MVP; CD59;
Dermis	5	9	0.826446	16.8163	4.38732e-06	0.00372044	1.50018e-05	4.28074e-05	COL12A1; MATN2; HSPG2; ECM1; SPARC;
BOB_Sensitivity	88	129	14.5455	20.6313	2.00281e-100	1.69839e-97	4.1424e-99	1.18203e-98	APOC1; S100A9; ITIH4; APOC3; HBB; S100A8; APOA1; KLKB1; LGALS3BP; SERPINA5; APOB; APOE; PGLYRP2; ORM1; AZGP1; SERPIND1; C4B; PON1; IGFALS; C9; AHSG; APOM; ALB; APOD; SERPINF1; CFI; SERPINA3; GC; SERPINA4; C5; HPX; CFHR1; C1QC; SAA4; CLU; SERPINA1; TTR; C7; A1BG; RBP4; C4BPA; C1QA; HRG; GSN; LUM; SERPINC1; JCHAIN; C4A; C8A; PLG; FGB; APOH; FGA; AFM; FGG; F10; CD5L; AGT; PLTP; HP; C4BPB; APCS; TF; …
Lung cancer cells	2	3	0.330579	20.1952	0.00320279	1	0.00914466	0.0260942	PDCD6IP; ITGB1;
Pulmonary artery	3	15	0.495868	6.06462	0.0121628	1	0.0322313	0.0919717	KLKB1; MME; FBLN1;
Apocrine gland	1	2	0.165289	15.1965	0.0650395	1	0.139629	0.39843	QSOX1;
Cellzome_Abl_inhibitors_NatureBiotechnology_exp143	4	87	0.661157	1.39378	0.324594	1	0.55495	1	YWHAE; TUBB; YWHAG; HSPA8;
Gastric mucosa	3	33	0.495868	2.75765	0.0945395	1	0.194206	0.554164	HLA-A; HLA-B; SFTPD;
CSF	5	12	0.826446	12.6157	2.53854e-05	0.0215268	8.50864e-05	0.000242793	APOE; AZGP1; CLU; TTR; IGFBP3;
Skin fibroblasts	20	162	3.30579	3.73528	4.18956e-07	0.000355275	1.48031e-06	4.22405e-06	APOA1; CSRP1; COL12A1; MATN2; GBA; LAMC1; VCL; ANXA2; COL6A3; ANXA7; HMCN1; COL6A2; MME; C2; SERPING1; LDLR; C3; C1S; CFH; SPARC;
Alveolar macrophage	4	18	0.661157	6.73361	0.002502	1	0.00719219	0.0205228	GPX3; CAT; SERPINA1; FBLN1;
Urothelium	2	33	0.330579	1.84148	0.298288	1	0.51622	1	FBLN1; DSC3;
Islets of Langerhans	40	135	6.61157	8.96231	2.87209e-27	2.43553e-24	1.67968e-26	4.79293e-26	PRSS1; IGF2R; SERPINB1; TPI1; QSOX1; HSPB1; GSTP1; CA2; ALB; PPIA; PFN1; EEF1A1; COL6A1; ACTB; TUBB4B; ATP5A1; ANXA2; CD59; RBP4; PGK1; CFL1; TUBA1A; PKM; HSPA1A; PDIA3; PPIB; HSP90B1; HLA-A; HLA-B; GAPDH; ATP5B; HSPA8; ALDOA; CALR; P4HB; HSPA5; HYOU1; PON3; ENO1; VCP;
Chorionic villus	1	8	0.165289	3.81335	0.235894	1	0.423917	1	CD59;
Pharynx	1	10	0.165289	3.05144	0.285612	1	0.498923	1	PIGR;
Atrium	6	146	0.991736	1.24483	0.353137	1	0.600121	1	APOA1; PARVB; SERPINA4; POSTN; TXNDC5; CD248;
Corpus luteum	2	12	0.330579	5.0614	0.0578545	1	0.12979	0.370354	LIPG; IGFBP3;
Parietal lobe	2	111	0.330579	0.547585	0.885949	1	1	1	PARVB; ILK;
Uterine epithelium	1	7	0.165289	4.35733	0.209754	1	0.383344	1	CD59;
Cardiac muscle	6	64	0.991736	2.83952	0.0188984	1	0.0484165	0.138156	TTN; HSPE1; TNXB; MVP; CD151; FBLN1;
Uterine myometrium	6	77	0.991736	2.36018	0.0419463	1	0.0966588	0.275815	LGALS3BP; PRKCB; PECAM1; TFPI; MFGE8; GNAQ;
Sebaceous glands	4	29	0.661157	4.18037	0.0145816	1	0.0384013	0.109578	CANX; MME; FBLN1; CD44;
Neural stem cells	3	67	0.495868	1.35845	0.382456	1	0.642223	1	NAPG; HSPA1A; THBS1;
Spermatozoa	7	102	1.15702	2.07823	0.0523259	1	0.118961	0.339453	CLU; CAMP; NME1; HLA-A; HLA-B; VTN; VCP;
Large intestine	5	39	0.826446	3.884	0.00883996	1	0.0237224	0.0676916	APOC1; SAA4; MVP; SAA1; SAA2;
Hair follicle	8	83	1.32231	2.91823	0.0061075	1	0.0168702	0.048139	S100A9; S100A8; HSPG2; DSC1; ECM1; DSC3; DSG1; CD44;
Cytotrophoblasts	3	39	0.495868	2.3335	0.13752	1	0.268703	0.766741	LRP1; GC; HLA-A;
Glomerulus	10	44	1.65289	6.8786	1.304e-06	0.00110579	4.51344e-06	1.28791e-05	AGRN; NT5E; CD151; MME; GAPDH; CFHR5; KNG1; EMILIN1; C3; CFP;
Bile duct	5	31	0.826446	4.886	0.00323851	1	0.00921562	0.0262966	APOA1; MSN; CD151; FBLN1; PIGR;
Mammary epithelium	7	75	1.15702	2.82629	0.0118978	1	0.031628	0.0902502	S100A7; CTSD; CD59; LIPG; DSC3; DSG1; JUP;
Placental tissue	2	6	0.330579	10.1144	0.0149869	1	0.0389844	0.111242	APOA1; TPM3;
Lung fibroblasts	2	27	0.330579	2.25055	0.224131	1	0.407861	1	QSOX1; RAB14;
Karpas 299	3	24	0.495868	3.79133	0.0434784	1	0.0996478	0.284344	TTN; PCYOX1; ACTB;
Pancreatic duct epithelium	1	5	0.165289	6.09679	0.154766	1	0.295589	0.843458	CA2;
Cochlea	2	28	0.330579	2.1702	0.236454	1	0.423917	1	CEMIP; DIAPH1;
Schwann cells	2	17	0.330579	3.57363	0.107089	1	0.214685	0.612601	CD59; CP;
B lymphocytes	4	27	0.661157	4.48991	0.0113475	1	0.0302599	0.0863462	EEF1A1; SELL; PTPRJ; PTPRC;
Malignant pleural effusions	11	31	1.81818	10.7375	2.18942e-09	1.85662e-06	8.10753e-09	2.31347e-08	ALB; SERPINF1; C1QC; ACTB; C1QB; C4A; FGB; FGG; PTX3; HSP90AA1; CFH;
N06BJ504	21	78	3.47107	8.14504	5.38078e-14	4.5629e-11	2.22581e-13	6.35131e-13	TNXB; VCL; MYH9; ANXA2; NUCB1; ABI1; VIM; HIST4H4; HIST2H4B; HIST1H4I; HIST1H4A; HIST1H4D; HIST1H4F; HIST1H4K; HIST1H4J; HIST1H4C; HIST1H4H; HIST1H4B; HIST1H4E; HIST1H4L; HIST2H4A;
Proximal tubular epithelium	4	8	0.661157	15.1401	7.45133e-05	0.0631873	0.000242097	0.00069082	AHSG; MME; FBLN1; C3;
Sweat glands	7	37	1.15702	5.72818	0.000181108	0.153579	0.000573057	0.00163521	AZGP1; CAMP; FBLN1; SFTPD; CD44; PIP; DCD;
Penis	1	3	0.165289	10.1478	0.0959578	1	0.194206	0.554164	FBLN1;
Trophoblast	4	44	0.661157	2.75556	0.05676	1	0.128353	0.366254	PECAM1; BSG; HLA-A; IGFBP3;
Vascular endothelial cells	9	63	1.4876	4.32447	0.000214081	0.181541	0.000674873	0.00192574	PRDX1; AGRN; CD109; CAT; NT5E; VCAM1; LIPG; MSN; CFP;
Tooth	7	32	1.15702	6.62293	6.83334e-05	0.0579468	0.000223733	0.000638418	IGF2R; ICAM3; COL1A1; COL1A2; NOTCH2; PGD; SPARC;
Dentate gyrus	1	26	0.165289	1.17435	0.583074	1	0.95453	1	APLP1;
Vas deferens	2	17	0.330579	3.57363	0.107089	1	0.214685	0.612601	CA2; CAMP;
Microglia	3	17	0.495868	5.35155	0.0173098	1	0.0444808	0.126925	RAB6B; CD59; MSN;
Blastocyst	1	9	0.165289	3.39011	0.261171	1	0.462365	1	CD59;
T-lymphoblast	1	11	0.165289	2.77429	0.309247	1	0.530853	1	SRGN;
Endocervix	1	12	0.165289	2.54329	0.332101	1	0.565505	1	SFTPD;
Veins	3	10	0.495868	9.0939	0.00362773	1	0.0102887	0.0293586	ANGPT1; VCAN; LTBP1;
Pontine nucleus	1	6	0.165289	5.08235	0.182721	1	0.340545	0.97174	HPX;
Colon mucosa	1	46	0.165289	0.663876	0.787469	1	1	1	FSTL1;
Myofibroblast	1	5	0.165289	6.09679	0.154766	1	0.295589	0.843458	MYL6;
High endothelial venule endothelial cell	2	10	0.330579	6.07267	0.0411944	1	0.0951848	0.271609	SPARCL1; PODXL;
Parietal cortex	3	25	0.495868	3.63974	0.0482325	1	0.110246	0.314584	CAT; NME1; HSPA5;
Bronchoalveolar lavage fluid	1	4	0.165289	7.61719	0.125855	1	0.246479	0.703324	ICAM1;
Seminiferous tubule	2	23	0.330579	2.64178	0.175538	1	0.333758	0.952373	VCL; VTN;
Intestinal epithelial cells	9	27	1.4876	10.0883	1.22451e-07	0.000103838	4.38135e-07	1.25021e-06	ACTB; TUBB4B; STXBP2; PGK1; PKM; HLA-A; GAPDH; HSP90AA1; ENO1;
Amnionic epithelial cell	3	6	0.495868	15.1464	0.000667677	0.56619	0.00204401	0.00583255	CD59; BSG; FBLN1;
Spermatids	4	38	0.661157	3.19054	0.0359552	1	0.0844598	0.241005	CAMP; HSPA1B; TFRC; VTN;
Reticulocytes	2	25	0.330579	2.43052	0.199657	1	0.369671	1	CD44; ATP1A1;
Follicular fluid	2	2	0.330579	30.2425	0.00109158	0.925661	0.00323658	0.00923553	SERPINA1; F2;
Pluripotent stem cell	1	2	0.165289	15.1965	0.0650395	1	0.139629	0.39843	GNAQ;
Pancreatic acinus	3	17	0.495868	5.35155	0.0173098	1	0.0444808	0.126925	IGF2R; MAN2A1; SERPINA4;
Coronary arteries	2	32	0.330579	1.89901	0.285939	1	0.498923	1	LIPG; FBLN1;
BOB2L_ISB	68	87	11.2397	23.6386	1.87513e-84	1.59011e-81	2.44632e-83	6.98055e-83	APOC1; ITIH4; APOA1; KLKB1; LGALS3BP; SERPINA5; APOB; PGLYRP2; ORM1; AZGP1; SERPIND1; PON1; IGFALS; C9; AHSG; APOM; ALB; APOD; SERPINF1; CFI; SERPINA3; SERPINA4; MUC2; HPX; CFHR1; SAA4; CLU; SERPINA1; TTR; A1BG; C1QA; HRG; LUM; SERPINC1; JCHAIN; C4A; C8A; APOH; AFM; FGG; AGT; HP; C4BPB; APCS; TF; ORM2; GPLD1; SERPINF2; IGFBP3; A2M; CP; C2; SERPING1; FN1; F11; SEPP1; DBH; CPN2; KNG1; CPB2; VTN; AM…
Plasma cells	4	21	0.661157	5.77213	0.004524	1	0.0127032	0.0362483	QSOX1; SNAP23; JCHAIN; SAA1;
Mesoappendix	1	6	0.165289	5.08235	0.182721	1	0.340545	0.97174	CD109;
Insular cortex membrane micro domains	18	75	2.97521	7.26126	2.87131e-11	2.43487e-08	1.10676e-10	3.15813e-10	HBA1; HBA2; TPI1; ALB; PRDX6; SPTBN1; CD59; PGK1; GSN; PKM; FGB; CLTC; HLA-B; ATP5B; ALDOA; DSG1; ENO1; PGAM1;
Mononuclear phagocytes	2	12	0.330579	5.0614	0.0578545	1	0.12979	0.370354	PTX3; SERPING1;
Breast cancer cells	14	36	2.31405	11.7661	3.12284e-12	2.64817e-09	1.23746e-11	3.53108e-11	PRDX1; HSPB1; G6PD; PRDX2; CLIC1; TUBB; ACTB; ANXA2; TUBA1A; PDIA3; GAPDH; HSPA8; P4HB; HSPA5;
Osteocytes	2	5	0.330579	12.1332	0.0102139	1	0.0273229	0.0779654	FBLN1; SPARC;
Myotubes	1	3	0.165289	10.1478	0.0959578	1	0.194206	0.554164	MYL6;
Zona fasciculata	1	11	0.165289	2.77429	0.309247	1	0.530853	1	SERPINA4;
Alveolus	2	14	0.330579	4.33886	0.0764039	1	0.162382	0.463356	AGRN; F11R;
Neuroglia	1	11	0.165289	2.77429	0.309247	1	0.530853	1	AGRN;
Yolk sac	1	5	0.165289	6.09679	0.154766	1	0.295589	0.843458	CD34;
Intestinal epithelium	3	24	0.495868	3.79133	0.0434784	1	0.0996478	0.284344	SERPINA4; NT5E; PIGR;
Lung epithelium	1	9	0.165289	3.39011	0.261171	1	0.462365	1	QSOX1;
Articular cartilage	9	17	1.4876	16.0191	8.54516e-10	7.24629e-07	3.20632e-09	9.1492e-09	CILP; ASPN; SLC2A3; LUM; C2; SLC2A1; COMP; CD44; C1R;
Subthalamus	1	10	0.165289	3.05144	0.285612	1	0.498923	1	NCKAP1;
Osteoclast	3	18	0.495868	5.05441	0.0202713	1	0.0516218	0.147302	CA2; ANGPT1; FBLN1;
Oligodendrocytes	1	16	0.165289	1.90786	0.416212	1	0.696149	1	CD59;
Myeloid	5	5	0.826446	30.2425	3.88972e-08	3.29848e-05	1.40361e-07	4.00518e-07	S100A9; S100A8; LCN2; SPTBN1; LTF;
Cerebrum	3	30	0.495868	3.03332	0.0755417	1	0.161359	0.460435	SLC2A3; CTTN; C3;
Peyer's patches	1	10	0.165289	3.05144	0.285612	1	0.498923	1	CD209;
Stratum corneum	1	6	0.165289	5.08235	0.182721	1	0.340545	0.97174	CALML5;
Choriodecidua	1	10	0.165289	3.05144	0.285612	1	0.498923	1	BSG;
Bronchioles	3	11	0.495868	8.26793	0.00486646	1	0.0135749	0.0387357	GOLM1; MVP; FBLN1;
Nasal tissue epithelial cells	4	24	0.661157	5.05091	0.00742756	1	0.0201232	0.0574213	BPIFB1; CD59; CAMP; PIGR;
Renal tubule	2	18	0.330579	3.3752	0.117942	1	0.234776	0.66993	CA2; SERPINA4;
Bile fluid	3	6	0.495868	15.1464	0.000667677	0.56619	0.00204401	0.00583255	GGT1; CP; FCN3;
051503_BAL20_gly_lec	29	30	4.79339	29.2347	1.73412e-42	1.47053e-39	1.31297e-41	3.74655e-41	HBB; APOA1; HBA1; HBA2; C9; AHSG; SFTPA1; SERPINA3; ACTB; CLU; SERPINA1; A1BG; C8B; C4A; FGB; FGA; FGG; SERPINF2; A2M; CP; CPN2; F2; PIGR; C1S; SFTPD; CFH; CFB; ITIH2; ITIH1;
Ligament	2	10	0.330579	6.07267	0.0411944	1	0.0951848	0.271609	COMP; SPARC;
Seminal plasma	4	8	0.661157	15.1401	7.45133e-05	0.0631873	0.000242097	0.00069082	AZGP1; CAMP; PLTP; TFRC;
Basophils	4	28	0.661157	4.32961	0.0129	1	0.0340785	0.0972425	CD59; SELPLG; SELL; FCER1G;
Respiratory system	1	4	0.165289	7.61719	0.125855	1	0.246479	0.703324	PIGR;
Dermal microvascular endothelial cells	1	14	0.165289	2.18022	0.375569	1	0.631909	1	SLC44A1;
Thrombocyte	2	6	0.330579	10.1144	0.0149869	1	0.0389844	0.111242	CD109; MSN;
Ciliary body	4	15	0.661157	8.07944	0.00120762	1	0.00354475	0.0101149	CTSD; SERPINA4; CLU; CD59;
Submucosa	1	6	0.165289	5.08235	0.182721	1	0.340545	0.97174	CAMP;
Colon epithelium	4	32	0.661157	3.78858	0.0204318	1	0.0518033	0.14782	GOLM1; APOH; OLFM4; F11R;
Parietal cells	1	6	0.165289	5.08235	0.182721	1	0.340545	0.97174	CA2;
Vitreous humor	4	6	0.661157	20.1784	1.68383e-05	0.0142789	5.66622e-05	0.000161685	SERPINF1; SERPINA4; CLU; SPARC;
Enterocyte	2	16	0.330579	3.79684	0.0965271	1	0.194893	0.556124	MAN2A1; HLA-A;
Endocrine pancreas	1	4	0.165289	7.61719	0.125855	1	0.246479	0.703324	PLA2G12B;
Basal cell	1	3	0.165289	10.1478	0.0959578	1	0.194206	0.554164	ECM1;
PNS	1	17	0.165289	1.7957	0.435532	1	0.724179	1	VCAN;
Lamina propria	1	8	0.165289	3.81335	0.235894	1	0.423917	1	CD151;
Renal tubular epithelium	2	10	0.330579	6.07267	0.0411944	1	0.0951848	0.271609	AHSG; TFRC;
HUPO28_b1-CIT	36	37	5.95041	29.4253	6.39672e-53	5.42442e-50	5.65043e-52	1.61234e-51	APOC2; ITIH4; APOC3; APOA1; APOB; PGLYRP2; ORM1; C4B; PON1; AHSG; ALB; SERPINA3; GC; HPX; SAA4; SERPINA1; TTR; A1BG; SERPINC1; C4A; APOF; AGT; HP; TF; ORM2; SERPINF2; A2M; CP; APOL1; SERPING1; APOA2; CPN2; KNG1; CFB; ITIH2; ITIH1;
Oesophagus epithelium	1	11	0.165289	2.77429	0.309247	1	0.530853	1	S100A8;
Tendons	1	6	0.165289	5.08235	0.182721	1	0.340545	0.97174	COMP;
Pancreatic duct	1	17	0.165289	1.7957	0.435532	1	0.724179	1	IGF2R;
Gingiva	2	11	0.330579	5.52111	0.0492672	1	0.112308	0.32047	CTSG; SPARC;
Hair bulb	1	7	0.165289	4.35733	0.209754	1	0.383344	1	DSC3;
Uterine stromal cells	1	10	0.165289	3.05144	0.285612	1	0.498923	1	CD59;
Lymphoid stem cell	3	17	0.495868	5.35155	0.0173098	1	0.0444808	0.126925	LRP1; SPTBN1; NOTCH1;
Prostate gland	1	5	0.165289	6.09679	0.154766	1	0.295589	0.843458	AZGP1;
Adenohypophysis	1	13	0.165289	2.3478	0.3542	1	0.600723	1	PCSK6;
Peripheral blood	2	10	0.330579	6.07267	0.0411944	1	0.0951848	0.271609	CD34; ATRN;
Mucous cell	1	5	0.165289	6.09679	0.154766	1	0.295589	0.843458	CAMP;
Renal pelvis	1	4	0.165289	7.61719	0.125855	1	0.246479	0.703324	ADGRF5;
Olfactory bulb	1	12	0.165289	2.54329	0.332101	1	0.565505	1	PCSK6;
Mucous gland	1	4	0.165289	7.61719	0.125855	1	0.246479	0.703324	MUC2;
Germ cell layer	1	6	0.165289	5.08235	0.182721	1	0.340545	0.97174	GSTO1;
Sperm	2	6	0.330579	10.1144	0.0149869	1	0.0389844	0.111242	CLU; VCP;
Bone marrow cells	3	7	0.495868	12.9857	0.00113974	0.9665	0.0033676	0.00960939	ITGA2B; CD9; TFRC;
Endothelial cells	3	4	0.495868	22.7007	0.000140362	0.119027	0.000445793	0.00127206	SAA4; PLTP; SAA2;
Ovarian follicular fluid	1	5	0.165289	6.09679	0.154766	1	0.295589	0.843458	SERPINA1;
Hofbauer cells	1	3	0.165289	10.1478	0.0959578	1	0.194206	0.554164	SERPINA1;
Inferior olivary nuclear complex	1	3	0.165289	10.1478	0.0959578	1	0.194206	0.554164	CD34;
Central nervous system	1	9	0.165289	3.39011	0.261171	1	0.462365	1	GSTO1;
Buccal epithelium	1	3	0.165289	10.1478	0.0959578	1	0.194206	0.554164	S100A8;
Pancreatic islet cells	1	2	0.165289	15.1965	0.0650395	1	0.139629	0.39843	PON3;
Stratum spinosum	1	6	0.165289	5.08235	0.182721	1	0.340545	0.97174	CD151;
Basal nucleus of Meynert	1	4	0.165289	7.61719	0.125855	1	0.246479	0.703324	HPX;
RPE	1	1	0.165289	30.2425	0.0330655	1	0.0778877	0.222251	SERPINF1;
Red nucleus	1	7	0.165289	4.35733	0.209754	1	0.383344	1	HPX;
Zona pellucida	1	1	0.165289	30.2425	0.0330655	1	0.0778877	0.222251	CD59;
Fetal liver	1	2	0.165289	15.1965	0.0650395	1	0.139629	0.39843	CD109;
White blood cells	1	2	0.165289	15.1965	0.0650395	1	0.139629	0.39843	APOD;
Podocyte	3	12	0.495868	7.57951	0.00633062	1	0.0172616	0.0492558	AGRN; CD59; KNG1;
Peritoneal fluid	1	2	0.165289	15.1965	0.0650395	1	0.139629	0.39843	IGFBP3;
Cerebellar nuclei	1	2	0.165289	15.1965	0.0650395	1	0.139629	0.39843	HPX;
Cranial nerve	1	3	0.165289	10.1478	0.0959578	1	0.194206	0.554164	HPX;
Islet cells	1	1	0.165289	30.2425	0.0330655	1	0.0778877	0.222251	IGF2R;
Gastric wall	1	3	0.165289	10.1478	0.0959578	1	0.194206	0.554164	ARPC1B;
Odontoblast	1	3	0.165289	10.1478	0.0959578	1	0.194206	0.554164	SPARC;
Umbilical artery	1	8	0.165289	3.81335	0.235894	1	0.423917	1	CD34;
Longitudinal smooth muscle cell	1	2	0.165289	15.1965	0.0650395	1	0.139629	0.39843	HLA-B;
Cortilage	1	1	0.165289	30.2425	0.0330655	1	0.0778877	0.222251	PRG4;
Vessel wall	2	2	0.330579	30.2425	0.00109158	0.925661	0.00323658	0.00923553	APOA2; VTN;
Airway epithelium	2	7	0.330579	8.67153	0.0205258	1	0.0518033	0.14782	MME; PIGR;
Vitreous	1	1	0.165289	30.2425	0.0330655	1	0.0778877	0.222251	SERPINA4;
Goblet cell	1	3	0.165289	10.1478	0.0959578	1	0.194206	0.554164	MUC2;
Vestibule	1	3	0.165289	10.1478	0.0959578	1	0.194206	0.554164	CEMIP;
Jejunum epithelium	2	3	0.330579	20.1952	0.00320279	1	0.00914466	0.0260942	APOH; HLA-A;
Kupffer cell	2	8	0.330579	7.58894	0.0267748	1	0.0671747	0.191682	MARCO; CR1;
Glioma	1	3	0.165289	10.1478	0.0959578	1	0.194206	0.554164	ACTA1;
Corneal endothelium	1	5	0.165289	6.09679	0.154766	1	0.295589	0.843458	SERPINF1;
Pre-B cells	2	4	0.330579	15.159	0.00626522	1	0.0171939	0.0490624	IGLL1; HSPA5;
Aqueous humor	2	2	0.330579	30.2425	0.00109158	0.925661	0.00323658	0.00923553	CLU; SPARC;
Stratum basale	1	3	0.165289	10.1478	0.0959578	1	0.194206	0.554164	CD151;
Lymphoid	2	4	0.330579	15.159	0.00626522	1	0.0171939	0.0490624	LRP1; SPTBN1;
Nucleus basalis	1	1	0.165289	30.2425	0.0330655	1	0.0778877	0.222251	HPX;
Medulloblastoma	1	2	0.165289	15.1965	0.0650395	1	0.139629	0.39843	ACTA1;
Zygote	1	2	0.165289	15.1965	0.0650395	1	0.139629	0.39843	TUBB;
PBL	1	1	0.165289	30.2425	0.0330655	1	0.0778877	0.222251	JCHAIN;
Pancreatic acini	1	1	0.165289	30.2425	0.0330655	1	0.0778877	0.222251	SERPINA4;
Corneal endothelial cell	1	3	0.165289	10.1478	0.0959578	1	0.194206	0.554164	CD59;
Cranial nerve nuclei	1	1	0.165289	30.2425	0.0330655	1	0.0778877	0.222251	HPX;
Middle ear	2	2	0.330579	30.2425	0.00109158	0.925661	0.00323658	0.00923553	SFTPA1; CFHR5;
Fetal spleen	1	1	0.165289	30.2425	0.0330655	1	0.0778877	0.222251	CD109;
Biliary apparatus	1	6	0.165289	5.08235	0.182721	1	0.340545	0.97174	APOA1;
Pericyte	1	2	0.165289	15.1965	0.0650395	1	0.139629	0.39843	RAB6B;
Optic nerve	1	1	0.165289	30.2425	0.0330655	1	0.0778877	0.222251	SERPINA4;
Osteoclasts	1	1	0.165289	30.2425	0.0330655	1	0.0778877	0.222251	CA2;
Faeces	1	1	0.165289	30.2425	0.0330655	1	0.0778877	0.222251	SERPINA1;
Epididymidis	1	1	0.165289	30.2425	0.0330655	1	0.0778877	0.222251	CA2;
Ductus deferens	1	1	0.165289	30.2425	0.0330655	1	0.0778877	0.222251	CA2;
Endocardium	1	2	0.165289	15.1965	0.0650395	1	0.139629	0.39843	GAPDH;
Nuclei of accessory nerves	1	1	0.165289	30.2425	0.0330655	1	0.0778877	0.222251	HPX;
Odontoclast	1	1	0.165289	30.2425	0.0330655	1	0.0778877	0.222251	CTSD;
Nerves	1	1	0.165289	30.2425	0.0330655	1	0.0778877	0.222251	LAMB1;
Granulosa cell	1	2	0.165289	15.1965	0.0650395	1	0.139629	0.39843	PECAM1;
Fetal kidney	1	1	0.165289	30.2425	0.0330655	1	0.0778877	0.222251	CD109;

## Sheet: Transcription factor
Analysis: Transcription factor
Dataset name: New Set
Number of genes in the dataset: 606
Number of genes in the dataset (which are available in Transcription factor database) :506
Number of genes in background: 15253
Is analysis quantitative: No
						Corrected p-values
Transcription factor	No. of genes in the dataset	No. of genes in the background dataset	Percentage of genes	Fold enrichment	P-value (Hypergeometric test)	Bonferroni method	BH method	Q-value (Storey-Tibshirani method)	genes mapped (from input data set)
MAFB	9	352	1.77866	0.771554	0.830255	1	1	1	SERPIND1; UBE2N; ADGRG6; ACTR2; ADAM10; TTR; CAPZB; ARG1; CHL1;
NFIC	96	2040	18.9723	1.41867	0.000204537	0.0429528	0.00477254	0.00956558	XYLT2; ITIH4; S100A8; APOA1; KLKB1; PLEK; SERPINE2; EHD1; TAGLN2; FHOD1; COL12A1; PGLYRP2; ATP2B4; SDPR; SEPT6; MAN2A1; FLNA; FERMT3; TGM2; TNXB; YWHAZ; CFI; STX11; LRP1; PFN1; TFPI; VCL; ITGAL; PARK7; ITGA2B; EEF1A1; PDCD6IP; LAMB1; TGFB1; RAB5C; LAMA4; ILK; HPX; RHOC; CD9; ASPN; SERPINA1; MYH9; THBS3; CAMP; SRC; COL1A1; VCAM1; DIAPH1; FLOT1; RAB10; SELPLG; SLC2A3; SERPINC1; HSPG2; C6orf25; GGT1…
NR1H3	36	1020	7.11462	1.06418	0.373341	1	0.847239	1	APOC1; APOA1; PRKCB; CETP; PGLYRP2; FAT4; TPI1; MLEC; SVEP1; SEPT6; ACTA1; FLNA; CTSD; YWHAZ; LRP1; SPTBN1; PRKAR1A; PLA2G12B; TUBB4B; MYH9; THBS3; ADGRF5; C8B; HMCN1; TLN1; APOF; DERA; TPM3; MYO1C; FBLN1; SLC2A1; TPP1; CYBB; SNED1; CHL1; VCP;
PITX3	5	265	0.988142	0.569865	0.942112	1	1	1	TSPAN9; TPM3; FN1; ANXA11; DNM1;
RXRA	39	1113	7.70751	1.05651	0.383805	1	0.847239	1	APOA1; PRKCB; LCN2; SERPINE2; APP; PGLYRP2; FAT4; TPI1; C9; SVEP1; FLNA; CTSD; LRP1; SPTBN1; PRKAR1A; RHOC; ACTB; PLA2G12B; TUBB4B; MYH9; SKAP2; ADGRF5; C8B; HSPG2; SPTAN1; HMCN1; TLN1; B3GNT2; APOF; TPM3; MYO1C; FBLN1; SLC2A1; TPP1; SNED1; NCCRP1; CHL1; DNM1; VCP;
SOAT1	57	1261	11.2648	1.36279	0.010166	1	0.0824424	0.165239	ITIH4; IGF2R; HSPE1; SPTB; APP; MYL12A; RAP1B; SERPINA11; MTTP; ADGRG6; SRGN; CD34; F9; SERPINF1; PFN1; LAMB1; TSPAN14; WDR1; ARPC3; CD9; MMRN2; ACTB; ASPN; C7; MYH9; RBP4; PROS1; RAB10; GSN; LUM; LAMA2; MSN; VCAN; ZYX; COL1A2; C4BPB; THBS1; FCGR3A; EMILIN2; SORT1; ABI1; ARPC2; SLC2A1; MASP2; SERPING1; ARPC5; VASP; FN1; ICAM1; VIM; COL4A1; MAN1A1; CA1; C1S; H3F3A; CRKL; PIP;
STAT1	57	1261	11.2648	1.36279	0.010166	1	0.0824424	0.165239	ITIH4; IGF2R; HSPE1; SPTB; APP; MYL12A; RAP1B; SERPINA11; MTTP; ADGRG6; SRGN; CD34; F9; SERPINF1; PFN1; LAMB1; TSPAN14; WDR1; ARPC3; CD9; MMRN2; ACTB; ASPN; C7; MYH9; RBP4; PROS1; RAB10; GSN; LUM; LAMA2; MSN; VCAN; ZYX; COL1A2; C4BPB; THBS1; FCGR3A; EMILIN2; SORT1; ABI1; ARPC2; SLC2A1; MASP2; SERPING1; ARPC5; VASP; FN1; ICAM1; VIM; COL4A1; MAN1A1; CA1; C1S; H3F3A; CRKL; PIP;
DLX2	6	171	1.18577	1.05937	0.502959	1	0.943936	1	GRB2; BLMH; HMCN1; COL1A2; NOTCH2; FBLN1;
DLX3	11	413	2.17391	0.803569	0.811753	1	1	1	MLEC; ADAM10; VCL; SPTAN1; COL1A2; CANX; NOTCH2; ITGA2; CRTAC1; BASP1; CHL1;
ETS1	106	2496	20.9486	1.28026	0.00348474	0.731795	0.0406553	0.0814852	S100A9; APOBR; ITIH4; ADAMTS13; LGALS3BP; GRB2; IGF2R; PRKCB; PLEK; ICAM3; EHD1; TAGLN2; SPTB; FHOD1; COL12A1; APP; BPIFB1; MYL12B; FAT4; PRDX5; PTPN6; MAPRE2; ALDH16A1; RAP1B; MLEC; OLFM1; C9; CLEC3B; SDPR; TUBA8; PARVB; G6PD; MAN2A1; APOM; GBA; FLNA; SRGN; CTSD; FERMT3; TGM2; F9; CD47; CEMIP; ACTR2; ADAM10; ACTR3; STX11; PFN1; LAMC1; VCL; ITGA2B; PDCD6IP; LAMB1; GP9; ARPC3; LAMA4; RHOC; MMRN2; …
HNF1A	47	831	9.28854	1.70522	0.0002437	0.051177	0.0051177	0.0102574	PDLIM1; MGAT3; HSPE1; TAGLN2; CCT3; CAPZA2; MAMDC2; CA4; MTTP; APOM; ALB; CD47; CLIC1; CFI; GC; C5; LAMB1; LIPC; SERPINA1; HABP2; SRC; C8B; C8A; PLG; FGB; B3GNT2; APOH; FGA; ANTXR2; AFM; SERPINA10; ARHGDIB; FGL2; APCS; NOTCH2; OLFM4; SERPINF2; ARPC2; APOA2; F11; F13B; HGFAC; F2; ENO1; CHL1; CPN1; ITIH1;
HOXC9	23	573	4.54545	1.21046	0.200025	1	0.736933	1	MLEC; CAPZA2; MATN2; APOM; SPTBN1; PDCD6IP; CD109; ERBB2IP; NCKAP1; TTR; ATP6V0A1; SKAP2; ANGPT1; PKM; SPTAN1; HMCN1; COL1A2; PTPRF; LMNA; LTBP1; VIM; CA1; CHL1;
IRF1	29	811	5.73123	1.07825	0.364445	1	0.847239	1	EHD1; COL12A1; FAT4; UGGT1; UBE2N; ITGA6; CFI; ADAM10; PDCD6IP; PTPRB; ACTN1; YWHAG; ATP6V0A1; HABP2; MYL6; HMCN1; FGA; ITGB1; CLTC; THBS1; RAC2; FBN1; ABI3BP; SORT1; PTPRF; LMNA; LTBP1; CYBB; PIGR;
LHX3	48	1210	9.48617	1.19602	0.11093	1	0.554651	1	XYLT2; SERPINE2; SPTB; COL12A1; APP; TNC; CD55; RAB2A; SDPR; CAPZA2; SEPT6; MAMDC2; FLNA; ALB; CD47; ADAM10; TFPI; LAMC1; C5; LAMB1; NCKAP1; COL4A2; TSPAN9; C1QA; DIAPH1; C8A; FGB; HMCN1; VCAN; LIMS1; COL1A2; ITGB1; OLFM4; ABI3BP; FBLN1; PTPRF; ANXA1; F13B; CRTAC1; LTBP1; F13A1; VIM; DSG1; CA1; SPP2; ATRN; CHL1; H3F3A;
MEF2A	69	1835	13.6364	1.13363	0.144947	1	0.647634	1	RAP2B; PDLIM1; GRB2; IGF2R; PRKCB; PLEK; SERPINE2; EHD1; TAGLN2; COL12A1; APP; SERPINB1; MAPRE2; ANK1; RAB2A; OLFM1; CAPZA2; ACTA1; TUBA4A; CD47; CLIC1; ADAM10; ACTR3; SPTBN1; PDCD6IP; OIT3; LAMB1; COLEC10; CD109; MFGE8; CD9; ASPN; TTR; YWHAG; C7; YWHAH; COL1A1; COL6A3; TSPAN9; RAB10; GSN; LUM; JCHAIN; ANTXR2; MYCT1; ZYX; PTPRC; COL1A2; ITGB1; CKAP5; C6; CAPZB; ABI3BP; GAPDH; ARPC2; ALDOA; LMNA; …
NKX6-1	49	1408	9.68379	1.04924	0.382864	1	0.847239	1	GRB2; IGF2R; DAAM1; SPTB; COL12A1; APP; FAT4; CD55; MLEC; CAPZA2; PARVB; RAB14; ITGA6; TNXB; CD47; C1QTNF3; VCL; C5; LAMB1; LIPC; LAMA4; ERBB2IP; NCKAP1; ATP5A1; TUBB1; TTR; RAB27B; MYH9; HABP2; SKAP2; TSPAN9; LAMA2; C8A; FGB; HMCN1; ANTXR2; COL1A2; CLTC; OLFM4; C6; RAB5B; ABI3BP; SORT1; PTPRF; LMNA; FN1; CRTAC1; VIM; DSG1;
OTX2	6	324	1.18577	0.55913	0.960392	1	1	1	CD14; FAT4; TUBA1A; ANXA1; CA1; HIST1H4C;
PHOX2A	17	442	3.35968	1.16003	0.299837	1	0.847239	1	ADAMTS13; GOLM1; CD14; SPTB; COL12A1; APP; ADAM10; LAMC1; POSTN; LAMA2; JCHAIN; HMCN1; COL1A2; C6; ANXA1; VIM; ATRN;
POU2F1	77	2209	15.2174	1.05086	0.335329	1	0.847239	1	XYLT2; GRB2; PRKCB; APOB; SERPINE2; SPTB; COL12A1; APP; FAT4; PRDX5; TNC; CD55; RAB2A; TMSB4X; PON1; AGRN; UGGT1; CAPZA2; MAMDC2; ITGA6; DSTN; CD47; C1QTNF3; SPTBN1; PDCD6IP; SELP; MMRN1; LAMA4; POF1B; POSTN; C7; ANXA2; HABP2; CAP1; COL3A1; SKAP2; YWHAH; TSPAN9; YWHAQ; DIAPH1; TUBA1A; C8B; LUM; HMCN1; PLXDC2; TLN1; LIPG; ANTXR2; FHL1; PTPRC; DERA; COL1A2; C4BPB; CLTC; IGSF8; OLFM4; GPLD1; CKAP5; …
POU3F2	37	789	7.31225	1.41395	0.0214056	1	0.149839	0.300322	XYLT2; ADAMTS13; PRKCB; CD14; SPTB; COL12A1; APP; MAPRE2; TNC; CD55; RAB2A; MLEC; MTTP; ALB; PPIA; CD47; ADAM10; SPTBN1; C5; POSTN; SNAP23; C1QA; TUBA1A; SERPINC1; LAMA2; FHL1; FGG; COL1A2; CLTC; OLFM4; C6; F11R; ANXA1; FN1; CRTAC1; VIM; ATRN;
SRF	35	462	6.917	2.28422	4.91436e-06	0.00103202	0.000172003	0.000344744	APOBR; TNC; SDPR; ACTA1; FLNA; DSTN; CD34; CEMIP; ACTR3; PFN1; VCL; WDR1; ACTN1; ERBB2IP; ACTB; MYH9; CAP1; SKAP2; TPM4; CFL1; MYL6; CNN2; TSPAN9; FHL1; TPM3; THBS1; EMILIN2; CAPZB; RSU1; A2M; SORT1; ARPC2; FN1; CD248; JUP;
ARID3A	51	1250	10.0791	1.23009	0.0713343	1	0.395759	0.793218	XYLT2; PDLIM1; COL12A1; RAP1B; TMSB4X; CAPZA2; PARVB; UBE2N; MATN2; MAMDC2; FLNA; ALB; ADAM10; C1QTNF3; LAMC1; VCL; PDCD6IP; C5; LAMB1; COLEC10; LAMA4; NCKAP1; POSTN; ATP5A1; C7; COL3A1; COL4A2; C4BPA; C1QA; VCAM1; SELL; GSN; LAMA2; FGB; SPTAN1; HMCN1; F10; LIMS1; FGL2; COL1A2; ITGB1; NOTCH2; SORT1; CP; F11R; FN1; LTBP1; DSG1; LDLR; CHL1; CFP;
EHF	25	753	4.94071	1.00117	0.528267	1	0.956345	1	IQGAP1; HSPE1; TAGLN2; PRDX5; PTPN6; SLC38A10; RAB2A; SERPIND1; UGGT1; UBE2N; G6PD; ADAM10; PFN1; PDCD6IP; WDR1; COLEC11; PPP2R1A; ATP5A1; HSP90B1; RAC2; CTTN; F11R; LMAN2; JUP; HIST1H4E;
FOXA1	33	804	6.52174	1.2376	0.120906	1	0.59047	1	KLKB1; APOB; BPIFB1; APOA5; LCAT; SERPIND1; C9; SVEP1; CAPZA2; SRGN; PDCD6IP; C5; COLEC10; TTR; SKAP2; RBP4; TSPAN9; HMCN1; ANTXR2; VCAN; TPM3; C6; CAPZB; ABI3BP; PTPRF; CP; ARPC2; COMP; ANXA1; FN1; F11; DSG1; ITIH2;
ATF1	37	1037	7.31225	1.0758	0.345481	1	0.847239	1	DUSP3; COL12A1; FAT4; MAPRE2; RAB2A; ATP2B4; AGRN; FLNA; LAMC1; OIT3; PRKAR1A; ATP6V0A1; THBS3; INF2; TPM4; YWHAH; MYL6; NT5E; GSN; SERPINC1; GGT1; GNB1; VCAN; CDC42; PTPRF; CP; COMP; VASP; FN1; LTBP1; HYOU1; KNG1; CHL1; HIST1H4H; HIST1H4E; ITIH1; ATP1A1;
CREB1	24	973	4.74308	0.743826	0.952789	1	1	1	TAGLN2; COL12A1; RAB2A; AGRN; TUBA4A; CFI; LAMC1; STXBP2; YWHAH; MYL6; NT5E; GGT1; HMCN1; CDC42; PTPRF; VASP; FN1; LTBP1; HSP90AA1; CHL1; HIST1H4H; HIST1H4E; H3F3A; CRKL;
JDP2	14	763	2.7668	0.553483	0.995841	1	1	1	IGF2R; TMSB4X; AGRN; SPTBN1; YWHAH; MYL6; COL6A3; HSPG2; GGT1; CDC42; ABI3BP; VASP; HIST1H4H; HIST1H4E;
NFYA	75	2544	14.8221	0.888785	0.886112	1	1	1	RAP2B; PRKCB; COL12A1; FOLH1; STOM; PTPN6; MAPRE2; SLC38A10; F8; MLEC; ATP2B4; BLMH; CAPZA2; STIP1; DSTN; PPIA; CLIC1; INHBE; TFPI; RAB11A; C5; PRKAR1A; PPP2R1A; ERBB2IP; ACTB; TUBB4B; CAT; HABP2; COL3A1; SKAP2; RBP4; PGK1; COL1A1; MYL6; CNN2; TSPAN9; YWHAQ; SELL; LUM; HMCN1; TLN1; HSPA1A; HSPA1B; LIPG; PDIA3; NUCB1; FCRL5; COL1A2; THBS1; HSP90B1; CAPZB; SORT1; PRKCSH; APLP1; SLC2A1; F5; P4HB; NI…
PLAU	37	1037	7.31225	1.0758	0.345481	1	0.847239	1	DUSP3; COL12A1; FAT4; MAPRE2; RAB2A; ATP2B4; AGRN; FLNA; LAMC1; OIT3; PRKAR1A; ATP6V0A1; THBS3; INF2; TPM4; YWHAH; MYL6; NT5E; GSN; SERPINC1; GGT1; GNB1; VCAN; CDC42; PTPRF; CP; COMP; VASP; FN1; LTBP1; HYOU1; KNG1; CHL1; HIST1H4H; HIST1H4E; ITIH1; ATP1A1;
RORA	33	1168	6.52174	0.851913	0.856793	1	1	1	SPTA1; COL6A6; CAPZA2; CD34; C1QTNF3; PARK7; PDCD6IP; C5; LAMA4; POF1B; SKAP2; COL4A2; ANGPT1; DIAPH1; RAB10; FGB; AFM; GNB1; LIMS1; TPM3; FGL2; CLTC; APCS; SORT1; CP; ATP5B; PKHD1L1; SERPING1; F11R; F5; CRTAC1; CRKL; ATP1A1;
YY1	39	1317	7.70751	0.89286	0.796539	1	1	1	APOB; RAP1B; TMSB4X; CAPZA2; RAB14; MAN2A1; UBA52; CD34; PPIA; YWHAE; ACTR3; PFN1; VCL; RAB7A; EEF1A1; PRKAR1A; ERBB2IP; TUBB4B; ATP5A1; ATP6V0A1; MYH9; MYL6; GNAQ; TUBA1A; RAC1; SPTAN1; LIMS1; COL1A2; PRKCSH; GAPDH; HSPA8; CALR; LTBP1; CPB2; EHD3; ENO1; H3F3A; H3F3B; CRKL;
ELK1	62	1986	12.253	0.941189	0.718585	1	1	1	ADAMTS13; S100A8; ICAM3; SERPINE2; TAGLN2; APP; MYL12A; PRDX5; RAP1B; RAB2A; MLEC; OLFM1; ATP2B4; UBE2N; NAPG; G6PD; UBA52; SRGN; FERMT3; CLIC1; ACTR2; ADAM10; PFN1; LAMC1; VCL; SPTBN1; RAB11A; EEF1A1; WDR1; ARPC3; LAMA4; CD9; ERBB2IP; ACTB; ATP5A1; CORO1C; ACTN4; MYH9; C1QB; CAP1; CFL1; SELPLG; RAC1; ANTXR2; SERPINA10; RAC2; CTTN; PRKCSH; GAPDH; NOTCH1; ARPC2; P4HB; VASP; FN1; LMAN2; ANXA11; JUP…
GABPA	72	2702	14.2292	0.803345	0.985943	1	1	1	APOBR; PDLIM1; IQGAP1; CETP; MYL12A; PRDX5; SLC38A10; ALDH16A1; MLEC; UGGT1; UBE2N; NAPG; MAMDC2; RAB14; G6PD; MAN2A1; APOM; CAPN1; UBA52; SRGN; FSTL1; FERMT3; ACTR2; ADAM10; PFN1; RAB7A; RAB11A; PARK7; PDCD6IP; TGFB1; RAB5C; WDR1; ARPC3; C1QC; CD9; APMAP; ACTB; STXBP2; CORO1C; CAP1; CFL1; DIAPH1; GSN; LAMA2; GSDMA; C8G; B3GNT2; TF; PPIB; HSP90B1; CDC42; RAC2; RSU1; CTTN; PRKCSH; ABI1; ARPC2; P4H…
CTCF	90	2605	17.7866	1.04154	0.351656	1	0.847239	1	ITLN1; S100A9; PDLIM1; MGAT3; PRKCB; APOB; EHD1; TAGLN2; SPTB; BPIFB1; APOE; PGLYRP2; APOA5; PON1; ATP2B4; AGRN; SVEP1; CAPZA2; GPX3; SEPT6; G6PD; ITGA6; CAPN1; TGM2; YWHAE; CEMIP; CLIC1; LRP1; TFPI; VCL; TUBB; TGFB1; MFGE8; RHOC; C1QC; ACTB; COL18A1; NID1; SERPINA1; ACTN4; MYH9; THBS3; SKAP2; INF2; SRC; COL1A1; GNAQ; TSPAN9; DIAPH1; PYGB; SELL; GSN; HSPG2; GGT1; PLG; SPTAN1; HMCN1; PLXDC2; COL6A…
FEV	35	526	6.917	2.00629	7.51418e-05	0.0157798	0.00197247	0.00395342	GRB2; APP; MAPRE2; MATN2; ADGRG6; SRGN; FSTL1; PPIA; YWHAE; C1QTNF3; LAMC1; VCL; LAMB1; POF1B; NID1; SKAP2; RBP4; ADGRF5; COL6A3; SELL; RAC1; SPTAN1; ANTXR2; GNG11; VCAN; LIMS1; ZYX; TPM3; CLTC; MYO1C; PSAP; MPO; LMNA; CD248; VCP;
HERPUD1	13	421	2.56917	0.931497	0.644217	1	1	1	SERPINA5; ATP2B4; MTTP; DSTN; CLIC1; CORO1C; THBS3; MVP; FGL2; CLTC; BSG; MYO1C; PRKCSH;
KLF7	148	4448	29.249	1.00305	0.499688	1	0.943936	1	APOC1; RAP2B; DUSP3; IQGAP1; PRKCB; HSPE1; SERPINA5; EHD1; TAGLN2; FHOD1; APP; MYL12A; FAT4; STOM; PRDX5; PTPN6; MAPRE2; CD55; ALDH16A1; QSOX1; MLEC; OLFM1; HSPB1; PON1; AGRN; GPX3; RAB14; G6PD; MAN2A1; ITGA6; PLOD1; APOM; FLNA; UBA52; RASA3; FSTL1; PPIA; CD47; YWHAZ; CLIC1; ACTR3; LRP1; PFN1; LAMC1; VCL; RAB11A; TUBB; TGFB1; RAB5C; WDR1; MFGE8; RHOC; ACTN1; C1QC; APMAP; ACTB; GANAB; PLA2G12B; ST…
MAF	25	466	4.94071	1.61776	0.0127228	1	0.0954213	0.191252	SPTA1; CD14; GSTP1; FLNA; TNXB; LRP1; LAMC1; MMRN2; YWHAG; MYH9; HABP2; COL1A2; CANX; PSAP; A2M; GAPDH; ITGA5; ALDOA; MMP9; CRTAC1; CNPY3; ENO1; H3F3B; HRNR; VCP;
NANOG	6	204	1.18577	0.888013	0.674288	1	1	1	APOB; YWHAE; NCKAP1; GSN; RAC1; ARPC2;
NR5A1	38	1129	7.50988	1.01484	0.487617	1	0.943936	1	FHOD1; CETP; PGLYRP2; MAPRE2; SERPIND1; CLEC3B; PLOD1; CA2; SRGN; SERPINF1; MMRN2; COL18A1; SERPINA1; MYH9; CAMP; ADGRF5; LDHB; C1QA; YWHAQ; MSN; PDIA3; DERA; C4BPB; PSAP; C6; PTPRF; ATP5B; ARPC2; ALDOA; VASP; CRTAC1; HGFAC; OAF; PIGR; EHD3; CHL1; DNM1; H3F3A;
RFX1	64	2158	12.6482	0.89411	0.853424	1	1	1	DUSP3; PRKCB; PLEK; TAGLN2; SPTB; COL12A1; APP; CCT3; MAPRE2; ATP2B4; BLMH; C9; CLEC3B; PARVB; CA2; DSTN; CEMIP; VCL; RAB11A; EEF1A1; OIT3; LAMB1; PRKAR1A; MMRN1; RHOC; CD9; TTR; ANXA2; THBS3; SKAP2; SRC; COL1A1; YWHAQ; C8B; GSN; LUM; C6orf25; SPTAN1; TLN1; MSN; FHL1; PTPRC; TPM3; CD8A; CANX; PLTP; CLTC; BSG; HSP90B1; GPLD1; CKAP5; PRKCSH; CP; APLP1; ARPC2; ALDOA; NID2; ANXA1; MTHFD1; SLC44A1; EN…
RREB1	75	2136	14.8221	1.05855	0.31364	1	0.847239	1	APOBR; RAP2B; GRB2; PRKCB; CILP; CSRP1; ICAM3; TAGLN2; FAT4; TPI1; LCAT; RAB2A; ATP2B4; SVEP1; TUBA8; MTTP; TUBA4A; DSTN; TNXB; YWHAZ; SERPINF1; ACTR3; SPTBN1; RHOC; ACTN1; CD9; MMRN2; ACTB; STXBP2; C7; ACTN4; SFTPB; MYH9; THBS3; SKAP2; CAMP; COL4A2; SRC; MYL6; PKM; C6orf25; C8G; SPTAN1; PLXDC2; ANTXR2; LOXL3; VCAN; ITIH3; CD8A; CLTC; NOTCH2; MYO1C; MPO; PTPRF; ABI1; ITGA5; ARPC2; LMNA; CALR; COR…
SF1	38	1129	7.50988	1.01484	0.487617	1	0.943936	1	FHOD1; CETP; PGLYRP2; MAPRE2; SERPIND1; CLEC3B; PLOD1; CA2; SRGN; SERPINF1; MMRN2; COL18A1; SERPINA1; MYH9; CAMP; ADGRF5; LDHB; C1QA; YWHAQ; MSN; PDIA3; DERA; C4BPB; PSAP; C6; PTPRF; ATP5B; ARPC2; ALDOA; VASP; CRTAC1; HGFAC; OAF; PIGR; EHD3; CHL1; DNM1; H3F3A;
SP1	221	7140	43.6759	0.93306	0.931068	1	1	1	XYLT2; APOC1; RAP2B; DUSP3; GOLM1; GRB2; IQGAP1; IGF2R; PRKCB; HSPE1; SERPINA5; EHD1; TAGLN2; FHOD1; COL12A1; APP; APOE; MYL12A; FAT4; STOM; PRDX5; PTPN6; CCT3; MAPRE2; ALDH16A1; LCAT; GMFG; RAB2A; TMSB4X; QSOX1; MLEC; OLFM1; HSPB1; PON1; AGRN; IGFALS; UGGT1; CAPZA2; SDCBP; UBE2N; GSTP1; SEPT6; MAMDC2; RAB14; G6PD; ACTA1; MAN2A1; CA4; ITGA6; PLOD1; APOM; CAPN1; FLNA; CA2; TUBA4A; UBA52; STIP1; RA…
SP4	119	4345	23.5178	0.825637	0.995478	1	1	1	XYLT2; APOC1; RAP2B; GRB2; IQGAP1; IGF2R; EHD1; FHOD1; COL12A1; APOE; FAT4; PRDX5; PTPN6; CCT3; GMFG; MLEC; OLFM1; AGRN; SDCBP; SEPT6; MAMDC2; RAB14; MAN2A1; PLOD1; APOM; FLNA; STIP1; CTSD; FSTL1; DSTN; CD34; YWHAE; PRDX2; CLIC1; ADAM10; LRP1; PFN1; VCL; RAB11A; PARK7; EEF1A1; LAMB1; TGFB1; TSPAN14; WDR1; PPP2R1A; ACTN1; ERBB2IP; ACTB; GANAB; NCKAP1; PCSK6; CAT; STXBP2; ATP5A1; YWHAG; CORO1C; MYH…
TCF3	74	2140	14.6245	1.04249	0.367136	1	0.847239	1	ITIH4; GRB2; PRKCB; CILP; CSRP1; SPTB; FHOD1; COL12A1; RAB6B; APP; PTPN6; ANK1; RAB2A; QSOX1; SDPR; SVEP1; ACTA1; ITGA6; PLOD1; VWF; FERMT3; INHBE; LRP1; SPTBN1; RAB5C; LAMA4; C1QC; CD9; PCSK6; ATP5A1; SERPINA1; ATP6V0A1; CORO1C; MYH9; SKAP2; INF2; FCGBP; CFL1; TSPAN9; C1QA; DIAPH1; RAB10; SELPLG; PKM; GGT1; SPTAN1; LIPG; ANTXR2; FHL1; ANXA3; COL1A2; CLTC; FBN1; FBLN1; PTPRF; NOTCH1; PKHD1L1; ALD…
OTX1	22	848	4.34783	0.782376	0.90852	1	1	1	CD14; COL12A1; APP; PARVB; TUBA4A; PRDX6; ADAM10; LIPC; NCKAP1; ATP5A1; ATP6V0A1; COL6A3; GSN; PTPRC; NOTCH2; GPLD1; EMILIN2; SORT1; LMNA; LTBP1; CHL1; HIST1H4C;
PITX1	22	848	4.34783	0.782376	0.90852	1	1	1	CD14; COL12A1; APP; PARVB; TUBA4A; PRDX6; ADAM10; LIPC; NCKAP1; ATP5A1; ATP6V0A1; COL6A3; GSN; PTPRC; NOTCH2; GPLD1; EMILIN2; SORT1; LMNA; LTBP1; CHL1; HIST1H4C;
E2F1	31	1188	6.12648	0.786825	0.937668	1	1	1	APOC1; IGF2R; FHOD1; MAPRE2; ST3GAL6; MLEC; UGGT1; PARVB; ITGA6; GBA; TUBA4A; TGM2; PPIA; CLIC1; CD9; ERBB2IP; GANAB; NCKAP1; CD59; COL1A1; GNAQ; YWHAQ; VCAN; CANX; NOTCH2; ALDOA; LMNA; MTHFD1; CHL1; HIST1H4A; H3F3A;
EGR1	108	3215	21.3439	1.01269	0.45871	1	0.943936	1	XYLT2; APOC1; RAP2B; PDLIM1; GOLM1; MGAT3; GRB2; PRKCB; FHOD1; RAB6B; APOE; MYL12B; PRDX5; CCT3; RAB2A; MLEC; OLFM1; HSPB1; CAPZA2; SDCBP; UBE2N; SEPT6; RAB14; MAN2A1; FLNA; TUBA4A; FERMT3; CD34; YWHAE; TNXB; PRDX2; YWHAZ; CLIC1; ACTR2; ADAM10; STX11; LRP1; PFN1; VCL; RAB7A; RAB11A; EEF1A1; TUBB; TGFB1; PRKAR1A; RAB5C; TSPAN14; WDR1; ACTN1; ACTB; CAT; STXBP2; SERPINA1; YWHAG; CORO1C; MYH9; SKAP2;…
NKX2-1	27	711	5.33597	1.14511	0.260014	1	0.847239	1	RAP2B; DUSP3; RAP1B; SDPR; FLNA; STX11; RAB7A; COLEC10; CORO1C; C7; C4BPA; MYL6; VCAM1; RAB10; LUM; HMCN1; SPARCL1; FCRL5; COL1A2; ITGB1; NOTCH2; CDC42; C6; FBN1; ABI3BP; CP; ANXA1;
NRF1	52	2037	10.2767	0.769644	0.986028	1	1	1	GRB2; HSPE1; FHOD1; PRDX5; CCT3; TNC; CAPZA2; PARVB; NAPG; RAB14; APOM; UBA52; FSTL1; PPIA; YWHAE; CD47; CLIC1; ADAM10; LRP1; CD9; MMRN2; ACTB; ACTN4; SKAP2; YWHAH; CFL1; SNAP23; RAB10; ITGB2; C8G; LOXL3; BSG; THBS1; CDC42; PSAP; RSU1; FBN1; ABI1; HSPA8; ALDOA; ARPC5; MTHFD1; HSP90AA1; ENO1; BASP1; CHL1; DNM1; HIST1H4A; C1R; MEGF8; CRKL; PGAM1;
BACH1	41	648	8.10277	1.90768	5.73792e-05	0.0120496	0.00172138	0.00345015	RAP2B; PRKCB; TAGLN2; TNC; ANK1; PON1; SDCBP; MAMDC2; FLNA; TUBA4A; ALB; TNXB; STX11; LRP1; CD109; MMRN2; CLU; C7; MYH9; ANXA2; HABP2; RBP4; VCAM1; DIAPH1; SORT1; GAPDH; ABI1; ALDOA; LMNA; F5; ANXA1; ARPC5; TPP1; FN1; ECM1; CRTAC1; ANXA11; VIM; EHD3; ENO1; SBSN;
HOXB4	26	718	5.13834	1.09196	0.350135	1	0.847239	1	XYLT2; ADAMTS13; CD14; SPTB; COL12A1; APP; TMSB4X; MLEC; PARVB; ADAM10; LAMC1; VCL; C5; LAMB1; POSTN; C1QA; TUBA1A; GSN; PKM; FGB; HMCN1; COL1A2; CP; ANXA1; FN1; HSP90AA1;
MEIS2	12	527	2.37154	0.686943	0.937577	1	1	1	CILP; OLFM1; CA4; ASPN; RAB27B; DIAPH1; SPTAN1; COL1A2; THBS1; ABI3BP; DNM1; CFP;
NR4A2	40	1042	7.90514	1.15743	0.186798	1	0.713229	1	ITLN1; APOBR; APOC3; AGRN; CAPZA2; PARVB; PCSK6; FGL1; TUBB1; SERPINA1; ACTN4; MYH9; COL3A1; SKAP2; ADGRF5; YWHAQ; DIAPH1; RAB10; SLC2A3; SERPINC1; TLN1; MSN; PDIA3; AGT; CLTC; IGSF8; BSG; PTPRF; GAPDH; CP; ARPC2; CRTAC1; LMAN2; OAF; F2; KNG1; CPB2; CA1; ENO1; H3F3A;
PPARA	15	370	2.96443	1.22282	0.248492	1	0.841666	1	APOC3; MTTP; FLNA; VCL; PLA2G12B; CAT; MYH9; APOF; LIMS1; RAB5B; SORT1; PRKCSH; MASP2; F11R; DSG1;
PPARG	86	2016	16.996	1.28603	0.00784534	1	0.0748874	0.150096	ITIH4; APOC3; APOA1; PRKCB; HSPE1; TAGLN2; SPTB; APP; FAT4; PTPN6; LCAT; PON1; MBL2; CLEC3B; SVEP1; PARVB; G6PD; PLOD1; MTTP; APOM; FLNA; CTSD; TNXB; CLIC1; LRP1; PFN1; PRKAR1A; TSPAN14; ARPC3; LIPC; ACTN1; MMRN2; PLA2G12B; TUBB4B; CAT; STXBP2; SERPINA1; C19orf80; ACTN4; MYH9; MVP; CAMP; INF2; COL4A2; ADGRF5; PCSK9; ANGPT1; C8B; SERPINC1; HSPG2; SSC5D; TLN1; B3GNT2; APOF; COL6A2; F10; NUCB1; LIMS…
HSF1	43	806	8.49802	1.60852	0.00144086	0.302581	0.0201721	0.0404308	ITLN1; PRKCB; HSPE1; APOB; RAB6B; APP; MYL12B; PRDX5; TNC; IGFALS; MBL2; DSTN; LRP1; RAB11A; PARK7; C5; ATP5A1; YWHAG; C7; MYH9; CAP1; TPM4; SNAP23; LAMA2; HSPA1A; HSPA1B; FHL1; LIMS1; CANX; CLTC; THBS1; MARCO; PSAP; C6; FBLN1; ITGA2; HSPA8; NID2; ADAMDEC1; HSP90AA1; JUP; EMILIN1; HRNR;
ETV7	37	1049	7.31225	1.0635	0.372406	1	0.847239	1	ADAMTS13; TAGLN2; PRDX5; PTPN6; SLC38A10; ALDH16A1; ST3GAL6; QSOX1; C9; UBE2N; G6PD; APOM; GBA; SRGN; ADAM10; STX11; PFN1; LAMC1; PDCD6IP; WDR1; MMRN2; ERBB2IP; CORO1C; CAP1; SKAP2; GSDMA; GGT1; CANX; FCGR3A; HSP90B1; RAC2; CTTN; PRKCSH; ABI1; ITGA5; FLOT2; MAPRE1;
NR5A2	12	486	2.37154	0.744894	0.886943	1	1	1	FHOD1; SVEP1; GSTP1; SRGN; STXBP2; CAMP; ADGRF5; TLN1; VASP; EHD3; CHL1; H3F3A;
TEAD1	25	422	4.94071	1.78644	0.00381051	0.800207	0.0421161	0.0844132	CILP; FHOD1; MYL12A; MAMDC2; ACTA1; GBA; CEMIP; ACTR2; PFN1; LAMC1; SPTBN1; MMRN1; THBS3; DIAPH1; HSPG2; PTPRJ; ITGB1; NOTCH2; THBS1; LMNA; APOA2; F11; DSP; ENO1; C1R;
TFAP2A	13	258	2.56917	1.51998	0.0891153	1	0.479851	0.961764	FHOD1; MATN2; CD47; LRP1; RAB7A; ACTN4; YWHAQ; VCAN; CLTC; CALR; LTBP1; CHL1; DNM1;
ARNT	6	403	1.18577	0.449526	0.992895	1	1	1	RAB6B; TUBA8; CFL1; FHL1; LAMP1; PRKCSH;
BARX1	12	382	2.37154	0.947687	0.618038	1	1	1	CD55; CA2; EEF1A1; POSTN; C7; GNAQ; SPTAN1; FHL1; APCS; PRG4; FBLN1; NOTCH1;
BSX	5	268	0.988142	0.563486	0.945639	1	1	1	GRB2; CD55; EEF1A1; PTPRB; C7;
DMBX1	14	368	2.7668	1.14756	0.338032	1	0.847239	1	PRKCB; APOB; MYL12A; TNC; PTPRB; TSPAN9; TPM3; NOTCH2; ATP5B; ARPC2; ANXA1; CYBB; CA1; ENO1;
GSC	14	379	2.7668	1.11425	0.378653	1	0.847239	1	FAT4; TSPAN9; TUBA1A; TLN1; TPM3; COL1A2; PGD; PTGDS; FN1; CA1; SLC44A1; DNM1; HIST1H4C; H3F3B;
HNF4A	129	3015	25.4941	1.28983	0.000830763	0.17446	0.01342	0.0268977	APOC3; APOA1; DUSP3; PDLIM1; MGAT3; PRKCB; PLEK; HSPE1; CD14; SERPINE2; EHD1; TAGLN2; CETP; PGLYRP2; PTPN6; BCAM; TPI1; COL6A6; LCAT; RAP1B; QSOX1; MLEC; SERPIND1; AGRN; SDPR; PARVB; CA4; PLOD1; MTTP; APOM; FLNA; ALB; CTSD; TGM2; CLIC1; SERPINF1; LRP1; PFN1; LAMC1; GC; PDCD6IP; LAMB1; TGFB1; RAB5C; TSPAN14; MMRN1; LIPC; ACTN1; C1QC; MMRN2; ERBB2IP; COL18A1; PLA2G12B; TUBB4B; SERPINA1; TTR; ATP6V0…
HOXA3	17	573	3.35968	0.894826	0.717009	1	1	1	ADAMTS13; APP; CAPZA2; SEPT6; VCL; EEF1A1; LAMB1; GSN; PKM; FHL1; GPLD1; CKAP5; C6; ABI3BP; SORT1; LTBP1; H3F3A;
HOXB3	16	335	3.16206	1.44056	0.0927419	1	0.486895	0.975881	ADAMTS13; APP; ALB; EEF1A1; PTPRB; HMCN1; MSN; PTPRC; COL1A2; CLTC; DSC1; PRG4; C6; FBLN1; LTBP1; VIM;
HOXD8	27	811	5.33597	1.00391	0.521272	1	0.956345	1	MGAT3; COL12A1; CAPZA2; SDCBP; CA4; MTTP; ALB; ACTR3; SPTBN1; C5; LAMB1; LIPC; LAMA4; ERBB2IP; FGL1; HABP2; SPTAN1; HMCN1; ARHGDIB; COL1A2; ARPC2; ARG1; CRTAC1; LTBP1; PIGR; ATRN; CHL1;
ONECUT1	23	564	4.54545	1.22978	0.180031	1	0.713229	1	KLKB1; APOB; SERPINE2; COL12A1; TNC; CAPZA2; MAMDC2; CLIC1; PDCD6IP; CD109; TTR; HABP2; SKAP2; SELL; RAC1; PTPRC; COL1A2; C6; LTBP1; DSG1; LDLR; CHL1; ATP1A1;
PAX7	10	467	1.97628	0.646107	0.950017	1	1	1	ADAMTS13; SPTB; CD55; FLNA; FHL1; NOTCH2; PRG4; C6; ANXA1; VIM;
POU4F3	28	687	5.5336	1.22898	0.152309	1	0.666353	1	CD14; MLEC; CAPZA2; MTTP; ALB; CLIC1; C1QTNF3; ACTR3; SPTBN1; LAMB1; LIPC; LAMA4; NCKAP1; ASPN; POSTN; HABP2; TUBA1A; LUM; LAMA2; HMCN1; FHL1; ARHGDIB; COL1A2; PTPRF; FN1; CRTAC1; VIM; PIGR;
PRRX2	25	597	4.94071	1.26278	0.137781	1	0.641809	1	XYLT2; RAP1B; TMSB4X; PARVB; CA2; ALB; VCL; POSTN; SKAP2; PROS1; COL6A3; COL1A2; ITGB1; CLTC; PRG4; C6; A2M; ABI3BP; SORT1; ABI1; F11R; ANXA1; FN1; CRTAC1; ATRN;
VAX2	19	434	3.75494	1.32032	0.13364	1	0.637826	1	CD14; COL12A1; APOA5; FLNA; C1QTNF3; PRKAR1A; RAB27B; COL6A3; TUBA1A; LAMA2; JCHAIN; GGT1; HMCN1; COL1A2; C6; LMNA; LTBP1; H3F3A; PGAM1;
VSX2	17	595	3.35968	0.86174	0.770934	1	1	1	PRSS1; FLG2; CA2; CD47; TFPI; EEF1A1; ERBB2IP; POSTN; RAC1; MSN; HEG1; COL1A2; MARCO; LMNA; F11R; ANXA1; FN1;
CUX1	21	350	4.1502	1.80943	0.00665074	1	0.0665074	0.133301	IGF2R; CSRP1; COL12A1; FAT4; TNC; SVEP1; PARVB; TUBA4A; GC; POSTN; TTR; A1BG; SKAP2; PKM; PTPRC; ITGB1; PSAP; SERPING1; CRTAC1; AMBP; CHL1;
CACD	32	514	6.32411	1.8772	0.000494037	0.103748	0.00864564	0.0173284	CILP; TAGLN2; SPTB; MYL12A; MAPRE2; AGRN; FLNA; DSTN; YWHAZ; CLIC1; INHBE; ACTR3; CD109; MMRN2; ACTB; THBS3; CAP1; FCGBP; COL6A3; TSPAN9; TUBA1A; SELPLG; RAC1; SPTAN1; TLN1; FHL1; COL1A2; ANXA1; VIM; JUP; C3; BASP1;
HOXB13	19	526	3.75494	1.08939	0.384507	1	0.847239	1	CD55; SVEP1; CAPZA2; MTTP; CD47; SKAP2; C8A; ANTXR2; FHL1; COL1A2; PGD; PRG4; CKAP5; RAB5B; NOTCH1; FN1; IMPAD1; CRTAC1; DSG1;
ZNF238	39	799	7.70751	1.4717	0.0102072	1	0.0824424	0.165239	CILP; CSRP1; TAGLN2; APP; CCT3; TNC; PON1; BLMH; GPX3; SEPT6; ALB; LAMC1; C5; LAMB1; TNN; TREML1; COL18A1; MYH9; HABP2; COL3A1; NT5E; TSPAN9; DIAPH1; HSPG2; C8A; ANTXR2; MSN; PTPRJ; PRG4; A2M; ANPEP; ADAMDEC1; LTBP1; CNPY3; MAN1A1; JUP; FCN3; PIGR; CRKL;
ZNF513	39	799	7.70751	1.4717	0.0102072	1	0.0824424	0.165239	CILP; CSRP1; TAGLN2; APP; CCT3; TNC; PON1; BLMH; GPX3; SEPT6; ALB; LAMC1; C5; LAMB1; TNN; TREML1; COL18A1; MYH9; HABP2; COL3A1; NT5E; TSPAN9; DIAPH1; HSPG2; C8A; ANTXR2; MSN; PTPRJ; PRG4; A2M; ANPEP; ADAMDEC1; LTBP1; CNPY3; MAN1A1; JUP; FCN3; PIGR; CRKL;
MYC	32	1086	6.32411	0.888481	0.78447	1	1	1	IGF2R; RAB6B; FLG2; MYL12A; PRDX5; APOA5; MAPRE2; TNC; ADAM10; PFN1; EEF1A1; COL18A1; ATP5A1; INF2; CFL1; DIAPH1; B3GNT2; LAMP1; COL1A2; PLTP; IGSF8; PRKCSH; GAPDH; NOTCH1; HSPA8; SLC2A1; MUC5B; LMNA; STEAP3; ENO1; MAPRE1; H3F3A;
MYF5	74	1856	14.6245	1.20201	0.0521298	1	0.321978	0.645339	RAP2B; MGAT3; GRB2; PRKCB; CILP; SPTB; RAB6B; BPIFB1; PTPN6; TNC; ANK1; QSOX1; AGRN; CLEC3B; SDPR; SEPT6; RAB14; G6PD; MAN2A1; CD34; YWHAE; TNXB; CD47; CEMIP; YWHAZ; INHBE; SPTBN1; LAMA4; APMAP; TREML1; FGL1; TUBB1; TTR; THBS3; SKAP2; FCGBP; YWHAH; CFL1; COL6A3; GNAQ; C1QA; DIAPH1; SELL; PKM; SPTAN1; B3GNT2; LIPG; FHL1; ITIH3; HEG1; TPM3; COL1A2; IGFBP3; MPO; TXN; ITGA2; PTPRF; NOTCH1; F11R; TPP1…
FOXD1	6	334	1.18577	0.54239	0.967761	1	1	1	RAB2A; ADGRG6; FGL1; HMCN1; TPM3; CLTC;
POU6F1	26	655	5.13834	1.19699	0.19739	1	0.736933	1	TAGLN2; SPTB; COL12A1; APP; MAPRE2; MAMDC2; ADGRG6; ADAM10; LAMB1; TNN; TTR; ATP6V0A1; MYH9; VCAM1; LIPG; ANTXR2; FHL1; CLTC; MARCO; HSP90B1; OLFM4; PTPRF; FN1; CRTAC1; LTBP1; NCCRP1;
ASCL2	60	1499	11.8577	1.20675	0.0716135	1	0.395759	0.793218	APOC1; PLEK; EHD1; COL12A1; MYL12A; TNC; ANK1; RAB2A; TMSB4X; PON1; SVEP1; MAMDC2; ITGA6; CAPN1; TNXB; CD47; C1QTNF3; PTPRB; PRKAR1A; LAMA4; MMRN2; TREML1; CORO1C; C7; ACTN4; MYH9; C1QB; THBS3; FCGBP; YWHAH; ADGRF5; TSPAN9; C1QA; ANXA7; LAMA2; GGT1; ANTXR2; HEG1; TPM3; FGL2; NOTCH2; CFHR4; SORT1; NOTCH1; PKHD1L1; SLC2A1; LMNA; CTSG; CORO1A; FN1; MMP9; MTHFD1; ANXA11; INHBC; CA1; EMILIN1; DNM1; C1…
BARHL1	13	509	2.56917	0.770455	0.867633	1	1	1	GOLM1; SPTB; APP; HABP2; SKAP2; C8A; ANTXR2; PRG4; C6; SORT1; ANXA1; VIM; DSG1;
ESRRA	42	917	8.3004	1.38094	0.0211182	1	0.149839	0.300322	ITLN1; APOBR; DAAM1; SERPINE2; APP; PGLYRP2; MATN2; C1QTNF3; PDCD6IP; ATP5A1; COL3A1; SKAP2; CAMP; ANGPT1; LDHB; DIAPH1; SERPINC1; B3GNT2; MSN; FGG; LIMS1; FCN1; TPM3; AGT; ITGB1; C4BPB; APCS; NOTCH2; TXN; PTPRF; CP; ATP5B; ARPC2; APOA2; VASP; CRTAC1; KNG1; CA1; ENO1; CHL1; DNM1; ATP1A1;
GBX1	6	199	1.18577	0.910324	0.650877	1	1	1	HPX; YWHAQ; PRG4; C6; FBLN1; LTBP1;
GBX2	7	302	1.3834	0.69967	0.877706	1	1	1	GOLM1; TFPI; HPX; POSTN; MSN; C6; ATRN;
LHX4	11	392	2.17391	0.846616	0.756371	1	1	1	GOLM1; SPTB; MYL12A; CD55; CA2; ALB; ADAM10; NCKAP1; POSTN; TUBA1A; CRTAC1;
POU3F4	18	366	3.55731	1.48326	0.0628997	1	0.366915	0.735406	SERPINE2; SPTB; APP; MLEC; SDPR; CAPZA2; ERBB2IP; SNAP23; TSPAN9; TUBA1A; ARHGDIB; COL1A2; OLFM4; FBLN1; ANXA1; CRTAC1; VIM; ATRN;
TCF12	40	1099	7.90514	1.0974	0.291673	1	0.847239	1	S100A8; GOLM1; PRKCB; TAGLN2; PON1; IGFALS; CLEC3B; RAB14; ITGA6; FERMT3; TGM2; YWHAZ; INHBE; EEF1A1; LAMA4; CD9; MMRN2; ACTB; SERPINA1; C7; MYH9; THBS3; GSN; GSDMA; HSPG2; COL6A2; CAPZB; FBN1; ABI3BP; FBLN1; PTPRF; ITGA5; LMNA; ARG1; CRTAC1; DBH; INHBC; MAN1A1; CA1; EMILIN1;
ELF2	38	780	7.50988	1.46891	0.0114698	1	0.0892095	0.178802	S100A9; MGAT3; CD14; EHD1; BPIFB1; PTPN6; CCT3; TUBA8; CLIC1; ACTR3; LRP1; PFN1; VCL; ITGA2B; LAMB1; MMRN2; ERBB2IP; GANAB; CAP1; GSDMA; GGT1; TLN1; HEG1; CANX; CLTC; THBS1; MARCO; PRKCSH; ABI1; PFKL; ITGA5; CORO1A; ANXA11; CD248; NCCRP1; MAPRE1; CPN1; ATP1A1;
ESR1	31	696	6.12648	1.34302	0.0588056	1	0.352834	0.707183	CILP; EHD1; SPTB; APOE; PGLYRP2; CAPZA2; SEPT6; ITGA6; CTSD; DSTN; LRP1; NCKAP1; TTR; RAB27B; SKAP2; COL1A1; HSPG2; HEG1; ZYX; TPM3; THBS1; FCGR3A; RAB5B; SORT1; GAPDH; CORO1A; VIM; SNED1; PIGR; ENO1; ITIH1;
FOS	103	1754	20.3557	1.77029	3.61726e-09	7.59625e-07	1.51925e-07	3.04503e-07	APOBR; ITIH4; PDLIM1; SPTA1; PRKCB; CD14; EHD1; FHOD1; COL12A1; PRDX5; CCT3; TNC; ST3GAL6; TMSB4X; SDCBP; GPX3; GSTP1; MAMDC2; MTTP; FLNA; TUBA4A; SRGN; FERMT3; TNXB; CLIC1; SERPINF1; PFN1; TFPI; LAMC1; VCL; RAB7A; PDCD6IP; CD109; RHOC; MMRN2; ACTB; CLU; ASPN; SERPINA1; CORO1C; C7; ACTN4; MYH9; ANXA2; HABP2; SKAP2; INF2; RBP4; SRC; TSPAN9; VCAM1; DIAPH1; ANXA7; GSN; RAC1; HSPG2; GGT1; SSC5D; FGB;…
FOSB	103	1754	20.3557	1.77029	3.61726e-09	7.59625e-07	1.51925e-07	3.04503e-07	APOBR; ITIH4; PDLIM1; SPTA1; PRKCB; CD14; EHD1; FHOD1; COL12A1; PRDX5; CCT3; TNC; ST3GAL6; TMSB4X; SDCBP; GPX3; GSTP1; MAMDC2; MTTP; FLNA; TUBA4A; SRGN; FERMT3; TNXB; CLIC1; SERPINF1; PFN1; TFPI; LAMC1; VCL; RAB7A; PDCD6IP; CD109; RHOC; MMRN2; ACTB; CLU; ASPN; SERPINA1; CORO1C; C7; ACTN4; MYH9; ANXA2; HABP2; SKAP2; INF2; RBP4; SRC; TSPAN9; VCAM1; DIAPH1; ANXA7; GSN; RAC1; HSPG2; GGT1; SSC5D; FGB;…
JUN	103	1754	20.3557	1.77029	3.61726e-09	7.59625e-07	1.51925e-07	3.04503e-07	APOBR; ITIH4; PDLIM1; SPTA1; PRKCB; CD14; EHD1; FHOD1; COL12A1; PRDX5; CCT3; TNC; ST3GAL6; TMSB4X; SDCBP; GPX3; GSTP1; MAMDC2; MTTP; FLNA; TUBA4A; SRGN; FERMT3; TNXB; CLIC1; SERPINF1; PFN1; TFPI; LAMC1; VCL; RAB7A; PDCD6IP; CD109; RHOC; MMRN2; ACTB; CLU; ASPN; SERPINA1; CORO1C; C7; ACTN4; MYH9; ANXA2; HABP2; SKAP2; INF2; RBP4; SRC; TSPAN9; VCAM1; DIAPH1; ANXA7; GSN; RAC1; HSPG2; GGT1; SSC5D; FGB;…
JUNB	103	1754	20.3557	1.77029	3.61726e-09	7.59625e-07	1.51925e-07	3.04503e-07	APOBR; ITIH4; PDLIM1; SPTA1; PRKCB; CD14; EHD1; FHOD1; COL12A1; PRDX5; CCT3; TNC; ST3GAL6; TMSB4X; SDCBP; GPX3; GSTP1; MAMDC2; MTTP; FLNA; TUBA4A; SRGN; FERMT3; TNXB; CLIC1; SERPINF1; PFN1; TFPI; LAMC1; VCL; RAB7A; PDCD6IP; CD109; RHOC; MMRN2; ACTB; CLU; ASPN; SERPINA1; CORO1C; C7; ACTN4; MYH9; ANXA2; HABP2; SKAP2; INF2; RBP4; SRC; TSPAN9; VCAM1; DIAPH1; ANXA7; GSN; RAC1; HSPG2; GGT1; SSC5D; FGB;…
JUND	103	1754	20.3557	1.77029	3.61726e-09	7.59625e-07	1.51925e-07	3.04503e-07	APOBR; ITIH4; PDLIM1; SPTA1; PRKCB; CD14; EHD1; FHOD1; COL12A1; PRDX5; CCT3; TNC; ST3GAL6; TMSB4X; SDCBP; GPX3; GSTP1; MAMDC2; MTTP; FLNA; TUBA4A; SRGN; FERMT3; TNXB; CLIC1; SERPINF1; PFN1; TFPI; LAMC1; VCL; RAB7A; PDCD6IP; CD109; RHOC; MMRN2; ACTB; CLU; ASPN; SERPINA1; CORO1C; C7; ACTN4; MYH9; ANXA2; HABP2; SKAP2; INF2; RBP4; SRC; TSPAN9; VCAM1; DIAPH1; ANXA7; GSN; RAC1; HSPG2; GGT1; SSC5D; FGB;…
NR6A1	26	769	5.13834	1.01954	0.489288	1	0.943936	1	SERPINE2; EHD1; COL12A1; CETP; PGLYRP2; TMSB4X; CD34; LAMC1; ERBB2IP; SERPINA1; ATP6V0A1; C19orf80; LAMA2; C4BPB; NOTCH2; IGFBP3; SORT1; PTPRF; ATP5B; FAT1; CYBB; ANXA11; BASP1; CHL1; C1RL; CRKL;
RAB40B	27	806	5.33597	1.01014	0.507927	1	0.943936	1	APOC3; FAT4; PARVB; PFN1; MMRN2; TUBB4B; SERPINA1; C19orf80; MYH9; SKAP2; PGK1; DIAPH1; RAB10; SERPINC1; SPTAN1; HMCN1; GSTO1; TPM3; PTPRF; ATP5B; PFKL; ARPC2; F11R; STEAP3; CA1; ENO1; ATP1A1;
RARA	27	806	5.33597	1.01014	0.507927	1	0.943936	1	APOC3; FAT4; PARVB; PFN1; MMRN2; TUBB4B; SERPINA1; C19orf80; MYH9; SKAP2; PGK1; DIAPH1; RAB10; SERPINC1; SPTAN1; HMCN1; GSTO1; TPM3; PTPRF; ATP5B; PFKL; ARPC2; F11R; STEAP3; CA1; ENO1; ATP1A1;
SPI1	44	814	8.69565	1.62974	0.000979986	0.205797	0.0146998	0.0294627	APOBR; GRB2; IQGAP1; PLEK; ICAM3; SERPINE2; EHD1; PTPN6; SLC38A10; TNC; TMSB4X; MLEC; UGGT1; PARVB; FERMT3; YWHAE; ADAM10; PFN1; RAB11A; ITGA2B; PTPRB; RAB5C; ARPC3; PPP2R1A; RHOC; NCKAP1; MYH9; C1QB; CAP1; MYL6; C1QA; ANTXR2; LIMS1; ARHGDIB; FCRL5; ANXA3; MPO; ARPC2; ANPEP; CORO1A; ARG1; VASP; FN1; DNM1;
BARX2	9	296	1.77866	0.917519	0.652148	1	1	1	SPTB; APP; TNC; CAPZA2; COL1A2; FBLN1; ANXA1; CRTAC1; VIM;
DBX2	15	408	2.96443	1.10894	0.378823	1	0.847239	1	APP; CD55; MLEC; CAPZA2; MTTP; LAMB1; SNAP23; TUBA1A; LAMA2; HMCN1; COL1A2; PTPRF; CRTAC1; LTBP1; VIM;
EN1	17	466	3.35968	1.10029	0.378708	1	0.847239	1	GOLM1; APP; SEPT6; PPIA; C1QTNF3; LAMB1; SRC; SNAP23; ANTXR2; COL1A2; MARCO; PRG4; C6; FBLN1; LMNA; ANXA1; VIM;
FOXC1	12	301	2.37154	1.2027	0.298372	1	0.847239	1	RAB2A; PON1; MAMDC2; F9; POSTN; ANGPT1; C8B; HMCN1; ANTXR2; TPM3; HSP90B1; HSP90AA1;
HOXA5	24	916	4.74308	0.790112	0.908702	1	1	1	ADAMTS13; COL12A1; APP; FAT4; SVEP1; CA2; C1QTNF3; STX11; VCL; EEF1A1; LIPC; POSTN; SKAP2; TSPAN9; SPTAN1; ANTXR2; NOTCH2; C6; FBLN1; LMNA; FN1; LTBP1; BASP1; PGAM1;
HOXA7	18	527	3.55731	1.03013	0.483881	1	0.943936	1	PDLIM1; COL12A1; APP; TNC; CAPZA2; PARVB; FLNA; CD47; LAMC1; C5; LAMB1; PKM; FGB; HMCN1; COL1A2; OLFM4; ANXA1; PGAM1;
HOXB6	2	123	0.395257	0.492552	0.91851	1	1	1	FBLN1; BASP1;
HOXB7	11	388	2.17391	0.855344	0.744667	1	1	1	APP; CAPZA2; LAMC1; SPTBN1; C5; LAMA2; JCHAIN; HMCN1; COL1A2; LTBP1; PGAM1;
HOXB8	7	225	1.3834	0.939102	0.621817	1	1	1	APP; HSPB1; SDPR; ATP6V0A1; COL1A2; FBLN1; CRTAC1;
HOXC6	4	237	0.790514	0.510005	0.957151	1	1	1	XYLT2; ANTXR2; COL1A2; CRTAC1;
ISX	6	265	1.18577	0.68361	0.877418	1	1	1	POSTN; MSN; PRG4; C6; DBH; JUP;
LHX8	2	223	0.395257	0.271687	0.995521	1	1	1	POSTN; H3F3B;
MNX1	12	311	2.37154	1.16403	0.337544	1	0.847239	1	SERPINB1; SPTBN1; SELP; PRKAR1A; LAMA4; HPX; SPTAN1; HMCN1; COL1A2; C6; LTBP1; CFP;
MSX1	6	234	1.18577	0.77417	0.792808	1	1	1	SPTB; APP; CAPZA2; COL1A2; LTBP1; ATRN;
NKX1-1	5	146	0.988142	1.03431	0.534898	1	0.960074	1	ADAMTS13; BPIFB1; COL1A2; NOTCH2; PRG4;
PAX6	23	557	4.54545	1.24523	0.165247	1	0.708199	1	CD14; SERPINE2; COL12A1; MAPRE2; TNC; SDPR; CAPZA2; PDCD6IP; LAMB1; ATP6V0A1; TSPAN9; HMCN1; FHL1; DERA; COL1A2; C6; FBLN1; PTPRF; ANXA1; CRTAC1; VIM; DSG1; ATRN;
PBX1	18	741	3.55731	0.732632	0.937328	1	1	1	GRB2; COL12A1; MAPRE2; ALDH16A1; PON1; SDPR; SVEP1; GC; SPTBN1; OIT3; LIPC; TUBB4B; PGK1; ANTXR2; FHL1; PTPRC; COL1A2; SERPING1;
PKNOX1	4	95	0.790514	1.27225	0.387309	1	0.847239	1	SPTBN1; OIT3; PGK1; SERPING1;
POU5F1	14	373	2.7668	1.13218	0.356395	1	0.847239	1	XYLT2; SDPR; RAB14; ITGA6; LAMA4; POSTN; C7; SKAP2; C8B; EMILIN2; LMNA; FAT1; FN1; C1R;
PRRX1	16	389	3.16206	1.24059	0.222476	1	0.778665	1	GOLM1; COL12A1; APP; CAPZA2; ALB; PPIA; GSN; C8A; COL1A2; C6; FBLN1; ANXA1; FN1; VIM; ATRN; HRNR;
REST	22	765	4.34783	0.86726	0.786176	1	1	1	MGAT3; HBA2; PRKCB; APP; OLFM1; BLMH; TNXB; PFN1; TFPI; TNN; ATP6V0A1; MYH9; TUBA1A; GGT1; PSAP; ITGA5; ARPC2; ALDOA; F11R; LTBP1; JUP; CHL1;
SOX1	5	276	0.988142	0.547154	0.954115	1	1	1	ITGA6; CD47; OIT3; HSPG2; BASP1;
TGIF1	42	1034	8.3004	1.22468	0.100159	1	0.51301	1	DUSP3; MGAT3; COL12A1; MAPRE2; AGRN; C9; MAMDC2; CA4; FLNA; STIP1; YWHAZ; CLIC1; LAMC1; RAB7A; PTPRB; C5; PRKAR1A; TREML1; ASPN; MYH9; CAP1; GNAQ; SELPLG; C8B; SPTAN1; B3GNT2; PDIA3; ARHGDIB; NOTCH2; GPLD1; EMILIN2; CKAP5; ABI3BP; CTTN; ARPC2; FN1; F11; LTBP1; CA1; CHL1; DNM1; CFP;
CRX	12	349	2.37154	1.03729	0.491253	1	0.943936	1	TMSB4X; MAMDC2; FHL1; TPM3; SERPING1; PTGDS; VASP; FN1; LTBP1; ANXA11; DNM1; HIST1H4C;
ESR2	20	464	3.95257	1.29992	0.140587	1	0.641809	1	PTPN6; SVEP1; CAPZA2; ITGA6; DSTN; SPTBN1; PDCD6IP; RHOC; C19orf80; ADGRF5; TPM3; SORT1; GAPDH; HSPA8; F11R; APOA2; ANXA11; SPP2; ATP1A1; PIP;
GLI1	7	148	1.3834	1.42766	0.221269	1	0.778665	1	BCAM; SVEP1; TGFB1; ATP6V0A1; C8B; CP; SNED1;
HENMT1	49	1144	9.68379	1.29137	0.0387283	1	0.246453	0.493964	GRB2; PRKCB; TAGLN2; SPTB; RAB6B; CCT3; APOA5; TNC; ANK1; TMSB4X; CLEC3B; SEPT6; CAPN1; FLNA; CA2; VWF; PRDX2; SERPINF1; LRP1; TNN; PRKAR1A; MFGE8; ACTB; C7; FCGBP; PCSK9; TSPAN9; C1QA; GSN; LAMA2; HSPG2; GGT1; ANTXR2; IGSF8; TF; FBN1; ABI3BP; SORT1; LMNA; CTSG; NID2; ECM1; LTBP1; MAN1A1; JUP; FLOT2; DSP; CFP; MEGF8;
INSM1	18	487	3.55731	1.11474	0.352514	1	0.847239	1	GRB2; LBP; OLFM1; INHBE; TSPAN14; TGFBI; SFTPB; COL1A2; FBN1; PRKCSH; PTPRF; ITGA5; NOTCH1; LMNA; CALR; LTBP1; HGFAC; SLC44A1;
NHLH1	49	1144	9.68379	1.29137	0.0387283	1	0.246453	0.493964	GRB2; PRKCB; TAGLN2; SPTB; RAB6B; CCT3; APOA5; TNC; ANK1; TMSB4X; CLEC3B; SEPT6; CAPN1; FLNA; CA2; VWF; PRDX2; SERPINF1; LRP1; TNN; PRKAR1A; MFGE8; ACTB; C7; FCGBP; PCSK9; TSPAN9; C1QA; GSN; LAMA2; HSPG2; GGT1; ANTXR2; IGSF8; TF; FBN1; ABI3BP; SORT1; LMNA; CTSG; NID2; ECM1; LTBP1; MAN1A1; JUP; FLOT2; DSP; CFP; MEGF8;
NR1H4	3	62	0.592885	1.46319	0.338936	1	0.847239	1	APP; ITIH3; LMNA;
ZEB1	14	401	2.7668	1.05312	0.461146	1	0.943936	1	PDLIM1; APP; MYL12A; SDPR; ACTA1; TNXB; SPTBN1; LIPG; CLTC; THBS1; HSP90B1; LTBP1; PIGR; SBSN;
ZFP161	38	1137	7.50988	1.0077	0.50589	1	0.943936	1	XYLT2; HBA2; SPTB; FHOD1; MLEC; SEPT6; G6PD; APOM; RASA3; PPIA; CLIC1; ADAM10; LAMC1; SPTBN1; ACTN1; CD9; ACTB; PCSK6; ACTN4; CFL1; SPTAN1; GNB1; FHL1; CANX; BSG; MYO1C; GPLD1; CDC42; EMILIN2; PSAP; CKAP5; ITGA5; P4HB; FN1; HSP90AA1; MAN1A1; CHL1; VCP;
BACH2	35	628	6.917	1.68044	0.00192709	0.404689	0.0252931	0.0506948	ITIH4; RAP2B; PRKCB; CD14; TAGLN2; COL12A1; CCT3; TNC; ANK1; ST3GAL6; MAMDC2; FLNA; TNXB; CLIC1; LRP1; EEF1A1; CD109; MMRN2; PCSK6; CLU; SERPINA1; MYH9; ANXA2; INF2; RBP4; PTPRC; MARCO; ABI1; LMNA; VASP; CRTAC1; LTBP1; CNPY3; EHD3; SBSN;
EBF1	2	205	0.395257	0.295541	0.992308	1	1	1	PTPN6; JUP;
HOXA13	10	309	1.97628	0.976468	0.577136	1	1	1	MAPRE2; MTTP; PDCD6IP; PCSK6; SKAP2; LAMA2; FGB; FAT1; FN1; LTBP1;
MSX2	7	344	1.3834	0.614248	0.941872	1	1	1	GOLM1; CAPZA2; HPX; POSTN; ANTXR2; C6; LTBP1;
NOBOX	25	621	4.94071	1.21398	0.184158	1	0.713229	1	CD14; COL12A1; APP; SDPR; ITGA6; FLNA; ACTR3; LAMC1; VCL; LAMA4; NCKAP1; POSTN; MYH9; LAMA2; C8A; ANTXR2; APCS; NOTCH2; PRG4; C6; ANXA1; FN1; LTBP1; VIM; DSG1;
TFAP4	59	1280	11.6601	1.38966	0.00603682	1	0.0633866	0.127045	S100A8; DUSP3; PRKCB; TAGLN2; SPTB; MYL12A; MAPRE2; ANK1; RAB2A; TMSB4X; SDPR; RAB14; ACTA1; ITGA6; FERMT3; CD47; YWHAZ; C1QTNF3; LRP1; EEF1A1; RAB5C; LAMA4; ACTB; YWHAG; MYH9; THBS3; SKAP2; TPM4; COL1A1; TSPAN9; DIAPH1; SELPLG; ANXA7; C8B; PKM; SPTAN1; FHL1; DERA; CLTC; HSP90B1; RAC2; IGFBP3; RAB5B; MPO; FBN1; CTTN; FBLN1; ITGA5; NOTCH1; ALDOA; APOA2; NID2; MMP9; CRTAC1; HSPA5; CA1; FCN3; EMILIN…
ATF3	25	800	4.94071	0.942355	0.651615	1	1	1	MGAT3; CSRP1; EHD1; ANK1; TMSB4X; SERPIND1; AGRN; MAN2A1; CA2; SPTBN1; SELP; ATP6V0A1; THBS3; TPM4; MYL6; NT5E; COL6A3; GSN; TPM3; CD8A; CDC42; SORT1; LTBP1; PIGR; HIST1H4H;
TAL1	42	1113	8.3004	1.13776	0.210571	1	0.762413	1	PRKCB; EHD1; SPTB; FHOD1; APP; APOE; PTPN6; TNC; ANK1; RAB2A; PON1; MBL2; SDPR; ITGA6; FERMT3; CD34; CD47; EEF1A1; PTPRB; RAB5C; LAMA4; TGFBI; MYH9; DIAPH1; RAC1; MSN; DERA; GPLD1; CAPZB; MPO; PTPRF; SERPING1; F5; CRTAC1; LTBP1; DBH; ANXA11; HSP90AA1; SFTPD; H3F3B; CRKL; ATP1A1;
HOXA9	17	729	3.35968	0.703343	0.954328	1	1	1	MAPRE2; UBE2N; ADGRG6; TNXB; ADAM10; TFPI; PLA2G12B; FGB; HMCN1; TLN1; AGT; COL1A2; CLTC; COMP; ANXA1; FN1; LTBP1;
NFE2	33	518	6.52174	1.9209	0.000268384	0.0563607	0.0051237	0.0102694	SPTA1; PRDX5; TNC; TMSB4X; UBE2N; GSTP1; FLNA; TUBA4A; TNXB; CLIC1; TFPI; LAMC1; MMRN2; ACTB; MYH9; DIAPH1; ANXA7; SELL; COTL1; HEG1; MARCO; CAPZB; A2M; SORT1; GAPDH; ITGA5; ARPC2; ALDOA; VASP; FN1; MMP9; ANXA11; ENO1;
RUNX1	2	37	0.395257	1.63709	0.348713	1	0.847239	1	TFPI; DERA;
LMO2	22	610	4.34783	1.08763	0.373822	1	0.847239	1	TAGLN2; SPTB; COL12A1; APP; BPIFB1; ANK1; LCAT; ATP2B4; SEPT6; MAN2A1; YWHAZ; SPTBN1; ACTB; SFTPB; CFL1; ANGPT1; ANXA7; PTPRJ; HSP90B1; PTPRF; LTBP1; MAN1A1;
RUNX2	13	315	2.56917	1.24494	0.248435	1	0.841666	1	VCL; PTPRB; TNN; CD9; THBS3; SLC2A3; FHL1; ARHGDIB; CLTC; PSAP; SORT1; LTBP1; VIM;
GATA1	27	728	5.33597	1.11837	0.301331	1	0.847239	1	COL12A1; MAPRE2; TNC; LCAT; CA4; TNXB; EPB42; ITGA2B; LAMA4; TTR; CORO1C; ANGPT1; DIAPH1; PKM; C8A; MYCT1; FHL1; PTPRC; DERA; TPM3; NOTCH2; MYO1C; ITGA2; PKHD1L1; EMILIN1; BASP1; ATP1A1;
FOXD3	8	361	1.58103	0.668821	0.915656	1	1	1	COL12A1; SVEP1; FSTL1; TSPAN9; FHL1; CLTC; C6; ITIH2;
ISL2	19	515	3.75494	1.11266	0.349781	1	0.847239	1	GRB2; SPTB; BPIFB1; CD55; CAPZA2; OIT3; COL3A1; SKAP2; SNAP23; ANGPT1; ANTXR2; ARHGDIB; COL1A2; CLTC; THBS1; ANXA1; CRTAC1; VIM; CHL1;
ZNF143	14	618	2.7668	0.683344	0.952494	1	1	1	ALDH16A1; AGRN; VCL; SPTBN1; PTPRB; YWHAG; RAB10; PYGB; TLN1; HSP90B1; FBN1; SLC2A1; VASP; AMBP;
CDX2	6	253	1.18577	0.716033	0.848849	1	1	1	CAPZA2; CD47; SKAP2; GSN; THBS1; NID2;
FOXK1	1	121	0.197628	0.251592	0.983403	1	1	1	ABI3BP;
FOXO1	4	192	0.790514	0.629531	0.884542	1	1	1	PON1; MAMDC2; COLEC10; ABI3BP;
GFI1	17	552	3.35968	0.928868	0.659006	1	1	1	COL12A1; TNC; PRDX6; ACTR2; C1QTNF3; CD109; ANGPT1; YWHAQ; LAMA2; JCHAIN; HSPG2; FGB; COL1A2; MYO1C; CA1; SLC44A1; HIST1H4A;
HMX1	5	240	0.988142	0.629223	0.903808	1	1	1	APP; SKAP2; C8A; FHL1; ABI1;
HOXB9	16	537	3.16206	0.898681	0.706484	1	1	1	CD14; TNC; MAMDC2; CD47; ADAM10; ACTB; C7; SKAP2; GSN; C8A; FGB; COL1A2; THBS1; ABI3BP; ARPC2; CRTAC1;
PAX4	2	175	0.395257	0.346202	0.981345	1	1	1	CA4; RAB10;
PDX1	12	372	2.37154	0.973161	0.581091	1	1	1	SERPINE2; TNC; OLFM1; SPTBN1; LAMB1; CAP1; ARHGDIB; EMILIN2; LMNA; DBH; DSG1; H3F3A;
EOMES	9	291	1.77866	0.933283	0.632121	1	1	1	ITIH4; DAAM1; SEPT6; C1QTNF3; LIPG; COL1A2; PTPRF; ARG1; FN1;
POU3F3	2	59	0.395257	1.02676	0.587269	1	1	1	LIPG; DERA;
T	2	46	0.395257	1.31686	0.454029	1	0.943936	1	C1QTNF3; PTPRF;
[truncated: 23 more rows]

## Sheet: Clinical phenotype
Analysis: Clinical phenotype
Dataset name: New Set
[truncated: 2,696 more rows]

[truncated: 1 more sheets: COSMIC]
