# Supplementary material for: Extracellular Vesicles Play a Central Role in Cerebral Venous Disease‐Associated Brain Atrophy
Source: Adv Sci (Weinh). 2023 Jul 12;10(27):2301574. doi: 10.1002/advs.202301574 (PMC10520650; doi:10.1002/advs.202301574)
Supplement: Supplementary file 4 — Supplemental Table 3 [file ADVS-10-2301574-s003.xlsx]

## Sheet: c-DMV r-DMV
Protein FDR Confidence: Combined	Protein Group IDs	Accession	Gene name	Description	Abundance Ratio: (F1, 127) / (F1, 126) r-DMV/c-DMV	Abundance Ratio: (F1, 129) / (F1, 128) r-DMV-f/c-DMV-f	Abundance Ratio: (F1, 131) / (F1, 130) r-DMV-m/c-DMV-m	Abundance Ratio (log2): (F1, 127) / (F1, 126) r-DMV/c-DMV	Abundance Ratio (log2): (F1, 129) / (F1, 128) r-DMV-f/c-DMV-f	Abundance Ratio (log2): (F1, 131) / (F1, 130) r-DMV-m/c-DMV-m	Abundances (Scaled): F1: 126, c-DMV	Abundances (Scaled): F1: 127, r-DMV	Abundances (Scaled): F1: 128, c-DMV-f	Abundances (Scaled): F1: 129, r-DMV-f	Abundances (Scaled): F1: 130, c-DMV-m	Abundances (Scaled): F1: 131, r-DMV-m	Abundances (Normalized): F1: 126, c-DMV	Abundances (Normalized): F1: 127, r-DMV	Abundances (Normalized): F1: 128, c-DMV-f	Abundances (Normalized): F1: 129, r-DMV-f	Abundances (Normalized): F1: 130, c-DMV-m	Abundances (Normalized): F1: 131, r-DMV-m	Abundance: F1: 126, c-DMV	Abundance: F1: 127, r-DMV	Abundance: F1: 128, c-DMV-f	Abundance: F1: 129, r-DMV-f	Abundance: F1: 130, c-DMV-m	Abundance: F1: 131, r-DMV-m	Coverage [%]	# Peptides	# PSMs	# Unique Peptides	# AAs	MW [kDa]	Score Sequest HT: Sequest HT
High	464	Q9H1B5	XYLT2	Xylosyltransferase 2 OS=Homo sapiens OX=9606 GN=XYLT2 PE=1 SV=2	3.197	0.833	1.146	1.68	-0.26	0.2	70.5	225.4	92.4	77	62.7	71.9	35.8	114.3	46.9	39	31.8	36.5	28.9	107.8	44.7	34.4	30.4	36.5	3	2	2	2	865	96.7	5.76
High	380	P04430	IGKV1-16	Immunoglobulin kappa variable 1-16 OS=Homo sapiens OX=9606 GN=IGKV1-16 PE=1 SV=2	1.703	0.949	1.035	0.77	-0.08	0.05	96.5	164.4	74.9	71.1	94.9	98.1	2245.9	3825.5	1743.4	1654.1	2206.7	2283	1813	3607.8	1662	1458.7	2108.7	2283	29	2	8	2	117	12.6	29.71
High	758	Q8WWA0	ITLN1	Intelectin-1 OS=Homo sapiens OX=9606 GN=ITLN1 PE=1 SV=1	1.545	2.083	1.3	0.63	1.06	0.38	86.6	133.8	62.4	129.9	81.4	105.9	411	634.8	296	616.5	386.4	502.4	331.8	598.7	282.2	543.7	369.2	502.4	9	2	2	2	313	34.9	8.51
High	682	P02654	APOC1	Apolipoprotein C-I OS=Homo sapiens OX=9606 GN=APOC1 PE=1 SV=1	1.465	1.1	1.229	0.55	0.14	0.3	84	123.2	96.5	106.2	85.3	104.8	38090	55817.2	43757.1	48114.7	38651	47506.4	30748.5	52640.4	41713.6	42429.2	36935.3	47506.4	51	14	99	14	83	9.3	350.67
High	278	P31151	S100A7	Protein S100-A7 OS=Homo sapiens OX=9606 GN=S100A7 PE=1 SV=4	1.449	3.571	1.152	0.54	1.84	0.2	70.7	102.4	55.9	199.6	79.6	91.8	583	844.8	461.3	1647.3	657.2	757.3	470.7	796.7	439.7	1452.6	628	757.3	27	3	3	3	101	11.5	11.19
High	78	P02655	APOC2	Apolipoprotein C-II OS=Homo sapiens OX=9606 GN=APOC2 PE=1 SV=1	1.44	0.437	0.656	0.53	-1.19	-0.61	77	110.9	151.6	66.3	117.2	76.9	34865.7	50209.5	68653.2	30026	53089.8	34835.2	28145.7	47351.9	65447.1	26478	50733.1	34835.2	59	11	141	11	101	11.3	533.52
High	491	P07477	PRSS1	Serine protease 1 OS=Homo sapiens OX=9606 GN=PRSS1 PE=1 SV=1	1.438	1.167	1.04	0.52	0.22	0.06	78.9	113.5	94.1	109.9	99.8	103.8	7058.3	10152.4	8418.6	9825.7	8928.1	9280.8	5697.9	9574.6	8025.4	8664.7	8531.8	9280.8	15	3	41	3	247	26.5	67.77
High	566	P06702	S100A9	Protein S100-A9 OS=Homo sapiens OX=9606 GN=S100A9 PE=1 SV=1	1.403	1.275	0.82	0.49	0.35	-0.29	70.3	98.6	113.9	145.1	94.6	77.5	2097.8	2942.8	3398	4331.4	2822	2313.8	1693.5	2775.3	3239.3	3819.6	2696.7	2313.8	55	7	12	7	114	13.2	43.54
High	452	Q0VD83	APOBR	Apolipoprotein B receptor OS=Homo sapiens OX=9606 GN=APOBR PE=1 SV=3	1.392	0.898	0.968	0.48	-0.16	-0.05	89.5	124.7	101.3	90.9	98.3	95.2	162.3	226	183.7	164.9	178.2	172.6	131	213.1	175.1	145.4	170.3	172.6	3	2	2	2	1097	115.6	8.61
High	1036	Q14624	ITIH4	Inter-alpha-trypsin inhibitor heavy chain H4 OS=Homo sapiens OX=9606 GN=ITIH4 PE=1 SV=4	1.384	1.363	0.875	0.47	0.45	-0.19	82.5	114.2	88.8	121	103.2	90.3	96682.9	133762	104000	141749	120914	105798	78048.3	126149	99143.3	124999	115547	105798	43	47	402	47	930	103.3	1425.47
High	1157	P08519	LPA	Apolipoprotein(a) OS=Homo sapiens OX=9606 GN=LPA PE=1 SV=2	1.316	1.429	1.091	0.4	0.52	0.13	99.9	131.5	78.3	112	85.3	93.1	108508	142811	85085	121611	92654.5	101101	87594.6	134683	81111.5	107241	88541.5	101101	49	46	570	46	2040	226.4	1897.83
High	247	P02656	APOC3	Apolipoprotein C-III OS=Homo sapiens OX=9606 GN=APOC3 PE=1 SV=1	1.28	0.87	0.944	0.36	-0.2	-0.08	92.3	118.1	111.1	96.6	93.6	88.4	63553.7	81371.5	76532.2	66546.1	64458.2	60879.7	51304.4	76740.3	72958.2	58682.7	61596.9	60879.7	81	13	272	13	99	10.8	1132.06
High	270	P01859	IGHG2	Immunoglobulin heavy constant gamma 2 OS=Homo sapiens OX=9606 GN=IGHG2 PE=1 SV=2	1.279	1.611	1.251	0.35	0.69	0.32	92.7	118.5	75.1	121.1	85.6	107.1	28693.4	36697.9	23269.4	37496.5	26502.8	33155.2	23163.1	34609.3	22182.7	33065.8	25326.4	33155.2	71	23	296	13	326	35.9	1019.46
High	411	P68871	HBB	Hemoglobin subunit beta OS=Homo sapiens OX=9606 GN=HBB PE=1 SV=2	1.261	0.697	1.488	0.34	-0.52	0.57	87.4	110.2	117.5	81.9	81.6	121.4	29724.7	37494.2	39981.7	27848.2	27740.3	41291.1	23995.6	35360.2	38114.6	24557.5	26508.9	41291.1	91	15	168	9	147	16	651.46
High	803	P01766	IGHV3-13	Immunoglobulin heavy variable 3-13 OS=Homo sapiens OX=9606 GN=IGHV3-13 PE=1 SV=2	1.253	0.569	0.669	0.33	-0.81	-0.58	73.5	92.1	159.5	90.7	110.4	73.8	2111.8	2645.9	4578.6	2603.6	3169.4	2119	1704.8	2495.3	4364.8	2295.9	3028.7	2119	45	6	54	5	116	12.5	146.98
High	384	Q8WZ42	TTN	Titin OS=Homo sapiens OX=9606 GN=TTN PE=1 SV=4	1.249	1.088	1.112	0.32	0.12	0.15	93.7	117.1	95.9	104.4	89.5	99.5	99.8	124.7	102.1	111.1	95.3	106	80.6	117.6	97.4	98	91	106	0	2	2	2	34350	3813.7	5.48
High	243	P59998	ARPC4	Actin-related protein 2/3 complex subunit 4 OS=Homo sapiens OX=9606 GN=ARPC4 PE=1 SV=3	1.247	0.773	1.269	0.32	-0.37	0.34	84.7	105.6	124.5	96.2	83.3	105.7	822.8	1025.7	1208.8	934	808.7	1026.4	664.2	967.4	1152.4	823.6	772.8	1026.4	17	4	5	4	168	19.7	13.31
High	591	Q76LX8	ADAMTS13	A disintegrin and metalloproteinase with thrombospondin motifs 13 OS=Homo sapiens OX=9606 GN=ADAMTS13 PE=1 SV=1	1.243	1.071	1.355	0.31	0.1	0.44	91.8	114.1	99.3	106.4	80.1	108.5	318.3	395.6	344.4	369	277.7	376.4	256.9	373.1	328.3	325.4	265.4	376.4	4	3	4	3	1427	153.5	16.96
High	321	P05109	S100A8	Protein S100-A8 OS=Homo sapiens OX=9606 GN=S100A8 PE=1 SV=1	1.242	1.101	0.879	0.31	0.14	-0.19	75.5	93.8	119.2	131.3	95.9	84.3	3931.7	4881.7	6205.6	6833	4990.4	4387.9	3173.9	4603.8	5915.8	6025.6	4768.8	4387.9	60	8	17	8	93	10.8	55.8
High	821	P61225	RAP2B	Ras-related protein Rap-2b OS=Homo sapiens OX=9606 GN=RAP2B PE=1 SV=1	1.237	0.894	1.13	0.31	-0.16	0.18	86.6	107.1	107.7	96.3	94.9	107.3	383.2	474.1	476.8	426.3	420.1	474.6	309.4	447.1	454.5	375.9	401.5	474.6	20	2	3	2	183	20.5	10.11
High	741	P0DOX4	#N/A	Immunoglobulin epsilon heavy chain OS=Homo sapiens OX=9606 PE=1 SV=1	1.232	0.696	2.488	0.3	-0.52	1.31	75.3	92.8	99.7	69.4	75.3	187.4	984.8	1213.6	1303.8	907.3	985.2	2451.1	795	1144.5	1242.9	800.1	941.5	2451.1	8	4	5	4	547	60.3	13.03
High	884	P02647	APOA1	Apolipoprotein A-I OS=Homo sapiens OX=9606 GN=APOA1 PE=1 SV=1	1.226	1.218	1.014	0.29	0.28	0.02	92.8	113.8	90.9	110.8	95.2	96.4	228897	280592	224190	273145	234592	237761	184780	264622	213721	240869	224178	237761	93	62	918	62	267	30.8	3044.54
High	317	P51452	DUSP3	Dual specificity protein phosphatase 3 OS=Homo sapiens OX=9606 GN=DUSP3 PE=1 SV=1	1.219	1.013	1.047	0.29	0.02	0.07	81.6	99.4	99.6	100.9	106.8	111.8	41.7	50.9	51	51.6	54.6	57.2	33.7	48	48.6	45.5	52.2	57.2	14	2	2	2	185	20.5	5.95
High	622	P01704	IGLV2-14	Immunoglobulin lambda variable 2-14 OS=Homo sapiens OX=9606 GN=IGLV2-14 PE=1 SV=2	1.208	0.835	1.195	0.27	-0.26	0.26	90.1	108.8	100.6	84.1	98.6	117.8	9099.5	10990.5	10159.6	8487.2	9953.8	11894.1	7345.7	10365	9685.1	7484.3	9511.9	11894.1	18	2	49	2	120	12.6	113.22
High	718	O00151	PDLIM1	PDZ and LIM domain protein 1 OS=Homo sapiens OX=9606 GN=PDLIM1 PE=1 SV=4	1.204	0.827	1.145	0.27	-0.27	0.2	86.9	104.7	115.8	95.8	91.7	105	959.4	1155.1	1278.4	1057.8	1012.4	1159.1	774.5	1089.3	1218.7	932.8	967.5	1159.1	11	3	5	3	329	36	15.63
High	620	P02776	PF4	Platelet factor 4 OS=Homo sapiens OX=9606 GN=PF4 PE=1 SV=2	0.833	1.081	0.724	-0.26	0.11	-0.47	105.3	87.8	88.4	95.6	129.3	93.6	1371.2	1142.6	1151.4	1244.2	1683	1218.9	1106.9	1077.6	1097.6	1097.2	1608.3	1218.9	29	4	8	2	101	10.8	20.77
High	69	P02760	AMBP	Protein AMBP OS=Homo sapiens OX=9606 GN=AMBP PE=1 SV=1	0.833	1.025	0.907	-0.26	0.04	-0.14	108.9	90.8	87	89.2	117.5	106.5	24461.7	20380.4	19546.9	20041	26380.2	23923.3	19746.9	19220.4	18634.1	17672.8	25209.1	23923.3	51	19	95	19	352	39	363.71
High	65	P0DP04	IGHV3-43D	Immunoglobulin heavy variable 3-43D OS=Homo sapiens OX=9606 GN=IGHV3-43D PE=3 SV=1	0.832	1.082	0.888	-0.27	0.11	-0.17	119.2	99.2	75	81.2	119.4	106.1	14550.6	12102.4	9154.1	9908.9	14575.4	12944.8	11746.1	11413.6	8726.6	8738	13928.4	12944.8	44	7	88	2	118	13	241.41
High	1066	Q9Y2G3	ATP11B	Phospholipid-transporting ATPase IF OS=Homo sapiens OX=9606 GN=ATP11B PE=1 SV=2	0.831	0.925	1.095	-0.27	-0.11	0.13	115.9	96.4	95	87.9	97.8	107	162.6	135.1	133.3	123.2	137.1	150	131.2	127.4	127	108.7	131	150	2	2	2	2	1177	134.1	6.32
High	179	P29508	SERPINB3	Serpin B3 OS=Homo sapiens OX=9606 GN=SERPINB3 PE=1 SV=2	0.825	3.423	0.743	-0.28	1.78	-0.43	99.9	82.4	58.1	199	92.1	68.5	567.7	468.3	330.6	1131.5	523.9	389.2	458.3	441.7	315.2	997.8	500.6	389.2	5	2	3	2	390	44.5	8.67
High	798	A0A0C4DH35	IGHV3-35	Probable non-functional immunoglobulin heavy variable 3-35 OS=Homo sapiens OX=9606 GN=IGHV3-35 PE=1 SV=1	0.82	1.254	0.841	-0.29	0.33	-0.25	109.7	89.9	67.6	84.7	134.7	113.3	6442.1	5279.6	3967.7	4974.9	7910.7	6649.1	5200.4	4979.1	3782.4	4387	7559.6	6649.1	24	3	21	2	117	12.8	58.95
High	344	P01024	C3	Complement C3 OS=Homo sapiens OX=9606 GN=C3 PE=1 SV=2	0.82	0.659	1.005	-0.29	-0.6	0.01	97.8	80.2	146.5	96.6	89.2	89.7	349388	286535	523087	344899	318578	320150	282048	270227	498659	304144	304436	320150	85	171	1312	171	1663	187	5008.38
High	813	Q9NZN3	EHD3	EH domain-containing protein 3 OS=Homo sapiens OX=9606 GN=EHD3 PE=1 SV=2	0.819	1.296	1.25	-0.29	0.37	0.32	102	83.5	89.7	116.3	92.6	115.8	975	798.7	858.1	1112.4	886	1107.6	787.1	753.2	818	980.9	846.7	1107.6	16	7	9	4	535	60.8	26.25
High	706	Q8WWI5	SLC44A1	Choline transporter-like protein 1 OS=Homo sapiens OX=9606 GN=SLC44A1 PE=1 SV=1	0.815	0.959	1.109	-0.29	-0.06	0.15	111.7	91.1	105	100.6	90.8	100.8	1042.9	850.3	980.4	939.8	848.3	941.1	841.9	801.9	934.6	828.7	810.7	941.1	5	3	4	3	657	73.3	12.8
High	389	P0DTE1	IGHV3-38-3	Probable non-functional immunoglobulin heavy variable 3-38-3 OS=Homo sapiens OX=9606 GN=IGHV3-38-3 PE=1 SV=1	0.814	1.311	1.012	-0.3	0.39	0.02	114.4	93.1	78.5	103	104.9	106.1	1559.5	1269.4	1070.7	1404.1	1429.7	1447.2	1259	1197.2	1020.7	1238.2	1366.3	1447.2	19	4	24	2	115	12.7	58.99
High	933	P06733	ENO1	Alpha-enolase OS=Homo sapiens OX=9606 GN=ENO1 PE=1 SV=2	0.809	1.055	1.177	-0.31	0.08	0.24	100.8	81.5	105.1	110.9	92.7	109.1	3408	2756.6	3553.5	3750.6	3135.7	3691	2751.2	2599.7	3387.5	3307.4	2996.5	3691	24	7	12	7	434	47.1	47.44
High	1086	A0A075B6K6	IGLV4-3	Immunoglobulin lambda variable 4-3 OS=Homo sapiens OX=9606 GN=IGLV4-3 PE=3 SV=1	0.809	0.895	1.031	-0.3	-0.16	0.04	128.8	104.2	88.1	78.8	98.5	101.6	5865.5	4748	4012.9	3590.4	4488	4628.1	4735	4477.8	3825.5	3166.2	4288.8	4628.1	14	2	13	2	122	13.3	37.33
High	531	P49189	ALDH9A1	4-trimethylaminobutyraldehyde dehydrogenase OS=Homo sapiens OX=9606 GN=ALDH9A1 PE=1 SV=3	0.808	1.058	0.93	-0.31	0.08	-0.1	117.6	95	92.5	97.8	102.2	95.1	395	319.1	310.7	328.5	343.4	319.4	318.9	300.9	296.2	289.7	328.1	319.4	4	2	2	2	494	53.8	4.4
High	493	P0DJI8	SAA1	Serum amyloid A-1 protein OS=Homo sapiens OX=9606 GN=SAA1 PE=1 SV=1	0.806	0.784	1.077	-0.31	-0.35	0.11	114.1	92	116.7	91.5	89.5	96.4	1510.1	1217.1	1544.4	1210.6	1184.1	1275.3	1219	1147.8	1472.3	1067.5	1131.5	1275.3	68	7	33	2	122	13.5	143.77
High	1134	A0A0B4J1V6	IGHV3-73	Immunoglobulin heavy variable 3-73 OS=Homo sapiens OX=9606 GN=IGHV3-73 PE=3 SV=1	0.803	1.149	0.855	-0.32	0.2	-0.23	112.2	90.1	85.7	98.5	115	98.4	10618.1	8523.1	8109.8	9319.7	10883.5	9305.9	8571.6	8038	7731.1	8218.5	10400.4	9305.9	66	11	39	7	119	12.8	135.39
High	800	P06276	BCHE	Cholinesterase OS=Homo sapiens OX=9606 GN=BCHE PE=1 SV=1	0.803	0.904	1.357	-0.32	-0.15	0.44	114.6	92	94.7	85.6	90.4	122.7	8439.9	6776.5	6976.2	6306.2	6660.6	9040.8	6813.2	6390.8	6650.4	5561	6364.9	9040.8	23	13	26	13	602	68.4	78.12
High	672	Q15691	MAPRE1	Microtubule-associated protein RP/EB family member 1 OS=Homo sapiens OX=9606 GN=MAPRE1 PE=1 SV=3	0.803	0.809	1.174	-0.32	-0.31	0.23	114.8	92.2	110.2	89.2	89	104.5	3228.1	2592	3098.2	2506.7	2503.2	2938.1	2605.9	2444.5	2953.5	2210.5	2392.1	2938.1	10	2	10	2	268	30	40.69
High	130	P01861	IGHG4	Immunoglobulin heavy constant gamma 4 OS=Homo sapiens OX=9606 GN=IGHG4 PE=1 SV=1	0.802	1.299	1.251	-0.32	0.38	0.32	110	88.2	75.6	98.2	101.3	126.7	10585.7	8485.4	7275.2	9454.2	9750.4	12196.9	8545.4	8002.4	6935.5	8337	9317.6	12196.9	52	13	136	6	327	35.9	495.72
High	140	O75882	ATRN	Attractin OS=Homo sapiens OX=9606 GN=ATRN PE=1 SV=2	0.8	1.047	1.18	-0.32	0.07	0.24	115.9	92.7	86.9	91.1	97.9	115.5	4439.4	3552.4	3330.1	3488.2	3750.2	4425.4	3583.8	3350.2	3174.6	3076	3583.8	4425.4	11	12	19	12	1429	158.4	59.63
High	257	P09871	C1S	Complement C1s subcomponent OS=Homo sapiens OX=9606 GN=C1S PE=1 SV=1	0.8	0.997	1.347	-0.32	0	0.43	124	99.2	85.7	85.4	87.7	118.1	31348.6	25076.5	21664.4	21590.7	22176.1	29871.1	25306.5	23649.3	20652.6	19039.4	21191.7	29871.1	49	27	116	26	688	76.6	408.25
High	22	P35247	SFTPD	Pulmonary surfactant-associated protein D OS=Homo sapiens OX=9606 GN=SFTPD PE=1 SV=3	0.796	0.66	0.791	-0.33	-0.6	-0.34	104.5	83.2	127.4	84	112.2	88.7	577.2	459.7	703.9	464.3	620	490.3	466	433.6	671	409.5	592.5	490.3	8	2	4	2	375	37.7	19.65
High	12	Q16777	H2AC20	Histone H2A type 2-C OS=Homo sapiens OX=9606 GN=H2AC20 PE=1 SV=4	0.795	0.641	1.001	-0.33	-0.64	0	111.3	88.5	129.8	83.2	93.6	93.7	3806.7	3026.6	4439.3	2844.4	3199.6	3203.9	3073	2854.4	4232	2508.3	3057.6	3203.9	30	3	11	3	129	14	28.91
High	640	P80723	BASP1	Brain acid soluble protein 1 OS=Homo sapiens OX=9606 GN=BASP1 PE=1 SV=2	0.788	1.098	1.187	-0.34	0.13	0.25	106.3	83.7	88.2	96.8	102.9	122.2	320.7	252.6	266	291.9	310.5	368.6	258.9	238.3	253.5	257.4	296.7	368.6	20	2	2	2	227	22.7	7.37
High	502	O00533	CHL1	Neural cell adhesion molecule L1-like protein OS=Homo sapiens OX=9606 GN=CHL1 PE=1 SV=4	0.786	1.069	1.207	-0.35	0.1	0.27	115.1	90.4	90.6	96.9	93.7	113.2	2088.2	1640.4	1644.1	1758.4	1700.4	2053	1685.7	1547	1567.3	1550.6	1624.9	2053	11	9	14	9	1208	135	42.81
High	544	Q05193	DNM1	Dynamin-1 OS=Homo sapiens OX=9606 GN=DNM1 PE=1 SV=2	0.784	1.036	0.941	-0.35	0.05	-0.09	108.8	85.3	101.7	105.4	102.5	96.4	1350	1058.3	1262.1	1307.8	1271.9	1196.5	1089.8	998.1	1203.2	1153.3	1215.4	1196.5	5	4	13	2	864	97.3	35.48
High	1065	A0A0B4J1Y8	IGLV9-49	Immunoglobulin lambda variable 9-49 OS=Homo sapiens OX=9606 GN=IGLV9-49 PE=1 SV=1	0.78	1.299	0.712	-0.36	0.38	-0.49	122.9	95.9	76.4	99.2	120.1	85.5	8992	7012.6	5586.6	7258.4	8784.5	6253.5	7258.9	6613.5	5325.7	6400.7	8394.6	6253.5	33	7	16	7	123	13	63.73
High	437	Q9NZP8	C1RL	Complement C1r subcomponent-like protein OS=Homo sapiens OX=9606 GN=C1RL PE=1 SV=2	0.779	1.107	0.957	-0.36	0.15	-0.06	122.4	95.3	76.7	84.9	112.8	108	2064.1	1607.2	1292.3	1430.7	1901.3	1820	1666.3	1515.7	1232	1261.7	1816.9	1820	9	4	5	3	487	53.5	15.81
High	872	P08603	CFH	Complement factor H OS=Homo sapiens OX=9606 GN=CFH PE=1 SV=4	0.776	0.926	1.402	-0.37	-0.11	0.49	122.2	94.9	87.4	80.9	89.3	125.3	106263	82472.5	75945.6	70290.7	77663.7	108918	85781.8	77778.6	72398.9	61984.8	74216.2	108918	60	69	380	63	1231	139	1349.28
High	316	P15169	CPN1	Carboxypeptidase N catalytic chain OS=Homo sapiens OX=9606 GN=CPN1 PE=1 SV=1	0.775	1.116	1.098	-0.37	0.16	0.13	122.9	95.2	88	98.2	93.3	102.5	3226.7	2499.3	2309.9	2578.9	2451.4	2690.7	2604.8	2357.1	2202	2274.2	2342.6	2690.7	18	7	11	7	458	52.3	33.09
High	696	P62805	H4C1	Histone H4 OS=Homo sapiens OX=9606 GN=H4-16 PE=1 SV=2	0.775	0.721	1.049	-0.37	-0.47	0.07	109.7	85	122.5	88.3	95	99.6	8024	6217.2	8960	6456.1	6949	7287.5	6477.5	5863.4	8541.6	5693.2	6640.5	7287.5	51	6	34	6	103	11.4	103.54
High	755	P16070	CD44	CD44 antigen OS=Homo sapiens OX=9606 GN=CD44 PE=1 SV=3	0.774	0.892	1.093	-0.37	-0.16	0.13	111	86	98.8	88.2	103.2	112.8	2252.7	1744.6	2006.2	1789.5	2095.6	2290	1818.5	1645.3	1912.5	1578	2002.6	2290	5	4	6	4	742	81.5	15.29
High	982	P00751	CFB	Complement factor B OS=Homo sapiens OX=9606 GN=CFB PE=1 SV=2	0.77	0.569	1.146	-0.38	-0.81	0.2	94.7	73	167.3	95.2	79.1	90.7	14838.2	11432.5	26222.9	14921.9	12399.4	14211.6	11978.3	10781.8	24998.3	13158.6	11849	14211.6	34	26	53	26	764	85.5	168.72
High	1045	P00736	C1R	Complement C1r subcomponent OS=Homo sapiens OX=9606 GN=C1R PE=1 SV=2	0.764	0.994	1.388	-0.39	-0.01	0.47	127.1	97.1	83.7	83.1	87.5	121.5	37758.8	28859.5	24856.2	24703.9	26001.6	36093.7	30481.2	27217	23695.4	21784.8	24847.4	36093.7	53	33	120	32	705	80.1	381.31
High	788	Q6UWP8	SBSN	Suprabasin OS=Homo sapiens OX=9606 GN=SBSN PE=1 SV=2	0.759	1.336	1.001	-0.4	0.42	0	114.4	86.8	85.2	113.8	99.8	99.9	555.8	421.8	413.7	552.9	484.7	485	448.6	397.8	394.4	487.5	463.2	485	15	2	14	2	590	60.5	48.46
High	45	P84243	H3-3A	Histone H3.3 OS=Homo sapiens OX=9606 GN=H3-3B PE=1 SV=2	0.758	0.618	1.052	-0.4	-0.69	0.07	109.8	83.3	135.2	83.5	91.7	96.4	6002.5	4550.6	7390.8	4565.5	5009.5	5270.3	4845.6	4291.6	7045.6	4026	4787.1	5270.3	13	3	10	3	136	15.3	24.88
High	733	P27918	CFP	Properdin OS=Homo sapiens OX=9606 GN=CFP PE=1 SV=2	0.757	0.778	1.076	-0.4	-0.36	0.11	112.5	85.2	113	87.9	97	104.4	18976.7	14371	19052.4	14819.9	16358.3	17607.8	15319.2	13553.1	18162.6	13068.7	15632.2	17607.8	34	14	102	14	469	51.2	360.71
High	292	Q7Z7M0	MEGF8	Multiple epidermal growth factor-like domains protein 8 OS=Homo sapiens OX=9606 GN=MEGF8 PE=1 SV=2	0.754	1.305	1.134	-0.41	0.38	0.18	107.9	81.4	91.9	120	93.1	105.6	603.9	455.5	514.3	671.1	521	590.6	487.5	429.6	490.3	591.8	497.9	590.6	3	6	9	6	2845	302.9	11.97
High	1032	P01714	IGLV3-19	Immunoglobulin lambda variable 3-19 OS=Homo sapiens OX=9606 GN=IGLV3-19 PE=1 SV=2	0.752	1.571	0.876	-0.41	0.65	-0.19	126.5	95.2	62.2	97.7	116.5	102	10511.3	7907.2	5166.7	8115.2	9677.6	8477.8	8485.3	7457.1	4925.5	7156.3	9248	8477.8	63	4	39	4	112	12	122.2
High	361	A0A075B6I1	IGLV4-60	Immunoglobulin lambda variable 4-60 OS=Homo sapiens OX=9606 GN=IGLV4-60 PE=3 SV=1	0.747	1.186	0.83	-0.42	0.25	-0.27	113.3	84.6	67	79.5	139.7	115.9	3225.1	2408.9	1908.3	2262.9	3976.6	3300.3	2603.5	2271.8	1819.1	1995.5	3800.1	3300.3	33	3	16	3	120	13	61.54
High	862	P01599	IGKV1-17	Immunoglobulin kappa variable 1-17 OS=Homo sapiens OX=9606 GN=IGKV1-17 PE=1 SV=2	0.745	1.048	0.91	-0.42	0.07	-0.14	125	93.2	85.7	89.8	108	98.3	10769.5	8024.7	7378.5	7730.8	9304.6	8469.7	8693.8	7568	7033.9	6817.3	8891.6	8469.7	32	7	20	7	117	12.8	65.81
High	167	A0A0B4J1V2	IGHV2-26	Immunoglobulin heavy variable 2-26 OS=Homo sapiens OX=9606 GN=IGHV2-26 PE=3 SV=1	0.741	1.177	0.616	-0.43	0.24	-0.7	103.1	76.5	78	91.8	155	95.6	1919.1	1422.8	1451.4	1708.8	2884.2	1777.9	1549.2	1341.8	1383.6	1506.9	2756.1	1777.9	54	5	7	4	119	13.2	21.63
High	189	P01718	IGLV3-27	Immunoglobulin lambda variable 3-27 OS=Homo sapiens OX=9606 GN=IGLV3-27 PE=1 SV=2	0.734	1.093	0.814	-0.45	0.13	-0.3	123.9	91	82.2	89.9	117.4	95.6	2579.3	1893.1	1711.6	1870.4	2444.1	1989.1	2082.2	1785.3	1631.7	1649.4	2335.7	1989.1	33	4	12	2	113	12.2	35.03
High	33	P19823	ITIH2	Inter-alpha-trypsin inhibitor heavy chain H2 OS=Homo sapiens OX=9606 GN=ITIH2 PE=1 SV=2	0.728	1.032	1.402	-0.46	0.04	0.49	123.1	89.6	81.9	84.5	92	128.9	55587.8	40465.6	36958	38125.9	41513.2	58198	44873.9	38162.5	35232.1	33620.8	39670.4	58198	36	35	190	35	946	106.4	573.12
High	1097	P01705	IGLV2-23	Immunoglobulin lambda variable 2-23 OS=Homo sapiens OX=9606 GN=IGLV2-23 PE=1 SV=2	0.727	1.254	1.098	-0.46	0.33	0.14	137.9	100.2	74.5	93.4	92.5	101.6	3161.9	2298.8	1708.3	2141.5	2120.6	2329.1	2552.5	2168	1628.5	1888.5	2026.5	2329.1	14	2	9	2	113	11.9	26.88
High	915	P19827	ITIH1	Inter-alpha-trypsin inhibitor heavy chain H1 OS=Homo sapiens OX=9606 GN=ITIH1 PE=1 SV=3	0.726	0.922	1.401	-0.46	-0.12	0.49	127.2	92.4	87	80.2	88.8	124.4	33973.1	24667.6	23222.8	21416.7	23728.6	33232.4	27425.1	23263.6	22138.3	18886	22675.2	33232.4	28	20	106	20	911	101.3	382.6
High	225	P46109	CRKL	Crk-like protein OS=Homo sapiens OX=9606 GN=CRKL PE=1 SV=1	0.725	1.149	1.261	-0.46	0.2	0.33	111.8	81.1	98.2	112.8	86.7	109.3	301.6	218.8	264.9	304.3	233.8	294.9	243.5	206.3	252.5	268.3	223.4	294.9	12	3	3	3	303	33.8	10
High	456	P05023	ATP1A1	Sodium/potassium-transporting ATPase subunit alpha-1 OS=Homo sapiens OX=9606 GN=ATP1A1 PE=1 SV=1	0.72	1.312	1.224	-0.47	0.39	0.29	110.6	79.7	88.8	116.5	91.9	112.5	239.5	172.4	192.3	252.2	198.9	243.4	193.3	162.6	183.3	222.4	190.1	243.4	2	2	3	2	1023	112.8	9.46
High	127	P09486	SPARC	SPARC OS=Homo sapiens OX=9606 GN=SPARC PE=1 SV=1	0.712	1.266	1.814	-0.49	0.34	0.86	95.4	67.9	95.9	121.4	77.9	141.3	322.3	229.5	324.1	410.2	263.3	477.5	260.2	216.5	309	361.8	251.6	477.5	8	2	4	2	303	34.6	11.84
High	1019	P59665	DEFA1	Neutrophil defensin 1 OS=Homo sapiens OX=9606 GN=DEFA1B PE=1 SV=1	0.657	1.54	1.244	-0.61	0.62	0.31	128.4	84.3	70.5	108.5	92.8	115.4	9441.4	6202.8	5184.1	7981.1	6825.1	8488.8	7621.7	5849.8	4942	7038	6522.2	8488.8	20	4	27	4	94	10.2	89.78
High	461	P12273	PIP	Prolactin-inducible protein OS=Homo sapiens OX=9606 GN=PIP PE=1 SV=1	0.598	1.175	0.756	-0.74	0.23	-0.4	173.3	103.7	68.3	80.3	99.4	75.1	1115.4	667.4	439.7	516.7	639.6	483.8	900.4	629.4	419.2	455.6	611.2	483.8	32	4	4	4	146	16.6	14.78
High	118	P18669	PGAM1	Phosphoglycerate mutase 1 OS=Homo sapiens OX=9606 GN=PGAM1 PE=1 SV=2	0.586	1.336	1.494	-0.77	0.42	0.58	120.6	70.7	88.2	117.9	81.3	121.4	475.1	278.6	347.6	464.4	320.2	478.3	383.5	262.7	331.3	409.5	305.9	478.3	14	3	4	3	254	28.8	16.8
High	221	Q86YZ3	HRNR	Hornerin OS=Homo sapiens OX=9606 GN=HRNR PE=1 SV=2	0.552	1.349	0.64	-0.86	0.43	-0.64	122.1	67.5	73.1	98.6	145.6	93.2	914.7	505.2	547	738	1090	697.9	738.4	476.5	521.5	650.8	1041.6	697.9	16	12	51	12	2850	282.2	105.34
High	163	P55072	VCP	Transitional endoplasmic reticulum ATPase OS=Homo sapiens OX=9606 GN=VCP PE=1 SV=4	0.532	0.979	0.458	-0.91	-0.03	-1.13	128.7	68.5	78.3	76.7	170	77.8	5104.6	2714.9	3107.1	3040.6	6744	3086.1	4120.7	2560.4	2962	2681.3	6444.6	3086.1	29	18	21	18	806	89.3	65.97
High	109	P0DJI9	SAA2	Serum amyloid A-2 protein OS=Homo sapiens OX=9606 GN=SAA2 PE=1 SV=1	0.505	0.548	1.395	-0.99	-0.87	0.48	133.2	67.2	159.9	87.6	63.5	88.6	9315.9	4703.5	11184.5	6128.8	4441.9	6197.5	7520.3	4435.8	10662.1	5404.6	4244.7	6197.5	62	7	25	2	122	13.5	85.91
High	890	P81605	DCD	Dermcidin OS=Homo sapiens OX=9606 GN=DCD PE=1 SV=2	0.497	1.458	0.485	-1.01	0.54	-1.05	178.7	88.8	58.1	84.8	127.7	61.9	6388.5	3173.3	2078.5	3030.7	4564.1	2211.9	5157.2	2992.7	1981.4	2672.6	4361.5	2211.9	48	5	8	5	110	11.3	32.33

## Sheet: c-DMV-f r-DMV-f
Protein FDR Confidence: Combined	Protein Group IDs	Accession	Gene name	Description	Abundance Ratio: (F1, 127) / (F1, 126) r-DMV/c-DMV	Abundance Ratio: (F1, 129) / (F1, 128) r-DMV-f/c-DMV-f	Abundance Ratio: (F1, 131) / (F1, 130) r-DMV-m/c-DMV-m	Abundance Ratio (log2): (F1, 127) / (F1, 126) r-DMV/c-DMV	Abundance Ratio (log2): (F1, 129) / (F1, 128) r-DMV-f/c-DMV-f	Abundance Ratio (log2): (F1, 131) / (F1, 130) r-DMV-m/c-DMV-m	Abundances (Scaled): F1: 126, c-DMV	Abundances (Scaled): F1: 127, r-DMV	Abundances (Scaled): F1: 128, c-DMV-m	Abundances (Scaled): F1: 129, r-DMV-f	Abundances (Scaled): F1: 130, c-DMV-m	Abundances (Scaled): F1: 131, r-DMV-m	Abundances (Normalized): F1: 126, c-DMV	Abundances (Normalized): F1: 127, r-DMV	Abundances (Normalized): F1: 128, c-DMV-f	Abundances (Normalized): F1: 129, r-DMV-f	Abundances (Normalized): F1: 130, c-DMV-m	Abundances (Normalized): F1: 131, r-DMV-m	Abundance: F1: 126, c-DMV	Abundance: F1: 127, r-DMV	Abundance: F1: 128, c-DMV-f	Abundance: F1: 129, r-DMV-f	Abundance: F1: 130, c-DMV-m	Abundance: F1: 131, r-DMV-m	Coverage [%]	# Peptides	# PSMs	# Unique Peptides	# AAs	MW [kDa]	Score Sequest HT: Sequest HT
High	462	Q5D862	FLG2	Filaggrin-2 OS=Homo sapiens OX=9606 GN=FLG2 PE=1 SV=1	1.112	4.695	0.5	0.15	2.23	-1	84.6	94.1	51.8	243.2	84.1	42.1	1497	1665.1	916.3	4302.5	1487.8	744.6	1208.5	1570.3	873.5	3794.1	1421.7	744.6	5	4	10	4	2391	247.9	17.1
High	278	P31151	S100A7	Protein S100-A7 OS=Homo sapiens OX=9606 GN=S100A7 PE=1 SV=4	1.449	3.571	1.152	0.54	1.84	0.2	70.7	102.4	55.9	199.6	79.6	91.8	583	844.8	461.3	1647.3	657.2	757.3	470.7	796.7	439.7	1452.6	628	757.3	27	3	3	3	101	11.5	11.19
High	179	P29508	SERPINB3	Serpin B3 OS=Homo sapiens OX=9606 GN=SERPINB3 PE=1 SV=2	0.825	3.423	0.743	-0.28	1.78	-0.43	99.9	82.4	58.1	199	92.1	68.5	567.7	468.3	330.6	1131.5	523.9	389.2	458.3	441.7	315.2	997.8	500.6	389.2	5	2	3	2	390	44.5	8.67
High	726	Q9NZT1	CALML5	Calmodulin-like protein 5 OS=Homo sapiens OX=9606 GN=CALML5 PE=1 SV=2	0.93	3.357	0.634	-0.1	1.75	-0.66	71.2	66.3	74.5	249.9	84.5	53.6	1835.5	1707.5	1918.6	6440.8	2178.2	1381.3	1481.7	1610.3	1829	5679.7	2081.5	1381.3	22	3	10	3	146	15.9	43.55
High	633	P02545	LMNA	Prelamin-A/C OS=Homo sapiens OX=9606 GN=LMNA PE=1 SV=1	0.913	3.264	0.961	-0.13	1.71	-0.06	84.5	77.2	64.7	211.1	82.9	79.7	197	179.9	150.8	492.4	193.3	185.8	159.1	169.7	143.8	434.2	184.7	185.8	4	2	2	2	664	74.1	5.35
High	1120	P07339	CTSD	Cathepsin D OS=Homo sapiens OX=9606 GN=CTSD PE=1 SV=1	1.038	2.998	1.058	0.05	1.58	0.08	82.8	86	72.2	216.4	69.3	73.4	701.8	728.3	611.4	1833.3	587.6	621.6	566.6	686.9	582.9	1616.7	561.5	621.6	19	5	8	5	412	44.5	26.77
High	689	P05089	ARG1	Arginase-1 OS=Homo sapiens OX=9606 GN=ARG1 PE=1 SV=2	0.902	2.896	0.78	-0.15	1.53	-0.36	88.7	80	67.6	195.7	94.3	73.6	1567.3	1413.4	1193.6	3457.1	1665.6	1299.9	1265.2	1332.9	1137.8	3048.6	1591.7	1299.9	19	5	6	5	322	34.7	19.16
High	353	Q5T749	KPRP	Keratinocyte proline-rich protein OS=Homo sapiens OX=9606 GN=KPRP PE=1 SV=1	0.966	2.843	0.734	-0.05	1.51	-0.45	100.5	97.1	60.1	171	98.8	72.5	771.6	745.7	461.8	1313.2	758.8	557.1	622.9	703.3	440.3	1158.1	725.1	557.1	8	3	11	3	579	64.1	40.39
High	964	P10599	TXN	Thioredoxin OS=Homo sapiens OX=9606 GN=TXN PE=1 SV=3	0.926	2.5	0.731	-0.11	1.32	-0.45	95.2	88.2	72.6	181.5	93.9	68.7	1390.9	1288.5	1060.9	2652.2	1372.5	1003.5	1122.8	1215.2	1011.4	2338.8	1311.6	1003.5	19	4	5	4	105	11.7	12.2
High	824	Q14574	DSC3	Desmocollin-3 OS=Homo sapiens OX=9606 GN=DSC3 PE=1 SV=3	0.877	2.424	0.623	-0.19	1.28	-0.68	104.7	91.8	68.3	165.5	104.6	65.1	887.3	778	578.5	1402.2	885.9	552	716.3	733.7	551.5	1236.5	846.6	552	3	2	2	2	896	99.9	6.33
High	509	P15924	DSP	Desmoplakin OS=Homo sapiens OX=9606 GN=DSP PE=1 SV=3	0.839	2.371	0.615	-0.25	1.25	-0.7	100.6	84.4	71.7	170	107.3	66	19000.5	15939.3	13536.1	32092	20262.4	12464.8	15338.3	15032.1	12903.9	28299.9	19362.9	12464.8	19	52	82	52	2871	331.6	254.89
High	898	Q13867	BLMH	Bleomycin hydrolase OS=Homo sapiens OX=9606 GN=BLMH PE=1 SV=1	1.066	2.345	0.775	0.09	1.23	-0.37	90.7	96.7	71.1	166.8	98.4	76.3	284.2	303	222.8	522.6	308.5	239	229.4	285.7	212.4	460.8	294.8	239	5	2	2	2	455	52.5	6.76
High	149	P02768	ALB	Albumin OS=Homo sapiens OX=9606 GN=ALB PE=1 SV=2	1.04	2.333	1.637	0.06	1.22	0.71	78.8	82	66.8	155.9	82.1	134.4	171224	178098	145194	338782	178258	291882	138222	167962	138413	298750	170346	291882	87	69	716	69	609	69.3	2589.86
High	13	P31944	CASP14	Caspase-14 OS=Homo sapiens OX=9606 GN=CASP14 PE=1 SV=2	1.042	2.189	0.981	0.06	1.13	-0.03	90.3	94.1	79.8	174.6	81.4	79.8	1601.5	1668.5	1414.6	3096	1442.4	1414.5	1292.8	1573.6	1348.6	2730.2	1378.4	1414.5	33	9	12	9	242	27.7	27.2
High	625	P07355	ANXA2	Annexin A2 OS=Homo sapiens OX=9606 GN=ANXA2 PE=1 SV=2	0.996	2.141	0.779	-0.01	1.1	-0.36	84.5	84.1	81.3	174.1	98.9	77	2876	2863.2	2767.6	5925.4	3364.3	2621.9	2321.7	2700.3	2638.4	5225.2	3214.9	2621.9	20	8	10	8	339	38.6	28.32
High	758	Q8WWA0	ITLN1	Intelectin-1 OS=Homo sapiens OX=9606 GN=ITLN1 PE=1 SV=1	1.545	2.083	1.3	0.63	1.06	0.38	86.6	133.8	62.4	129.9	81.4	105.9	411	634.8	296	616.5	386.4	502.4	331.8	598.7	282.2	543.7	369.2	502.4	9	2	2	2	313	34.9	8.51
High	1025	P02790	HPX	Hemopexin OS=Homo sapiens OX=9606 GN=HPX PE=1 SV=2	1.008	2.005	1.521	0.01	1	0.61	78.7	79.3	75.8	151.9	85	129.3	6318.8	6369.1	6081.1	12193.6	6823.3	10378.2	5101	6006.6	5797.2	10752.7	6520.4	10378.2	36	12	35	12	462	51.6	133.7
High	652	P14923	JUP	Junction plakoglobin OS=Homo sapiens OX=9606 GN=JUP PE=1 SV=3	0.857	1.979	0.567	-0.22	0.98	-0.82	100.6	86.3	74.6	147.6	121.8	69.1	4639	3977.7	3437.7	6803.2	5614.5	3183.6	3744.9	3751.3	3277.1	5999.3	5365.2	3183.6	28	15	23	15	745	81.7	81.08
High	475	Q02413	DSG1	Desmoglein-1 OS=Homo sapiens OX=9606 GN=DSG1 PE=1 SV=2	0.863	1.95	0.704	-0.21	0.96	-0.51	104.9	90.5	75.8	147.7	106.3	74.8	4677	4036.6	3378.2	6587.4	4740.6	3335	3775.5	3806.8	3220.4	5809	4530.2	3335	17	12	21	12	1049	113.7	76.74
High	543	P25311	AZGP1	Zinc-alpha-2-glycoprotein OS=Homo sapiens OX=9606 GN=AZGP1 PE=1 SV=2	1.096	1.945	0.968	0.13	0.96	-0.05	106.9	117.2	67.8	131.8	89.7	86.8	1052.6	1153.8	667.2	1297.6	883.1	854.4	849.8	1088.1	636	1144.3	843.9	854.4	10	3	3	3	298	34.2	10.01
High	787	P02787	TF	Serotransferrin OS=Homo sapiens OX=9606 GN=TF PE=1 SV=3	0.948	1.824	1.425	-0.08	0.87	0.51	82.6	78.4	79.9	145.7	88	125.4	40730.9	38631.8	39380.2	71811.8	43370.9	61821	32880.5	36433	37541.1	63326.2	41445.6	61821	57	40	171	40	698	77	648.32
High	781	P02774	GC	Vitamin D-binding protein OS=Homo sapiens OX=9606 GN=GC PE=1 SV=2	1.022	1.805	1.469	0.03	0.85	0.55	82.4	84.3	80	144.4	84.6	124.2	6788.9	6941.6	6592.6	11896.6	6967.4	10232.3	5480.4	6546.6	6284.7	10490.8	6658.1	10232.3	46	18	32	18	474	52.9	117.49
High	187	P04792	HSPB1	Heat shock protein beta-1 OS=Homo sapiens OX=9606 GN=HSPB1 PE=1 SV=2	1.071	1.739	0.823	0.1	0.8	-0.28	86.2	92.3	86.6	150.6	101	83.2	560	599.9	562.6	978.4	656.4	540.3	452.1	565.7	536.3	862.8	627.3	540.3	16	2	4	2	205	22.8	15.89
High	113	P04062	GBA1	Lysosomal acid glucosylceramidase OS=Homo sapiens OX=9606 GN=GBA PE=1 SV=3	1.043	1.728	1.129	0.06	0.79	0.18	92	96	87.9	151.9	80.8	91.3	315.5	329	301.3	520.7	277	312.8	254.7	310.3	287.2	459.2	264.7	312.8	4	2	3	2	536	59.7	8.89
High	905	P36955	SERPINF1	Pigment epithelium-derived factor OS=Homo sapiens OX=9606 GN=SERPINF1 PE=1 SV=4	1.026	1.681	1.197	0.04	0.75	0.26	93.1	95.4	76.5	128.6	93.9	112.4	73.4	75.2	60.3	101.4	74	88.6	59.2	71	57.5	89.4	70.8	88.6	5	2	2	2	418	46.3	4.97
High	615	P11597	CETP	Cholesteryl ester transfer protein OS=Homo sapiens OX=9606 GN=CETP PE=1 SV=2	1.112	1.663	0.784	0.15	0.73	-0.35	103.4	114.9	71	118.1	107.9	84.6	5881.9	6541	4042.7	6723	6138.8	4814.4	4748.2	6168.7	3853.9	5928.5	5866.3	4814.4	11	6	19	6	493	54.7	54.12
High	270	P01859	IGHG2	Immunoglobulin heavy constant gamma 2 OS=Homo sapiens OX=9606 GN=IGHG2 PE=1 SV=2	1.279	1.611	1.251	0.35	0.69	0.32	92.7	118.5	75.1	121.1	85.6	107.1	28693.4	36697.9	23269.4	37496.5	26502.8	33155.2	23163.1	34609.3	22182.7	33065.8	25326.4	33155.2	71	23	296	13	326	35.9	1019.46
High	148	P07900	HSP90AA1	Heat shock protein HSP 90-alpha OS=Homo sapiens OX=9606 GN=HSP90AA1 PE=1 SV=5	0.871	1.574	0.972	-0.2	0.65	-0.04	114.7	99.9	86.2	135.7	82.9	80.6	343.3	298.9	258	406	248.1	241.2	277.1	281.8	245.9	358	237.1	241.2	5	3	3	2	732	84.6	9.96
High	1032	P01714	IGLV3-19	Immunoglobulin lambda variable 3-19 OS=Homo sapiens OX=9606 GN=IGLV3-19 PE=1 SV=2	0.752	1.571	0.876	-0.41	0.65	-0.19	126.5	95.2	62.2	97.7	116.5	102	10511.3	7907.2	5166.7	8115.2	9677.6	8477.8	8485.3	7457.1	4925.5	7156.3	9248	8477.8	63	4	39	4	112	12	122.2
High	1099	P32119	PRDX2	Peroxiredoxin-2 OS=Homo sapiens OX=9606 GN=PRDX2 PE=1 SV=5	1.031	1.565	1.051	0.04	0.65	0.07	84.5	87.1	92.6	144.9	93	97.8	1729.4	1782.3	1895.1	2965.2	1902.8	1999.9	1396.1	1680.9	1806.6	2614.9	1818.3	1999.9	23	5	8	5	198	21.9	33.43
High	816	P03952	KLKB1	Plasma kallikrein OS=Homo sapiens OX=9606 GN=KLKB1 PE=1 SV=1	1.195	1.554	0.926	0.26	0.64	-0.11	91.6	109.5	80.4	124.9	100.6	93.1	43803.3	52340.2	38417.4	59714.8	48081.8	44509.5	35360.7	49361.3	36623.3	52658.7	45947.4	44509.5	52	37	189	36	638	71.3	627.03
High	1019	P59665	DEFA1	Neutrophil defensin 1 OS=Homo sapiens OX=9606 GN=DEFA1B PE=1 SV=1	0.657	1.54	1.244	-0.61	0.62	0.31	128.4	84.3	70.5	108.5	92.8	115.4	9441.4	6202.8	5184.1	7981.1	6825.1	8488.8	7621.7	5849.8	4942	7038	6522.2	8488.8	20	4	27	4	94	10.2	89.78
High	770	P04180	LCAT	Phosphatidylcholine-sterol acyltransferase OS=Homo sapiens OX=9606 GN=LCAT PE=1 SV=1	1.081	1.515	1.341	0.11	0.6	0.42	110.6	119.5	72	109.2	80.6	108.1	5593.8	6046.4	3645.2	5523.4	4079.4	5471.1	4515.7	5702.2	3475	4870.7	3898.4	5471.1	23	8	18	8	440	49.5	68.23
High	202	A8K7I4	CLCA1	Calcium-activated chloride channel regulator 1 OS=Homo sapiens OX=9606 GN=CLCA1 PE=1 SV=3	0.927	1.502	0.52	-0.11	0.59	-0.94	86.3	80.1	86.7	130.2	142.7	74.1	645.5	598.5	648	973.2	1066.6	554.2	521.1	564.4	617.7	858.2	1019.3	554.2	4	4	5	4	914	100.2	13.03
High	843	Q06830	PRDX1	Peroxiredoxin-1 OS=Homo sapiens OX=9606 GN=PRDX1 PE=1 SV=1	1.148	1.477	0.992	0.2	0.56	-0.01	94.5	108.5	84.9	125.4	93.7	93	1029.9	1182	925	1366.3	1021.3	1012.7	831.4	1114.7	881.8	1204.9	975.9	1012.7	14	3	4	3	199	22.1	12.63
High	839	P16452	EPB42	Protein 4.2 OS=Homo sapiens OX=9606 GN=EPB42 PE=1 SV=3	1.023	1.458	1.636	0.03	0.54	0.71	86.3	88.2	88.4	128.8	79	129.3	399.5	408.5	409.1	596.4	365.8	598.6	322.5	385.3	390	525.9	349.6	598.6	3	2	3	2	691	77	8.32
High	890	P81605	DCD	Dermcidin OS=Homo sapiens OX=9606 GN=DCD PE=1 SV=2	0.497	1.458	0.485	-1.01	0.54	-1.05	178.7	88.8	58.1	84.8	127.7	61.9	6388.5	3173.3	2078.5	3030.7	4564.1	2211.9	5157.2	2992.7	1981.4	2672.6	4361.5	2211.9	48	5	8	5	110	11.3	32.33
High	64	P55103	INHBC	Inhibin beta C chain OS=Homo sapiens OX=9606 GN=INHBC PE=2 SV=1	0.865	1.454	1.013	-0.21	0.54	0.02	109	94.2	77.8	113.1	102.3	103.6	1753.7	1516.7	1251.9	1819.8	1645.8	1667.6	1415.7	1430.3	1193.5	1604.8	1572.8	1667.6	9	4	8	4	352	38.2	30.87
High	451	P02753	RBP4	Retinol-binding protein 4 OS=Homo sapiens OX=9606 GN=RBP4 PE=1 SV=3	0.993	1.449	1.316	-0.01	0.54	0.4	91.5	90.9	82.3	119.3	93.3	122.7	312.5	310.4	281	407.2	318.3	418.8	252.2	292.7	267.8	359	304.2	418.8	10	2	3	2	201	23	8.72
High	1157	P08519	LPA	Apolipoprotein(a) OS=Homo sapiens OX=9606 GN=LPA PE=1 SV=2	1.316	1.429	1.091	0.4	0.52	0.13	99.9	131.5	78.3	112	85.3	93.1	108508	142811	85085	121611	92654.5	101101	87594.6	134683	81111.5	107241	88541.5	101101	49	46	570	46	2040	226.4	1897.83
High	454	P01009	SERPINA1	Alpha-1-antitrypsin OS=Homo sapiens OX=9606 GN=SERPINA1 PE=1 SV=3	0.999	1.418	1.263	0	0.5	0.34	95.1	95	81.4	115.3	94.2	119	41644.2	41602.2	35625.3	50499.3	41255.5	52106.2	33617.7	39234.4	33961.6	44532.1	39424.2	52106.2	64	30	160	30	418	46.7	544.39
High	1108	Q08554	DSC1	Desmocollin-1 OS=Homo sapiens OX=9606 GN=DSC1 PE=1 SV=2	0.948	1.408	0.871	-0.08	0.49	-0.2	106.2	100.7	86.6	122	98.6	85.9	866.7	822	707.3	996.2	805.2	701.6	699.7	775.2	674.3	878.4	769.5	701.6	4	3	6	3	894	99.9	17.82
High	1143	Q96RD9	FCRL5	Fc receptor-like protein 5 OS=Homo sapiens OX=9606 GN=FCRL5 PE=1 SV=3	0.959	1.397	1.275	-0.06	0.48	0.35	101.7	97.5	89.3	124.7	82.1	104.7	194.5	186.6	170.8	238.6	157.1	200.3	157.1	176	162.8	210.4	150.2	200.3	4	3	4	3	977	106.4	8.84
High	160	P04003	C4BPA	C4b-binding protein alpha chain OS=Homo sapiens OX=9606 GN=C4BPA PE=1 SV=2	0.989	1.394	1.371	-0.02	0.48	0.46	113.6	112.3	72.9	101.6	84.2	115.4	305869	302354	196383	273707	226676	310824	246916	285146	187212	241364	216614	310824	86	60	1015	60	597	67	3395.04
High	1005	P01860	IGHG3	Immunoglobulin heavy constant gamma 3 OS=Homo sapiens OX=9606 GN=IGHG3 PE=1 SV=2	1.036	1.379	1.001	0.05	0.46	0	104.7	108.4	76.3	105.3	102.6	102.7	46018.5	47676.1	33558.9	46278.5	45109	45156.3	37148.9	44962.7	31991.7	40810.1	43106.6	45156.3	61	23	290	9	377	41.3	968.64
High	16	P01742	IGHV1-69	Immunoglobulin heavy variable 1-69 OS=Homo sapiens OX=9606 GN=IGHV1-69 PE=1 SV=2	0.878	1.37	1.217	-0.19	0.45	0.28	103.5	90.9	72.8	99.7	105.1	128	2562.3	2250	1800.7	2467.6	2602.5	3168.3	2068.5	2121.9	1716.6	2176	2486.9	3168.3	26	3	28	2	117	12.7	81.85
High	139	P55058	PLTP	Phospholipid transfer protein OS=Homo sapiens OX=9606 GN=PLTP PE=1 SV=1	0.954	1.369	1.059	-0.07	0.45	0.08	110.9	105.9	77.5	106.1	97	102.7	9179.6	8759	6410.8	8775.5	8023.4	8493.5	7410.3	8260.5	6111.5	7738.6	7667.3	8493.5	33	13	41	13	493	54.7	128.51
High	363	Q6Q788	APOA5	Apolipoprotein A-V OS=Homo sapiens OX=9606 GN=APOA5 PE=1 SV=1	1.097	1.368	1.337	0.13	0.45	0.42	101.3	111.1	80.5	110.1	84.3	112.7	2250.1	2467.7	1788.5	2446.1	1873.6	2504.9	1816.4	2327.3	1705	2157	1790.5	2504.9	33	6	9	6	366	41.2	47.05
High	310	Q6ZVX7	NCCRP1	F-box only protein 50 OS=Homo sapiens OX=9606 GN=NCCRP1 PE=1 SV=1	0.851	1.368	1.103	-0.23	0.45	0.14	93.4	79.5	95.2	130.3	95.9	105.8	209.2	178	213.2	291.7	214.7	236.9	168.9	167.8	203.2	257.2	205.2	236.9	7	2	4	2	275	30.8	6.39
High	97	P27169	PON1	Serum paraoxonase/arylesterase 1 OS=Homo sapiens OX=9606 GN=PON1 PE=1 SV=3	1.068	1.365	1.135	0.1	0.45	0.18	109.4	116.9	78.1	106.6	88.5	100.4	32515.2	34741.7	23211.5	31676.6	26276.7	29826.1	26248.2	32764.4	22127.5	27933.6	25110.3	29826.1	70	18	118	16	355	39.7	443.14
High	1036	Q14624	ITIH4	Inter-alpha-trypsin inhibitor heavy chain H4 OS=Homo sapiens OX=9606 GN=ITIH4 PE=1 SV=4	1.384	1.363	0.875	0.47	0.45	-0.19	82.5	114.2	88.8	121	103.2	90.3	96682.9	133762	104000	141749	120914	105798	78048.3	126149	99143.3	124999	115547	105798	43	47	402	47	930	103.3	1425.47
High	809	Q9UGM5	FETUB	Fetuin-B OS=Homo sapiens OX=9606 GN=FETUB PE=1 SV=2	1.004	1.357	0.783	0.01	0.44	-0.35	111.2	111.7	81.6	110.7	103.6	81.1	839.6	843	616.2	835.9	782	612.5	677.8	795	587.4	737.1	747.3	612.5	7	2	2	2	382	42	7.56
High	221	Q86YZ3	HRNR	Hornerin OS=Homo sapiens OX=9606 GN=HRNR PE=1 SV=2	0.552	1.349	0.64	-0.86	0.43	-0.64	122.1	67.5	73.1	98.6	145.6	93.2	914.7	505.2	547	738	1090	697.9	738.4	476.5	521.5	650.8	1041.6	697.9	16	12	51	12	2850	282.2	105.34
High	118	P18669	PGAM1	Phosphoglycerate mutase 1 OS=Homo sapiens OX=9606 GN=PGAM1 PE=1 SV=2	0.586	1.336	1.494	-0.77	0.42	0.58	120.6	70.7	88.2	117.9	81.3	121.4	475.1	278.6	347.6	464.4	320.2	478.3	383.5	262.7	331.3	409.5	305.9	478.3	14	3	4	3	254	28.8	16.8
High	1149	P46940	IQGAP1	Ras GTPase-activating-like protein IQGAP1 OS=Homo sapiens OX=9606 GN=IQGAP1 PE=1 SV=1	1.174	1.336	1.208	0.23	0.42	0.27	97.6	114.6	80.2	107.2	90.8	109.7	598	702	491.2	656.4	555.9	671.7	482.7	662.1	468.2	578.8	531.2	671.7	3	3	3	3	1657	189.1	6.2
High	788	Q6UWP8	SBSN	Suprabasin OS=Homo sapiens OX=9606 GN=SBSN PE=1 SV=2	0.759	1.336	1.001	-0.4	0.42	0	114.4	86.8	85.2	113.8	99.8	99.9	555.8	421.8	413.7	552.9	484.7	485	448.6	397.8	394.4	487.5	463.2	485	15	2	14	2	590	60.5	48.46
High	355	P51884	LUM	Lumican OS=Homo sapiens OX=9606 GN=LUM PE=1 SV=2	0.976	1.332	1.236	-0.03	0.41	0.31	100.6	98.2	85.7	114.2	90	111.3	246.7	240.8	210.1	280	220.7	272.9	199.2	227.1	200.3	246.9	210.9	272.9	7	2	2	2	338	38.4	5.9
High	391	Q14242	SELPLG	P-selectin glycoprotein ligand 1 OS=Homo sapiens OX=9606 GN=SELPLG PE=1 SV=1	0.98	1.329	1.125	-0.03	0.41	0.17	99.4	97.4	85.6	113.7	95.9	107.9	501.8	491.7	431.8	573.8	484.2	544.7	405.1	463.7	411.6	506	462.7	544.7	6	2	2	2	412	43.2	7.22
High	347	P18428	LBP	Lipopolysaccharide-binding protein OS=Homo sapiens OX=9606 GN=LBP PE=1 SV=3	1.165	1.319	0.84	0.22	0.4	-0.25	105.6	123	78	102.9	103.6	87	7470.5	8702.7	5517.3	7279	7330.1	6159.7	6030.6	8207.4	5259.7	6418.9	7004.7	6159.7	22	12	38	12	481	53.4	138.55
High	456	P05023	ATP1A1	Sodium/potassium-transporting ATPase subunit alpha-1 OS=Homo sapiens OX=9606 GN=ATP1A1 PE=1 SV=1	0.72	1.312	1.224	-0.47	0.39	0.29	110.6	79.7	88.8	116.5	91.9	112.5	239.5	172.4	192.3	252.2	198.9	243.4	193.3	162.6	183.3	222.4	190.1	243.4	2	2	3	2	1023	112.8	9.46
High	219	P17936	IGFBP3	Insulin-like growth factor-binding protein 3 OS=Homo sapiens OX=9606 GN=IGFBP3 PE=1 SV=2	0.938	1.312	1.042	-0.09	0.39	0.06	105.3	98.8	82.6	108.4	100.3	104.6	185.2	173.8	145.3	190.6	176.5	183.9	149.5	163.9	138.5	168.1	168.6	183.9	7	2	2	2	291	31.7	0
High	389	P0DTE1	IGHV3-38-3	Probable non-functional immunoglobulin heavy variable 3-38-3 OS=Homo sapiens OX=9606 GN=IGHV3-38-3 PE=1 SV=1	0.814	1.311	1.012	-0.3	0.39	0.02	114.4	93.1	78.5	103	104.9	106.1	1559.5	1269.4	1070.7	1404.1	1429.7	1447.2	1259	1197.2	1020.7	1238.2	1366.3	1447.2	19	4	24	2	115	12.7	58.99
High	974	P06727	APOA4	Apolipoprotein A-IV OS=Homo sapiens OX=9606 GN=APOA4 PE=1 SV=4	1.098	1.307	1.137	0.13	0.39	0.19	103	113.1	86.4	112.9	86.4	98.2	45437.1	49883.4	38124.1	49815.4	38107.7	43326.8	36679.6	47044.3	36343.7	43929	36416.1	43326.8	83	41	187	41	396	45.3	675.27
High	292	Q7Z7M0	MEGF8	Multiple epidermal growth factor-like domains protein 8 OS=Homo sapiens OX=9606 GN=MEGF8 PE=1 SV=2	0.754	1.305	1.134	-0.41	0.38	0.18	107.9	81.4	91.9	120	93.1	105.6	603.9	455.5	514.3	671.1	521	590.6	487.5	429.6	490.3	591.8	497.9	590.6	3	6	9	6	2845	302.9	11.97
High	488	Q9HC84	MUC5B	Mucin-5B OS=Homo sapiens OX=9606 GN=MUC5B PE=1 SV=3	0.915	1.301	0.654	-0.13	0.38	-0.61	95	86.9	95.7	124.5	119.7	78.3	3587.4	3282.1	3615.8	4703.2	4520	2956.7	2895.9	3095.3	3446.9	4147.5	4319.4	2956.7	6	17	25	16	5762	596	90.3
High	130	P01861	IGHG4	Immunoglobulin heavy constant gamma 4 OS=Homo sapiens OX=9606 GN=IGHG4 PE=1 SV=1	0.802	1.299	1.251	-0.32	0.38	0.32	110	88.2	75.6	98.2	101.3	126.7	10585.7	8485.4	7275.2	9454.2	9750.4	12196.9	8545.4	8002.4	6935.5	8337	9317.6	12196.9	52	13	136	6	327	35.9	495.72
High	1065	A0A0B4J1Y8	IGLV9-49	Immunoglobulin lambda variable 9-49 OS=Homo sapiens OX=9606 GN=IGLV9-49 PE=1 SV=1	0.78	1.299	0.712	-0.36	0.38	-0.49	122.9	95.9	76.4	99.2	120.1	85.5	8992	7012.6	5586.6	7258.4	8784.5	6253.5	7258.9	6613.5	5325.7	6400.7	8394.6	6253.5	33	7	16	7	123	13	63.73
High	1122	P04040	CAT	Catalase OS=Homo sapiens OX=9606 GN=CAT PE=1 SV=3	1.002	1.297	1.12	0	0.38	0.16	97	97.2	89.2	115.7	94.8	106.2	789.4	791.4	725.7	941.5	771.6	864.5	637.3	746.3	691.8	830.3	737.4	864.5	22	6	8	6	527	59.7	24.14
High	813	Q9NZN3	EHD3	EH domain-containing protein 3 OS=Homo sapiens OX=9606 GN=EHD3 PE=1 SV=2	0.819	1.296	1.25	-0.29	0.37	0.32	102	83.5	89.7	116.3	92.6	115.8	975	798.7	858.1	1112.4	886	1107.6	787.1	753.2	818	980.9	846.7	1107.6	16	7	9	4	535	60.8	26.25
High	665	P00747	PLG	Plasminogen OS=Homo sapiens OX=9606 GN=PLG PE=1 SV=2	0.972	1.295	1.093	-0.04	0.37	0.13	99.9	97.2	86.5	111.9	97.7	106.8	7709.8	7496.4	6669.8	8636.6	7537.2	8238.5	6223.8	7069.8	6358.4	7616.1	7202.6	8238.5	27	18	29	18	810	90.5	109.34
High	482	P04217	A1BG	Alpha-1B-glycoprotein OS=Homo sapiens OX=9606 GN=A1BG PE=1 SV=4	0.995	1.293	1.086	-0.01	0.37	0.12	94.1	93.6	89.6	115.9	99.2	107.7	1370.3	1363.1	1305.2	1688.1	1444.5	1568.9	1106.2	1285.5	1244.2	1488.7	1380.3	1568.9	22	7	13	7	495	54.2	35.59
High	967	Q92496	CFHR4	Complement factor H-related protein 4 OS=Homo sapiens OX=9606 GN=CFHR4 PE=1 SV=3	0.941	1.291	1.255	-0.09	0.37	0.33	111.9	105.2	83.6	107.9	84.9	106.6	1718	1615.8	1283.4	1657.5	1304	1636.8	1386.9	1523.8	1223.5	1461.6	1246.1	1636.8	6	3	4	3	578	65.3	8.45
High	1013	P29622	SERPINA4	Kallistatin OS=Homo sapiens OX=9606 GN=SERPINA4 PE=1 SV=3	1.021	1.291	0.923	0.03	0.37	-0.12	104.2	106.4	81.3	104.9	105.7	97.6	6366.9	6499.3	4964.9	6409.6	6459.8	5963.1	5139.7	6129.4	4733	5652.2	6173	5963.1	36	14	24	14	427	48.5	75.38
High	585	A0A075B6K5	IGLV3-9	Immunoglobulin lambda variable 3-9 OS=Homo sapiens OX=9606 GN=IGLV3-9 PE=3 SV=1	1.107	1.288	1.155	0.15	0.37	0.21	92.5	102.4	75.9	97.8	107.4	124.1	332.6	368.2	273	351.7	386.5	446.3	268.5	347.2	260.2	310.1	369.3	446.3	50	4	18	2	115	12.3	70.54
High	923	P20742	PZP	Pregnancy zone protein OS=Homo sapiens OX=9606 GN=PZP PE=1 SV=4	0.947	1.286	0.744	-0.08	0.36	-0.43	113.3	107.3	82.1	105.6	109.9	81.8	11522.9	10913.9	8353.3	10742.2	11185.5	8324.6	9302	10292.7	7963.2	9472.8	10689	8324.6	31	38	311	26	1482	163.8	983.71
High	374	P20851	C4BPB	C4b-binding protein beta chain OS=Homo sapiens OX=9606 GN=C4BPB PE=1 SV=1	0.952	1.284	1.254	-0.07	0.36	0.33	118.2	112.6	76.5	98.3	86.2	108.2	114455	108961	74103.5	95144	83479.5	104709	92395.1	102759	70642.9	83901.4	79773.8	104709	77	17	324	17	252	28.3	1034.36
High	1172	Q02818	NUCB1	Nucleobindin-1 OS=Homo sapiens OX=9606 GN=NUCB1 PE=1 SV=4	0.963	1.275	1.092	-0.05	0.35	0.13	100.6	96.9	92.2	117.6	92.1	100.6	1223.2	1178.5	1121.1	1429.9	1119.8	1222.6	987.4	1111.5	1068.7	1260.9	1070.1	1222.6	21	7	8	7	461	53.8	24.09
High	566	P06702	S100A9	Protein S100-A9 OS=Homo sapiens OX=9606 GN=S100A9 PE=1 SV=1	1.403	1.275	0.82	0.49	0.35	-0.29	70.3	98.6	113.9	145.1	94.6	77.5	2097.8	2942.8	3398	4331.4	2822	2313.8	1693.5	2775.3	3239.3	3819.6	2696.7	2313.8	55	7	12	7	114	13.2	43.54
High	1018	Q8WVV4	POF1B	Protein POF1B OS=Homo sapiens OX=9606 GN=POF1B PE=1 SV=3	1.004	1.267	1.239	0.01	0.34	0.31	101.7	102.1	91.1	115.4	84.7	105	124.6	125.2	111.6	141.4	103.8	128.6	100.6	118	106.4	124.7	99.2	128.6	4	2	3	2	589	68	5.45
High	127	P09486	SPARC	SPARC OS=Homo sapiens OX=9606 GN=SPARC PE=1 SV=1	0.712	1.266	1.814	-0.49	0.34	0.86	95.4	67.9	95.9	121.4	77.9	141.3	322.3	229.5	324.1	410.2	263.3	477.5	260.2	216.5	309	361.8	251.6	477.5	8	2	4	2	303	34.6	11.84
High	212	P07225	PROS1	Vitamin K-dependent protein S OS=Homo sapiens OX=9606 GN=PROS1 PE=1 SV=1	0.991	1.266	1.26	-0.01	0.34	0.33	115.6	114.6	78.8	99.8	84.6	106.6	184919	183311	126077	159612	135422	170595	149278	172878	120190	140752	129410	170595	52	42	534	42	676	75.1	2147.28
High	1073	P11150	LIPC	Hepatic triacylglycerol lipase OS=Homo sapiens OX=9606 GN=LIPC PE=1 SV=3	1.011	1.259	1.092	0.02	0.33	0.13	105.3	106.6	87	109.4	91.6	100	593.1	599.9	489.5	616.1	515.9	563.2	478.8	565.7	466.6	543.3	493	563.2	8	3	5	3	499	55.9	18.56
High	639	P04406	GAPDH	Glyceraldehyde-3-phosphate dehydrogenase OS=Homo sapiens OX=9606 GN=GAPDH PE=1 SV=3	0.925	1.258	1.065	-0.11	0.33	0.09	98.6	91.3	94.2	118.5	95.6	101.8	5680.4	5256.3	5425.3	6825.6	5503.6	5862.7	4585.6	4957.2	5171.9	6019.1	5259.3	5862.7	55	13	26	13	335	36	96.41
High	1033	Q96QA5	GSDMA	Gasdermin-A OS=Homo sapiens OX=9606 GN=GSDMA PE=1 SV=4	0.975	1.255	0.991	-0.04	0.33	-0.01	100.1	97.6	102	128.1	86.5	85.7	286.6	279.4	292	366.5	247.6	245.2	231.3	263.5	278.4	323.2	236.6	245.2	5	2	2	2	445	49.3	4.54
High	1151	P43652	AFM	Afamin OS=Homo sapiens OX=9606 GN=AFM PE=1 SV=1	0.968	1.254	1.266	-0.05	0.33	0.34	93.7	90.7	92.9	116.5	91	115.2	5581.8	5404.3	5534.3	6939.4	5420.2	6863.5	4505.9	5096.8	5275.8	6119.4	5179.6	6863.5	35	19	28	19	599	69	86.63
High	1097	P01705	IGLV2-23	Immunoglobulin lambda variable 2-23 OS=Homo sapiens OX=9606 GN=IGLV2-23 PE=1 SV=2	0.727	1.254	1.098	-0.46	0.33	0.14	137.9	100.2	74.5	93.4	92.5	101.6	3161.9	2298.8	1708.3	2141.5	2120.6	2329.1	2552.5	2168	1628.5	1888.5	2026.5	2329.1	14	2	9	2	113	11.9	26.88
High	798	A0A0C4DH35	IGHV3-35	Probable non-functional immunoglobulin heavy variable 3-35 OS=Homo sapiens OX=9606 GN=IGHV3-35 PE=1 SV=1	0.82	1.254	0.841	-0.29	0.33	-0.25	109.7	89.9	67.6	84.7	134.7	113.3	6442.1	5279.6	3967.7	4974.9	7910.7	6649.1	5200.4	4979.1	3782.4	4387	7559.6	6649.1	24	3	21	2	117	12.8	58.95
High	478	P05452	CLEC3B	Tetranectin OS=Homo sapiens OX=9606 GN=CLEC3B PE=1 SV=3	1.06	1.249	1.2	0.08	0.32	0.26	105.1	111.5	85.3	106.5	87.1	104.5	121.4	128.7	98.5	123	100.6	120.7	98	121.4	93.9	108.5	96.1	120.7	12	2	2	2	202	22.5	5.62
High	549	P49908	SELENOP	Selenoprotein P OS=Homo sapiens OX=9606 GN=SELENOP PE=1 SV=3	0.897	1.248	1.112	-0.16	0.32	0.15	112.5	100.9	82.6	103	95.2	105.8	5730.5	5140	4207.6	5250.5	4849.9	5393.1	4626	4847.5	4011.2	4630	4634.6	5393.1	11	6	12	6	381	43.2	38.81
High	338	P00450	CP	Ceruloplasmin OS=Homo sapiens OX=9606 GN=CP PE=1 SV=1	0.925	1.247	1.223	-0.11	0.32	0.29	99.4	91.9	88.5	110.4	94.4	115.4	14334.9	13258.9	12766.6	15917.2	13614.2	16649.1	11572	12504.3	12170.4	14036.4	13009.8	16649.1	30	27	60	27	1065	122.1	224.1
High	579	P68104	EEF1A1	Elongation factor 1-alpha 1 OS=Homo sapiens OX=9606 GN=EEF1A1 PE=1 SV=1	1.02	1.247	1.103	0.03	0.32	0.14	101.9	103.9	88.8	110.8	92.6	102.1	1061.2	1082.1	925	1153.9	965	1064.1	856.6	1020.5	881.8	1017.6	922.2	1064.1	4	2	3	2	462	50.1	8.1
High	636	Q9NNX6	CD209	CD209 antigen OS=Homo sapiens OX=9606 GN=CD209 PE=1 SV=1	0.912	1.238	1.06	-0.13	0.31	0.08	103.8	94.7	89.6	111	97.5	103.4	186.9	170.5	161.4	199.8	175.6	186.1	150.9	160.8	153.9	176.2	167.9	186.1	16	2	2	2	404	45.7	5.01
High	664	P0DOX5	#N/A	Immunoglobulin gamma-1 heavy chain OS=Homo sapiens OX=9606 PE=1 SV=2	0.984	1.237	0.977	-0.02	0.31	-0.03	108.3	106.6	81.6	100.9	102.5	100.1	82302.1	81000	61961.7	76633.2	77821.5	76044.3	66439.2	76389.9	59068.1	67577.9	74367	76044.3	59	27	300	15	449	49.3	1092.62
High	1070	P10909	CLU	Clusterin OS=Homo sapiens OX=9606 GN=CLU PE=1 SV=1	1.002	1.233	1.115	0	0.3	0.16	101.8	101.9	91.3	112.6	91	101.5	53813.7	53900.6	48289.6	59537.2	48124.4	53663.1	43441.7	50832.9	46034.5	52502.1	45988.1	53663.1	44	27	194	27	449	52.5	736.23
High	180	P80748	IGLV3-21	Immunoglobulin lambda variable 3-21 OS=Homo sapiens OX=9606 GN=IGLV3-21 PE=1 SV=2	1.041	1.229	1.086	0.06	0.3	0.12	106	110.3	75.4	92.7	103.4	112.2	4483.2	4667.7	3191.9	3922	4373.3	4749.1	3619.1	4402.1	3042.8	3458.6	4179.1	4749.1	49	4	22	2	117	12.4	92.72
High	951	Q09327	MGAT3	Beta-1,4-mannosyl-glycoprotein 4-beta-N-acetylglucosaminyltransferase OS=Homo sapiens OX=9606 GN=MGAT3 PE=1 SV=3	1.186	1.228	1.074	0.25	0.3	0.1	91.6	108.6	83.4	102.4	103.1	110.7	570	675.8	518.9	637.3	641.6	689	460.1	637.4	494.7	562	613.1	689	10	3	4	3	533	61.3	15.93
High	419	P05090	APOD	Apolipoprotein D OS=Homo sapiens OX=9606 GN=APOD PE=1 SV=1	1.04	1.222	1.514	0.06	0.29	0.6	126.5	131.5	66.7	81.5	77	116.7	69488.5	72246.2	36626.2	44764.8	42314.1	64081.9	56095.4	68134.3	34915.7	39475.2	40435.8	64081.9	48	14	165	14	189	21.3	584.33
High	403	Q9Y315	DERA	Deoxyribose-phosphate aldolase OS=Homo sapiens OX=9606 GN=DERA PE=1 SV=2	0.96	1.222	1.112	-0.06	0.29	0.15	107	102.7	95.8	117	84.1	93.5	307.8	295.5	275.5	336.6	241.8	268.9	248.4	278.6	262.6	296.9	231.1	268.9	14	3	3	3	318	35.2	12.76
High	746	P05154	SERPINA5	Plasma serine protease inhibitor OS=Homo sapiens OX=9606 GN=SERPINA5 PE=1 SV=3	1.155	1.222	1.03	0.21	0.29	0.04	99.5	114.9	78.8	96.3	103.6	106.7	3588.9	4144.7	2843	3473.5	3736.6	3849.3	2897.2	3908.8	2710.2	3063.1	3570.7	3849.3	24	10	17	10	406	45.6	57.11
High	884	P02647	APOA1	Apolipoprotein A-I OS=Homo sapiens OX=9606 GN=APOA1 PE=1 SV=1	1.226	1.218	1.014	0.29	0.28	0.02	92.8	113.8	90.9	110.8	95.2	96.4	228897	280592	224190	273145	234592	237761	184780	264622	213721	240869	224178	237761	93	62	918	62	267	30.8	3044.54
High	107	P02765	AHSG	Alpha-2-HS-glycoprotein OS=Homo sapiens OX=9606 GN=AHSG PE=1 SV=2	1.055	1.216	1.106	0.08	0.28	0.15	99.5	105	90.5	110	92.6	102.4	8574.1	9045.9	7796.1	9478.9	7977.1	8821.2	6921.5	8531.1	7432.1	8358.9	7623	8821.2	29	8	31	8	367	39.3	146.6
High	939	P01011	SERPINA3	Alpha-1-antichymotrypsin OS=Homo sapiens OX=9606 GN=SERPINA3 PE=1 SV=2	1.025	1.216	0.945	0.04	0.28	-0.08	95.8	98.2	88.7	107.8	107.7	101.8	8757.7	8973.8	8103.6	9852.8	9842.4	9300.7	7069.7	8463	7725.2	8688.5	9405.5	9300.7	33	16	43	16	423	47.6	150.38
High	668	Q9NX62	BPNT2	Golgi-resident adenosine 3',5'-bisphosphate 3'-phosphatase OS=Homo sapiens OX=9606 GN=BPNT2 PE=1 SV=1	0.89	1.21	0.924	-0.17	0.27	-0.11	111	98.7	91	110.1	98.3	90.9	783.1	696.7	642.6	777.4	693.7	641.3	632.2	657.1	612.6	685.5	662.9	641.3	6	2	3	2	359	38.7	8.43
High	131	Q9Y624	F11R	Junctional adhesion molecule A OS=Homo sapiens OX=9606 GN=F11R PE=1 SV=1	0.912	1.204	1.19	-0.13	0.27	0.25	110.4	100.7	77.7	93.5	99.4	118.2	2881.8	2628.3	2027.8	2441.2	2593.9	3085.9	2326.4	2478.7	1933.1	2152.7	2478.8	3085.9	24	7	13	7	299	32.6	37.74
High	539	P02746	C1QB	Complement C1q subcomponent subunit B OS=Homo sapiens OX=9606 GN=C1QB PE=1 SV=3	0.997	0.83	1.091	0	-0.27	0.13	104.9	104.6	103.5	85.9	96.2	104.9	57739.9	57594.8	56952.1	47287.2	52929.1	57763.4	46611.2	54316.8	54292.4	41699.5	50579.5	57763.4	47	10	264	10	253	26.7	824.35
High	237	A0A075B6H7	IGKV3-7	Probable non-functional immunoglobulin kappa variable 3-7 OS=Homo sapiens OX=9606 GN=IGKV3-7 PE=1 SV=1	1.009	0.83	0.833	0.01	-0.27	-0.26	99	99.9	103.6	86	115.4	96.2	4201.6	4238.9	4396	3648.5	4895.9	4080.1	3391.8	3997.6	4190.7	3217.3	4678.6	4080.1	23	2	18	2	116	12.8	48.95
High	436	P30044	PRDX5	Peroxiredoxin-5, mitochondrial OS=Homo sapiens OX=9606 GN=PRDX5 PE=1 SV=4	1.1	0.829	1.235	0.14	-0.27	0.3	94.2	103.6	112.5	93.3	87.9	108.6	308.7	339.5	368.8	305.8	288.3	356	249.2	320.2	351.5	269.6	275.5	356	14	2	2	2	214	22.1	5.93
High	80	P13671	C6	Complement component C6 OS=Homo sapiens OX=9606 GN=C6 PE=1 SV=3	0.939	0.829	1.164	-0.09	-0.27	0.22	102.6	96.4	114.4	94.8	88.7	103.2	15665.4	14713.1	17456.4	14465.9	13534.4	15750.1	12646.1	13875.7	16641.1	12756.5	12933.6	15750.1	41	31	78	31	934	104.7	258.98
High	953	P02649	APOE	Apolipoprotein E OS=Homo sapiens OX=9606 GN=APOE PE=1 SV=1	1.112	0.828	0.781	0.15	-0.27	-0.36	92.1	102.3	117.2	97.1	107.4	83.9	281730	313195	358808	297196	328547	256741	227430	295369	342052	262078	313963	256741	89	60	1199	60	317	36.1	3896.43
High	988	P07359	GP1BA	Platelet glycoprotein Ib alpha chain OS=Homo sapiens OX=9606 GN=GP1BA PE=1 SV=2	0.878	0.827	1.238	-0.19	-0.27	0.31	108.2	94.9	102.7	84.9	93.5	115.7	4006.5	3516.6	3803.8	3145.8	3462.9	4286.5	3234.3	3316.4	3626.1	2774.1	3309.2	4286.5	12	7	11	7	652	71.5	41.71
High	718	O00151	PDLIM1	PDZ and LIM domain protein 1 OS=Homo sapiens OX=9606 GN=PDLIM1 PE=1 SV=4	1.204	0.827	1.145	0.27	-0.27	0.2	86.9	104.7	115.8	95.8	91.7	105	959.4	1155.1	1278.4	1057.8	1012.4	1159.1	774.5	1089.3	1218.7	932.8	967.5	1159.1	11	3	5	3	329	36	15.63
High	924	P23229	ITGA6	Integrin alpha-6 OS=Homo sapiens OX=9606 GN=ITGA6 PE=1 SV=5	1.049	0.827	1.111	0.07	-0.27	0.15	88	92.3	120.1	99.3	94.9	105.4	5764.5	6047.8	7866.4	6505.3	6215.8	6904.8	4653.5	5703.6	7499.1	5736.6	5939.9	6904.8	29	23	31	23	1130	126.5	117.71
High	1173	A0A087WSY6	IGKV3D-15	Immunoglobulin kappa variable 3D-15 OS=Homo sapiens OX=9606 GN=IGKV3D-15 PE=3 SV=6	1.021	0.827	0.907	0.03	-0.27	-0.14	95.3	97.4	103.9	85.9	114.1	103.4	3399.7	3472.7	3706.7	3065	4068.2	3688.4	2744.5	3275	3533.6	2702.8	3887.6	3688.4	32	4	50	3	115	12.5	137.97
High	896	Q99715	COL12A1	Collagen alpha-1(XII) chain OS=Homo sapiens OX=9606 GN=COL12A1 PE=1 SV=2	1.122	0.825	0.884	0.17	-0.28	-0.18	92.9	104.2	114.3	94.3	103.1	91.1	452.5	507.7	556.9	459.3	502.2	443.8	365.2	478.8	530.9	405	479.9	443.8	3	6	6	6	3063	332.9	18.61
High	1059	Q7Z7G0	ABI3BP	Target of Nesh-SH3 OS=Homo sapiens OX=9606 GN=ABI3BP PE=1 SV=2	0.928	0.825	0.78	-0.11	-0.28	-0.36	94.8	88	120.5	99.4	110.9	86.4	10125	9399.2	12873.9	10620.3	11845.8	9234.7	8173.5	8864.2	12272.7	9365.4	11320	9234.7	21	17	40	17	1068	117.8	144.65
High	1079	P00918	CA2	Carbonic anhydrase 2 OS=Homo sapiens OX=9606 GN=CA2 PE=1 SV=2	1.043	0.824	1.168	0.06	-0.28	0.22	85.8	89.5	118.1	97.4	96.5	112.8	515.7	537.9	710.3	585.5	580.4	678.2	416.3	507.3	677.1	516.3	554.6	678.2	11	2	2	2	260	29.2	8.13
High	1156	Q16610	ECM1	Extracellular matrix protein 1 OS=Homo sapiens OX=9606 GN=ECM1 PE=1 SV=2	0.887	0.824	0.918	-0.17	-0.28	-0.12	112.1	99.5	108.4	89.3	99.4	91.2	25701.8	22799.9	24852.8	20478.3	22791.3	20913.6	20748.1	21502.2	23692.2	18058.5	21779.5	20913.6	47	22	120	22	540	60.6	417.4
High	79	P01768	IGHV3-30	Immunoglobulin heavy variable 3-30 OS=Homo sapiens OX=9606 GN=IGHV3-30 PE=1 SV=2	0.861	0.824	0.771	-0.22	-0.28	-0.38	111.7	96.1	97.5	80.3	121.1	93.3	53602.9	46139.5	46802.2	38561	58112.5	44779	43271.5	43513.5	44616.5	34004.5	55532.8	44779	50	9	141	3	117	12.9	427.1
High	637	O00194	RAB27B	Ras-related protein Rab-27B OS=Homo sapiens OX=9606 GN=RAB27B PE=1 SV=4	0.999	0.823	1.152	0	-0.28	0.2	88.1	88	111.3	91.6	102.7	118.3	1890.6	1887.9	2390	1966.2	2204.3	2539.7	1526.2	1780.5	2278.4	1733.9	2106.5	2539.7	33	6	8	6	218	24.6	22.01
High	995	P07437	TUBB	Tubulin beta chain OS=Homo sapiens OX=9606 GN=TUBB PE=1 SV=2	1.02	0.823	1.133	0.03	-0.28	0.18	90.7	92.5	110.9	91.2	100.7	114	2104.5	2146.8	2573.3	2117.3	2336.3	2646.3	1698.9	2024.6	2453.1	1867.1	2232.6	2646.3	44	16	37	4	444	49.6	120.39
High	174	P08567	PLEK	Pleckstrin OS=Homo sapiens OX=9606 GN=PLEK PE=1 SV=3	1.159	0.822	1.102	0.21	-0.28	0.14	82.5	95.6	110	90.4	105.4	116.1	2834.9	3285.6	3780.9	3108.3	3621.8	3990.7	2288.5	3098.6	3604.3	2741	3461	3990.7	33	9	21	9	350	40.1	96.04
High	1043	P61088	UBE2N	Ubiquitin-conjugating enzyme E2 N OS=Homo sapiens OX=9606 GN=UBE2N PE=1 SV=1	1.054	0.821	1.258	0.08	-0.28	0.33	91.7	96.7	111.7	91.7	92.2	115.9	189.5	199.8	230.7	189.4	190.4	239.5	153	188.4	220	167.1	182	239.5	16	2	2	2	152	17.1	6.49
High	271	P00739	HPR	Haptoglobin-related protein OS=Homo sapiens OX=9606 GN=HPR PE=2 SV=2	0.893	0.821	0.993	-0.16	-0.28	-0.01	100.4	89.7	110.4	90.7	104.7	104	37438.8	33442	41174.6	33804.7	39051.2	38778.2	30222.9	31538.6	39251.8	29810.2	37317.7	38778.2	67	33	769	12	348	39	2520.43
High	176	P00742	F10	Coagulation factor X OS=Homo sapiens OX=9606 GN=F10 PE=1 SV=2	0.964	0.818	1.139	-0.05	-0.29	0.19	97.7	94.2	115	94.1	93	106	4207.8	4057.8	4951.5	4052.3	4005.5	4564.3	3396.8	3826.9	4720.3	3573.4	3827.7	4564.3	22	11	20	11	488	54.7	70.54
High	958	Q13418	ILK	Integrin-linked protein kinase OS=Homo sapiens OX=9606 GN=ILK PE=1 SV=2	1.01	0.817	1.265	0.01	-0.29	0.34	90.9	91.7	113.5	92.7	93.2	118	5582.6	5636.3	6972.1	5696.6	5729.2	7249.4	4506.6	5315.5	6646.5	5023.4	5474.9	7249.4	27	10	23	10	452	51.4	59.57
High	402	O00187	MASP2	Mannan-binding lectin serine protease 2 OS=Homo sapiens OX=9606 GN=MASP2 PE=1 SV=4	0.916	0.817	1.156	-0.13	-0.29	0.21	103.9	95.2	109.1	89.1	94	108.7	13416.7	12286.2	14082.4	11501.2	12133.4	14024.8	10830.7	11586.9	13424.7	10142.1	11594.8	14024.8	30	17	67	17	686	75.7	258.25
High	977	P07360	C8G	Complement component C8 gamma chain OS=Homo sapiens OX=9606 GN=C8G PE=1 SV=3	0.974	0.816	1.573	-0.04	-0.29	0.65	88.3	85.9	112	91.4	86.5	136	3483.5	3391.2	4419.3	3605.9	3412.3	5367.3	2812.1	3198.2	4213	3179.9	3260.8	5367.3	63	10	22	10	202	22.3	79.16
High	1163	P08311	CTSG	Cathepsin G OS=Homo sapiens OX=9606 GN=CTSG PE=1 SV=2	0.913	0.816	1.259	-0.13	-0.29	0.33	103.5	94.4	107.7	87.9	91.4	115.1	1328.5	1212.4	1382	1128.1	1173.9	1477.5	1072.5	1143.4	1317.5	994.8	1121.8	1477.5	23	5	7	5	255	28.8	21.93
High	881	P30740	SERPINB1	Leukocyte elastase inhibitor OS=Homo sapiens OX=9606 GN=SERPINB1 PE=1 SV=1	1.1	0.815	0.972	0.14	-0.3	-0.04	92	101.2	104.8	85.4	109.9	106.8	319.8	351.7	364.4	296.9	382.1	371.2	258.2	331.7	347.4	261.8	365.1	371.2	9	2	2	2	379	42.7	9.15
High	28	P05106	ITGB3	Integrin beta-3 OS=Homo sapiens OX=9606 GN=ITGB3 PE=1 SV=2	1.051	0.814	1.146	0.07	-0.3	0.2	82.7	86.9	125.7	102.3	94.3	108.1	20520.9	21559.8	31187.2	25393.1	23410.5	26833.3	16565.7	20332.7	29730.7	22392.6	22371.3	26833.3	39	29	91	29	788	87	381.61
High	738	P10643	C7	Complement component C7 OS=Homo sapiens OX=9606 GN=C7 PE=1 SV=2	0.998	0.813	1.157	0	-0.3	0.21	96.9	96.7	117.7	95.7	89.5	103.5	17175	17145.7	20870.6	16963	15857.8	18351.4	13864.7	16169.9	19895.9	14958.5	15153.9	18351.4	53	37	88	37	843	93.5	309.13
High	1104	Q9BWP8	COLEC11	Collectin-11 OS=Homo sapiens OX=9606 GN=COLEC11 PE=1 SV=1	1.015	0.813	0.947	0.02	-0.3	-0.08	100.6	102.1	115.3	93.7	96.7	91.6	9921.8	10069.1	11372.3	9243.2	9541.7	9038.3	8009.4	9496	10841.2	8150.9	9118.1	9038.3	33	10	50	10	271	28.6	201
High	251	Q15485	FCN2	Ficolin-2 OS=Homo sapiens OX=9606 GN=FCN2 PE=1 SV=2	0.909	0.812	0.778	-0.14	-0.3	-0.36	92.3	83.9	120.9	98.2	115.1	89.6	49400.6	44903.3	64716	52532.4	61618.6	47949.1	39879.2	42347.7	61693.8	46324.9	58883.4	47949.1	58	17	170	15	313	34	581.92
High	695	Q9NY65	TUBA8	Tubulin alpha-8 chain OS=Homo sapiens OX=9606 GN=TUBA8 PE=1 SV=1	1.06	0.811	1.386	0.08	-0.3	0.47	85.2	90.2	114.1	92.6	91.3	126.5	877.2	929.5	1175.7	954	940.2	1303	708.2	876.6	1120.8	841.3	898.5	1303	24	10	21	3	449	50.1	75.89
High	1084	P02745	C1QA	Complement C1q subcomponent subunit A OS=Homo sapiens OX=9606 GN=C1QA PE=1 SV=2	0.986	0.811	1.129	-0.02	-0.3	0.17	105.8	104.2	105.4	85.4	93.6	105.6	30314.1	29877.7	30198	24485.6	26815.5	30268.5	24471.4	28177.2	28787.8	21592.2	25625.1	30268.5	44	11	116	11	245	26	425.72
High	856	Q12913	PTPRJ	Receptor-type tyrosine-protein phosphatase eta OS=Homo sapiens OX=9606 GN=PTPRJ PE=1 SV=3	0.968	0.81	1.112	-0.05	-0.3	0.15	90.5	87.5	119.6	96.8	97.4	108.3	5132.7	4966	6784.2	5494.3	5524.7	6143.3	4143.5	4683.4	6467.4	4845.1	5279.4	6143.3	12	14	25	14	1337	145.9	87.03
High	672	Q15691	MAPRE1	Microtubule-associated protein RP/EB family member 1 OS=Homo sapiens OX=9606 GN=MAPRE1 PE=1 SV=3	0.803	0.809	1.174	-0.32	-0.31	0.23	114.8	92.2	110.2	89.2	89	104.5	3228.1	2592	3098.2	2506.7	2503.2	2938.1	2605.9	2444.5	2953.5	2210.5	2392.1	2938.1	10	2	10	2	268	30	40.69
High	71	P01031	C5	Complement C5 OS=Homo sapiens OX=9606 GN=C5 PE=1 SV=4	1.02	0.807	1.164	0.03	-0.31	0.22	95.8	97.8	118.8	95.9	88.6	103.1	32597.7	33262.9	40433.1	32631.6	30137.7	35077.1	26314.8	31369.8	38544.8	28775.7	28799.9	35077.1	37	63	133	63	1676	188.2	437.35
High	697	P01019	AGT	Angiotensinogen OS=Homo sapiens OX=9606 GN=AGT PE=1 SV=3	0.958	0.806	1.11	-0.06	-0.31	0.15	102.5	98.2	111.3	89.8	94	104.3	9077.6	8693.6	9856	7948.6	8323.4	9238.8	7328	8198.8	9395.8	7009.4	7953.9	9238.8	24	11	36	11	485	53.1	140.81
High	823	P23471	PTPRZ1	Receptor-type tyrosine-protein phosphatase zeta OS=Homo sapiens OX=9606 GN=PTPRZ1 PE=1 SV=4	1.003	0.805	0.867	0	-0.31	-0.21	99.8	100.1	113	90.9	105.1	91.1	2397	2403.7	2712.6	2182.6	2523	2186.4	1935	2266.9	2585.9	1924.7	2411	2186.4	5	9	12	9	2315	254.4	42.39
High	1119	P01767	IGHV3-53	Immunoglobulin heavy variable 3-53 OS=Homo sapiens OX=9606 GN=IGHV3-53 PE=1 SV=2	1.181	0.804	0.92	0.24	-0.31	-0.12	101.3	119.6	103.7	83.4	100	92	333.5	394.1	341.6	274.8	329.3	302.9	269.3	371.6	325.7	242.3	314.7	302.9	45	8	118	2	116	12.8	351.83
High	151	A0A075B6H9	IGLV4-69	Immunoglobulin lambda variable 4-69 OS=Homo sapiens OX=9606 GN=IGLV4-69 PE=1 SV=1	1.005	0.804	0.9	0.01	-0.32	-0.15	91.6	92	108.1	86.9	116.5	104.8	10465.2	10513	12358.6	9932	13315.4	11979.5	8448.1	9914.7	11781.4	8758.4	12724.3	11979.5	44	5	51	5	119	12.8	184.33
High	252	Q15582	TGFBI	Transforming growth factor-beta-induced protein ig-h3 OS=Homo sapiens OX=9606 GN=TGFBI PE=1 SV=1	0.999	0.803	1.05	0	-0.32	0.07	97.4	97.3	115	92.3	96.5	101.4	11977.6	11964.4	14140.4	11348.5	11868.8	12461	9669.1	11283.5	13480.1	10007.5	11341.9	12461	39	22	57	22	683	74.6	178.09
High	381	P10124	SRGN	Serglycin OS=Homo sapiens OX=9606 GN=SRGN PE=1 SV=3	1.039	0.803	0.908	0.05	-0.32	-0.14	90.2	93.7	123.6	99.3	101.3	92	7177.2	7455.7	9833.5	7897.2	8059.4	7316.8	5793.9	7031.4	9374.3	6964	7701.7	7316.8	42	7	36	7	158	17.6	123.96
High	767	P20701	ITGAL	Integrin alpha-L OS=Homo sapiens OX=9606 GN=ITGAL PE=1 SV=3	1.023	0.802	0.91	0.03	-0.32	-0.14	91.8	93.9	122.7	98.4	101.1	92.1	314.2	321.4	420.2	337	346.3	315.3	253.6	303.1	400.5	297.2	330.9	315.3	2	2	2	2	1170	128.7	9
High	762	P30626	SRI	Sorcin OS=Homo sapiens OX=9606 GN=SRI PE=1 SV=1	0.913	0.801	0.993	-0.13	-0.32	-0.01	103.4	94.4	107.6	86.2	104.6	103.8	752.1	686.9	782.8	627.2	760.7	755.4	607.1	647.8	746.3	553.1	726.9	755.4	11	2	2	2	198	21.7	3.93
High	63	P02747	C1QC	Complement C1q subcomponent subunit C OS=Homo sapiens OX=9606 GN=C1QC PE=1 SV=3	1.008	0.8	1.098	0.01	-0.32	0.13	102.2	103	109.3	87.5	94.4	103.6	25527	25722.5	27302.4	21843.4	23582.1	25887.1	20606.9	24258.5	26027.4	19262.3	22535.3	25887.1	40	8	102	8	245	25.8	373.22
High	280	P26022	PTX3	Pentraxin-related protein PTX3 OS=Homo sapiens OX=9606 GN=PTX3 PE=1 SV=3	0.93	0.799	0.871	-0.11	-0.32	-0.2	94.9	88.2	115.3	92.1	112	97.5	996.5	926.3	1210.8	966.8	1175.8	1024.1	804.4	873.5	1154.2	852.6	1123.6	1024.1	19	5	8	5	381	41.9	34.41
High	563	P01023	A2M	Alpha-2-macroglobulin OS=Homo sapiens OX=9606 GN=A2M PE=1 SV=3	0.934	0.796	1.149	-0.1	-0.33	0.2	111.2	103.8	101.4	80.7	94.5	108.5	763223	712481	695890	553757	648750	745132	616120	671930	663392	488323	619951	745132	78	148	3027	136	1474	163.2	10831.8
High	335	P21291	CSRP1	Cysteine and glycine-rich protein 1 OS=Homo sapiens OX=9606 GN=CSRP1 PE=1 SV=3	1.161	0.796	1.129	0.22	-0.33	0.18	88	102.2	112.6	89.6	97.5	110.1	201	233.5	257.2	204.6	222.7	251.5	162.3	220.2	245.2	180.4	212.8	251.5	17	2	3	2	193	20.6	9.58
High	224	P62328	TMSB4X	Thymosin beta-4 OS=Homo sapiens OX=9606 GN=TMSB4X PE=1 SV=2	1.073	0.795	1.101	0.1	-0.33	0.14	84.3	90.5	125	99.5	95.6	105.2	823	883.5	1221.2	971.4	933.3	1027.9	664.4	833.2	1164.2	856.6	891.9	1027.9	55	3	4	3	44	5.1	11.35
High	776	P08514	ITGA2B	Integrin alpha-IIb OS=Homo sapiens OX=9606 GN=ITGA2B PE=1 SV=3	1.021	0.794	1.148	0.03	-0.33	0.2	87.5	89.3	126.5	100.4	91.4	104.9	23611.6	24117.5	34150.7	27114.3	24675.1	28320.9	19060.7	22744.8	32555.9	23910.4	23579.7	28320.9	36	33	115	33	1039	113.3	471.34
High	885	Q99784	OLFM1	Noelin OS=Homo sapiens OX=9606 GN=OLFM1 PE=1 SV=4	1.072	0.793	1.02	0.1	-0.33	0.03	99.5	106.6	103.4	82	103.2	105.3	788.1	844.8	819.3	649.8	817.7	834.3	636.2	796.7	781	573	781.4	834.3	6	3	4	3	485	55.3	15.03
High	1162	P68366	TUBA4A	Tubulin alpha-4A chain OS=Homo sapiens OX=9606 GN=TUBA4A PE=1 SV=1	1.043	0.792	1.268	0.06	-0.34	0.34	87.4	91.2	113.4	89.8	96.2	122	4114.7	4292.5	5337.8	4228.1	4530.1	5744.3	3321.6	4048.2	5088.6	3728.5	4329	5744.3	36	15	38	5	448	49.9	126.62
High	44	A0A0B4J2D9	IGKV1D-13	Immunoglobulin kappa variable 1D-13 OS=Homo sapiens OX=9606 GN=IGKV1D-13 PE=3 SV=1	1.047	0.79	1.192	0.07	-0.34	0.25	87.7	91.8	100.7	79.6	109.5	130.6	878.3	919.9	1008.9	797	1097	1308.2	709	867.5	961.8	702.8	1048.3	1308.2	32	3	8	3	117	12.6	35.3
High	1054	P14780	MMP9	Matrix metalloproteinase-9 OS=Homo sapiens OX=9606 GN=MMP9 PE=1 SV=3	0.891	0.789	1.345	-0.17	-0.34	0.43	101.6	90.5	105.9	83.6	93.1	125.2	326.8	291.2	340.7	268.7	299.5	402.8	263.8	274.6	324.8	237	286.2	402.8	6	3	3	3	707	78.4	6.97
High	608	Q14008	CKAP5	Cytoskeleton-associated protein 5 OS=Homo sapiens OX=9606 GN=CKAP5 PE=1 SV=3	0.94	0.788	1.348	-0.09	-0.34	0.43	98.2	92.2	112.9	88.9	88.5	119.3	84.4	79.3	97	76.4	76.1	102.5	68.1	74.8	92.5	67.4	72.7	102.5	1	2	2	2	2032	225.4	6.33
High	586	P13987	CD59	CD59 glycoprotein OS=Homo sapiens OX=9606 GN=CD59 PE=1 SV=1	0.995	0.787	0.938	-0.01	-0.35	-0.09	90.7	90.2	123.3	97	102.6	96.2	2414.2	2401.6	3282.6	2581.9	2733	2562.2	1948.9	2264.9	3129.3	2276.8	2611.7	2562.2	25	3	10	3	128	14.2	36.91
High	287	P00738	HP	Haptoglobin OS=Homo sapiens OX=9606 GN=HP PE=1 SV=1	0.953	0.786	1.357	-0.07	-0.35	0.44	99.4	94.7	107.7	84.6	90.6	123	348244	331719	377165	296401	317413	430799	281124	312840	359552	261377	303323	430799	76	42	1322	21	406	45.2	4502.02
High	493	P0DJI8	SAA1	Serum amyloid A-1 protein OS=Homo sapiens OX=9606 GN=SAA1 PE=1 SV=1	0.806	0.784	1.077	-0.31	-0.35	0.11	114.1	92	116.7	91.5	89.5	96.4	1510.1	1217.1	1544.4	1210.6	1184.1	1275.3	1219	1147.8	1472.3	1067.5	1131.5	1275.3	68	7	33	2	122	13.5	143.77
High	1154	P10586	PTPRF	Receptor-type tyrosine-protein phosphatase F OS=Homo sapiens OX=9606 GN=PTPRF PE=1 SV=2	0.926	0.782	1.182	-0.11	-0.36	0.24	110.2	102	99.3	77.6	96.6	114.2	615.6	569.8	554.4	433.3	539.7	638	496.9	537.3	528.5	382.1	515.8	638	4	4	4	4	1907	212.7	13.79
High	768	P06310	IGKV2-30	Immunoglobulin kappa variable 2-30 OS=Homo sapiens OX=9606 GN=IGKV2-30 PE=3 SV=2	0.904	0.779	0.864	-0.15	-0.36	-0.21	111.6	100.9	101.1	78.8	111.4	96.3	34230.8	30940.8	31003.8	24159.5	34185.5	29546	27633.2	29179.8	29556	21304.7	32668	29546	42	5	93	3	120	13.2	335.53
High	757	P04275	VWF	von Willebrand factor OS=Homo sapiens OX=9606 GN=VWF PE=1 SV=4	1.042	0.779	0.821	0.06	-0.36	-0.29	88.3	92	128.2	99.8	105.3	86.4	436626	454948	634038	493664	520908	427405	352471	429055	604429	435331	497784	427405	61	168	2190	168	2813	309.1	8013.13
High	733	P27918	CFP	Properdin OS=Homo sapiens OX=9606 GN=CFP PE=1 SV=2	0.757	0.778	1.076	-0.4	-0.36	0.11	112.5	85.2	113	87.9	97	104.4	18976.7	14371	19052.4	14819.9	16358.3	17607.8	15319.2	13553.1	18162.6	13068.7	15632.2	17607.8	34	14	102	14	469	51.2	360.71
High	950	Q9Y6R7	FCGBP	IgGFc-binding protein OS=Homo sapiens OX=9606 GN=FCGBP PE=1 SV=3	0.994	0.776	0.805	-0.01	-0.37	-0.31	91.2	90.7	128.5	99.7	105.2	84.7	138546	137678	195078	151448	159790	128606	111842	129842	185968	133552	152697	128606	46	130	735	130	5405	571.6	2942.18
High	693	P23470	PTPRG	Receptor-type tyrosine-protein phosphatase gamma OS=Homo sapiens OX=9606 GN=PTPRG PE=1 SV=4	0.915	0.774	1.363	-0.13	-0.37	0.45	110.3	101	105.9	81.9	85	115.8	543.2	497.2	521.5	403.4	418.4	570.3	438.5	468.9	497.2	355.8	399.9	570.3	2	2	2	2	1445	161.9	7.15
High	112	P07996	THBS1	Thrombospondin-1 OS=Homo sapiens OX=9606 GN=THBS1 PE=1 SV=2	0.95	0.774	1.033	-0.07	-0.37	0.05	98.5	93.5	118.3	91.5	97.4	100.7	172523	163834	207292	160346	170702	176361	139271	154509	197611	141399	163124	176361	52	74	699	73	1170	129.3	2646.67
High	243	P59998	ARPC4	Actin-related protein 2/3 complex subunit 4 OS=Homo sapiens OX=9606 GN=ARPC4 PE=1 SV=3	1.247	0.773	1.269	0.32	-0.37	0.34	84.7	105.6	124.5	96.2	83.3	105.7	822.8	1025.7	1208.8	934	808.7	1026.4	664.2	967.4	1152.4	823.6	772.8	1026.4	17	4	5	4	168	19.7	13.31
High	663	P02452	COL1A1	Collagen alpha-1(I) chain OS=Homo sapiens OX=9606 GN=COL1A1 PE=1 SV=6	0.99	0.773	0.799	-0.01	-0.37	-0.32	87.4	86.5	128.4	99.2	110.3	88.2	9541.9	9445.1	14016.1	10830.8	12047.4	9631	7702.8	8907.5	13361.6	9551	11512.6	9631	12	16	57	16	1464	138.8	211.95
High	37	Q15063	POSTN	Periostin OS=Homo sapiens OX=9606 GN=POSTN PE=1 SV=2	1.002	0.772	0.892	0	-0.37	-0.17	95.3	95.4	122	94.2	102.1	91	6118.9	6129.4	7838.2	6049.9	6554.2	5844	4939.6	5780.5	7472.2	5335	6263.3	5844	27	18	26	18	836	93.3	103.08
High	387	P01817	IGHV2-5	Immunoglobulin heavy variable 2-5 OS=Homo sapiens OX=9606 GN=IGHV2-5 PE=1 SV=2	0.953	0.765	0.772	-0.07	-0.39	-0.37	101	96.3	114.7	87.8	112.9	87.2	5962.2	5681.7	6770	5179.9	6663	5145.9	4813.1	5358.4	6453.9	4567.8	6367.2	5145.9	40	4	20	4	119	13.2	79.47
High	712	P0DOY2	IGLC2	Immunoglobulin lambda constant 2 OS=Homo sapiens OX=9606 GN=IGLC2 PE=1 SV=1	1.084	0.764	0.834	0.12	-0.39	-0.26	87.1	94.4	116.2	88.8	116.5	97.1	38471.2	41722	51341	39223	51481.2	42918.4	31056.3	39347.4	48943.4	34588.3	49195.9	42918.4	96	14	310	7	106	11.3	1274.43
High	832	P11586	MTHFD1	C-1-tetrahydrofolate synthase, cytoplasmic OS=Homo sapiens OX=9606 GN=MTHFD1 PE=1 SV=4	0.884	0.762	1.261	-0.18	-0.39	0.33	111.5	98.6	112.2	85.5	85	107.2	489	432.5	492.3	374.9	373.1	470.4	394.7	407.9	469.3	330.6	356.5	470.4	2	2	2	2	935	101.5	5.75
High	526	Q13093	PLA2G7	Platelet-activating factor acetylhydrolase OS=Homo sapiens OX=9606 GN=PLA2G7 PE=1 SV=1	1.182	0.761	1.029	0.24	-0.39	0.04	96.6	114.2	107.3	81.6	98.7	101.6	10039	11869.3	11147.8	8482.7	10253.1	10555.3	8104.1	11193.8	10627.2	7480.3	9798	10555.3	42	17	40	17	441	50	150.42
High	847	Q08722	CD47	Leukocyte surface antigen CD47 OS=Homo sapiens OX=9606 GN=CD47 PE=1 SV=1	1.031	0.76	0.97	0.04	-0.4	-0.04	89.4	92.1	125.7	95.6	100.2	97.1	716.8	738.8	1007.9	766.5	803.3	779.1	578.7	696.7	960.9	675.9	767.7	779.1	5	2	3	2	323	35.2	6.33
High	235	P02461	COL3A1	Collagen alpha-1(III) chain OS=Homo sapiens OX=9606 GN=COL3A1 PE=1 SV=4	0.996	0.758	0.894	-0.01	-0.4	-0.16	91.4	91.1	128.6	97.5	101	90.4	1460.5	1454.5	2054.4	1556.9	1613.4	1443	1179	1371.7	1958.5	1372.9	1541.8	1443	5	6	10	6	1466	138.5	31.35
High	457	P02462	COL4A1	Collagen alpha-1(IV) chain OS=Homo sapiens OX=9606 GN=COL4A1 PE=1 SV=4	0.865	0.757	0.802	-0.21	-0.4	-0.32	102.2	88.5	118	89.3	112	89.9	754.9	653.3	871.8	659.7	827.4	663.9	609.4	616.1	831.1	581.7	790.7	663.9	2	2	6	2	1669	160.5	14.73
High	87	P02042	HBD	Hemoglobin subunit delta OS=Homo sapiens OX=9606 GN=HBD PE=1 SV=2	1.105	0.756	1.347	0.14	-0.4	0.43	93.2	103.1	112.5	85	87.8	118.3	7317.7	8089.6	8833.3	6673.6	6892.4	9284.9	5907.3	7629.2	8420.8	5885	6586.4	9284.9	90	14	88	8	147	16	328.7
High	1130	P37802	TAGLN2	Transgelin-2 OS=Homo sapiens OX=9606 GN=TAGLN2 PE=1 SV=3	1.125	0.754	1.075	0.17	-0.41	0.1	82.2	92.5	121.6	91.7	102.2	109.9	2358	2651.9	3486.8	2630.5	2930.3	3150.8	1903.5	2501	3324	2319.6	2800.3	3150.8	39	8	12	8	199	22.4	36.84
High	1132	Q9ULI3	HEG1	Protein HEG homolog 1 OS=Homo sapiens OX=9606 GN=HEG1 PE=1 SV=3	0.964	0.75	0.888	-0.05	-0.42	-0.17	96	92.5	125.4	94	101.8	90.4	10468	10093.3	13673.7	10254.3	11102.6	9855.6	8450.4	9518.9	13035.2	9042.6	10609.8	9855.6	13	14	32	14	1381	147.4	109.25
High	852	Q9BXR6	CFHR5	Complement factor H-related protein 5 OS=Homo sapiens OX=9606 GN=CFHR5 PE=1 SV=1	0.896	0.746	1.213	-0.16	-0.42	0.28	105.9	94.9	114.7	85.6	89.8	109	3018	2702.6	3268.9	2439.6	2559.1	3104.6	2436.3	2548.8	3116.2	2151.3	2445.5	3104.6	10	5	9	4	569	64.4	29.2
High	9	P05164	MPO	Myeloperoxidase OS=Homo sapiens OX=9606 GN=MPO PE=1 SV=1	0.933	0.746	1.136	-0.1	-0.42	0.18	100.9	94.1	116	86.5	94.8	107.7	1762.7	1644.9	2026.6	1511.8	1657.1	1882.2	1423	1551.2	1932	1333.2	1583.6	1882.2	13	9	10	7	745	83.8	30.7
High	557	P06681	C2	Complement C2 OS=Homo sapiens OX=9606 GN=C2 PE=1 SV=2	0.925	0.745	1.073	-0.11	-0.43	0.1	95.9	88.7	127.8	95.2	92.8	99.7	2137.8	1978	2849.8	2122.3	2070.7	2222.8	1725.8	1865.4	2716.7	1871.6	1978.8	2222.8	11	7	10	7	752	83.2	28.18
High	366	Q9NY97	B3GNT2	N-acetyllactosaminide beta-1,3-N-acetylglucosaminyltransferase 2 OS=Homo sapiens OX=9606 GN=B3GNT2 PE=1 SV=2	0.972	0.742	1.092	-0.04	-0.43	0.13	103.4	100.5	113.4	84.1	94.9	103.6	703.3	683.8	771.4	572.4	645.6	704.8	567.7	644.9	735.4	504.8	617	704.8	11	3	4	3	397	46	11.04
High	527	P13611	VCAN	Versican core protein OS=Homo sapiens OX=9606 GN=VCAN PE=1 SV=3	0.966	0.738	0.928	-0.05	-0.44	-0.11	91.6	88.4	128.3	94.7	102.2	94.8	13922.7	13442.6	19497.3	14392	15532.7	14414.7	11239.3	12677.5	18586.7	12691.4	14843.2	14414.7	7	23	49	23	3396	372.6	166.38
High	336	P01732	CD8A	T-cell surface glycoprotein CD8 alpha chain OS=Homo sapiens OX=9606 GN=CD8A PE=1 SV=1	0.958	0.738	0.676	-0.06	-0.44	-0.56	91.5	87.7	124	91.5	122.5	82.8	267.6	256.5	362.8	267.7	358.3	242.2	216	241.9	345.8	236.1	342.4	242.2	12	2	2	2	235	25.7	7.96
High	106	A0A075B6I0	IGLV8-61	Immunoglobulin lambda variable 8-61 OS=Homo sapiens OX=9606 GN=IGLV8-61 PE=3 SV=7	0.993	0.737	0.652	-0.01	-0.44	-0.62	103.6	102.9	118.1	87.1	113.9	74.3	18179.3	18053	20721.8	15276.7	19987.5	13033.7	14675.5	17025.5	19754.1	13471.5	19100.2	13033.7	20	3	41	3	122	12.8	145.79
High	927	A0A0C4DH43	IGHV2-70D	Immunoglobulin heavy variable 2-70D OS=Homo sapiens OX=9606 GN=IGHV2-70D PE=3 SV=1	1.098	0.736	0.7	0.13	-0.44	-0.52	84.4	92.6	108.5	79.8	138.1	96.6	2054	2254.2	2640.2	1942	3362.4	2352.3	1658.1	2125.9	2516.9	1712.6	3213.2	2352.3	50	6	12	3	119	13.3	45.36
High	694	P49747	COMP	Cartilage oligomeric matrix protein OS=Homo sapiens OX=9606 GN=COMP PE=1 SV=2	0.913	0.726	0.985	-0.13	-0.46	-0.02	103.2	94.3	120.1	87.2	98.3	96.9	7305	6671.8	8495.8	6169.6	6958.2	6854	5897	6292.1	8099.1	5440.5	6649.3	6854	38	17	40	15	757	82.8	160.07
High	58	Q658P3	STEAP3	Metalloreductase STEAP3 OS=Homo sapiens OX=9606 GN=STEAP3 PE=1 SV=2	0.894	0.725	1.063	-0.16	-0.46	0.09	103	92.1	121.5	88	94.7	100.7	755.5	675.4	891.2	645.9	695.1	739	609.9	636.9	849.6	569.5	664.2	739	4	2	3	2	488	54.6	8.8
High	750	Q08431	MFGE8	Lactadherin OS=Homo sapiens OX=9606 GN=MFGE8 PE=1 SV=3	1.01	0.722	0.891	0.01	-0.47	-0.17	92.2	93.1	129.1	93.2	101.7	90.6	1349.7	1362.7	1889.3	1364.2	1487.7	1325.9	1089.6	1285.2	1801	1203	1421.6	1325.9	13	5	5	5	387	43.1	18.92
High	696	P62805	H4C1	Histone H4 OS=Homo sapiens OX=9606 GN=H4-16 PE=1 SV=2	0.775	0.721	1.049	-0.37	-0.47	0.07	109.7	85	122.5	88.3	95	99.6	8024	6217.2	8960	6456.1	6949	7287.5	6477.5	5863.4	8541.6	5693.2	6640.5	7287.5	51	6	34	6	103	11.4	103.54
High	359	P04432	IGKV1D-39	Immunoglobulin kappa variable 1D-39 OS=Homo sapiens OX=9606 GN=IGKV1D-39 PE=3 SV=2	1.181	0.72	0.727	0.24	-0.47	-0.46	80.3	94.9	123.8	89.1	122.7	89.2	3229.8	3814.9	4976.3	3582.4	4933	3587.2	2607.3	3597.7	4743.9	3159.1	4714.1	3587.2	32	4	19	3	117	12.7	83.22
High	440	P01780	IGHV3-7	Immunoglobulin heavy variable 3-7 OS=Homo sapiens OX=9606 GN=IGHV3-7 PE=1 SV=2	0.936	0.716	0.7	-0.1	-0.48	-0.51	103.2	96.5	112.3	80.4	122.1	85.5	43267.1	40476.9	47120.2	33736.2	51190.6	35858.6	34927.8	38173.2	44919.7	29749.8	48918.3	35858.6	51	14	167	8	117	12.9	480.61
High	877	P0C0L4	C4A	Complement C4-A OS=Homo sapiens OX=9606 GN=C4A PE=1 SV=2	0.975	0.714	1.106	-0.04	-0.49	0.15	100.3	97.8	124.8	89.1	89.3	98.7	89186	86959.5	110987	79217.6	79363.8	87791.5	71996.4	82010.2	105804	69856.9	75840.9	87791.5	53	88	431	6	1744	192.7	1511.3
High	1055	P02786	TFRC	Transferrin receptor protein 1 OS=Homo sapiens OX=9606 GN=TFRC PE=1 SV=2	0.945	0.714	0.875	-0.08	-0.49	-0.19	96.9	91.6	128.2	91.6	102.3	89.5	15074.3	14250.8	19949.5	14247.3	15908.5	13917.8	12168.9	13439.7	19017.8	12563.8	15202.3	13917.8	42	30	65	30	760	84.8	227.62
High	411	P68871	HBB	Hemoglobin subunit beta OS=Homo sapiens OX=9606 GN=HBB PE=1 SV=2	1.261	0.697	1.488	0.34	-0.52	0.57	87.4	110.2	117.5	81.9	81.6	121.4	29724.7	37494.2	39981.7	27848.2	27740.3	41291.1	23995.6	35360.2	38114.6	24557.5	26508.9	41291.1	91	15	168	9	147	16	651.46
High	655	P01833	PIGR	Polymeric immunoglobulin receptor OS=Homo sapiens OX=9606 GN=PIGR PE=1 SV=4	0.835	0.697	1.169	-0.26	-0.52	0.23	113.6	94.8	109.8	76.5	94.6	110.6	46803.6	39064.7	45263.4	31547.2	39007.1	45594.4	37782.7	36841.3	43149.6	27819.4	37275.6	45594.4	41	29	141	29	764	83.2	607.52
High	741	P0DOX4	#N/A	Immunoglobulin epsilon heavy chain OS=Homo sapiens OX=9606 PE=1 SV=1	1.232	0.696	2.488	0.3	-0.52	1.31	75.3	92.8	99.7	69.4	75.3	187.4	984.8	1213.6	1303.8	907.3	985.2	2451.1	795	1144.5	1242.9	800.1	941.5	2451.1	8	4	5	4	547	60.3	13.03
High	25	P69905	HBA1	Hemoglobin subunit alpha OS=Homo sapiens OX=9606 GN=HBA2 PE=1 SV=2	1.17	0.688	1.466	0.23	-0.54	0.55	89.5	104.7	119.2	82	83	121.6	24768.8	28980.9	32974.2	22675.1	22956.3	33655	19994.9	27331.4	31434.3	19995.7	21937.3	33655	87	10	125	10	142	15.2	482.76
High	249	A0A0B4J1V0	IGHV3-15	Immunoglobulin heavy variable 3-15 OS=Homo sapiens OX=9606 GN=IGHV3-15 PE=3 SV=1	1.046	0.678	0.749	0.07	-0.56	-0.42	90.7	94.9	128.6	87.3	113.5	85	23500.8	24584.6	33328.3	22608	29401.4	22025.5	18971.3	23185.4	31771.9	19936.5	28096.3	22025.5	59	11	77	7	119	12.9	272.82
High	632	P00915	CA1	Carbonic anhydrase 1 OS=Homo sapiens OX=9606 GN=CA1 PE=1 SV=2	0.852	0.663	1.158	-0.23	-0.59	0.21	97.8	83.4	141.2	93.6	85.3	98.8	727.5	620.1	1050.1	696.1	634.2	734.5	587.3	584.8	1001.1	613.9	606.1	734.5	14	3	4	3	261	28.9	13.23
High	22	P35247	SFTPD	Pulmonary surfactant-associated protein D OS=Homo sapiens OX=9606 GN=SFTPD PE=1 SV=3	0.796	0.66	0.791	-0.33	-0.6	-0.34	104.5	83.2	127.4	84	112.2	88.7	577.2	459.7	703.9	464.3	620	490.3	466	433.6	671	409.5	592.5	490.3	8	2	4	2	375	37.7	19.65
High	344	P01024	C3	Complement C3 OS=Homo sapiens OX=9606 GN=C3 PE=1 SV=2	0.82	0.659	1.005	-0.29	-0.6	0.01	97.8	80.2	146.5	96.6	89.2	89.7	349388	286535	523087	344899	318578	320150	282048	270227	498659	304144	304436	320150	85	171	1312	171	1663	187	5008.38
High	195	P01602	IGKV1-5	Immunoglobulin kappa variable 1-5 OS=Homo sapiens OX=9606 GN=IGKV1-5 PE=1 SV=2	1.086	0.658	0.835	0.12	-0.6	-0.26	84.6	91.9	122.7	80.7	119.9	100.2	1081.6	1174.3	1568	1031.2	1532.5	1279.9	873.1	1107.4	1494.8	909.3	1464.5	1279.9	27	4	27	3	117	12.8	86.3
High	439	Q6UX06	OLFM4	Olfactomedin-4 OS=Homo sapiens OX=9606 GN=OLFM4 PE=1 SV=1	0.946	0.643	1.162	-0.08	-0.64	0.22	90.5	85.6	143.9	92.5	86.7	100.8	3322.5	3141.6	5285.3	3396.7	3185.4	3700.6	2682.1	2962.8	5038.5	2995.3	3044	3700.6	22	11	20	11	510	57.2	62.04
High	12	Q16777	H2AC20	Histone H2A type 2-C OS=Homo sapiens OX=9606 GN=H2AC20 PE=1 SV=4	0.795	0.641	1.001	-0.33	-0.64	0	111.3	88.5	129.8	83.2	93.6	93.7	3806.7	3026.6	4439.3	2844.4	3199.6	3203.9	3073	2854.4	4232	2508.3	3057.6	3203.9	30	3	11	3	129	14	28.91
High	410	A0A0B4J1X5	IGHV3-74	Immunoglobulin heavy variable 3-74 OS=Homo sapiens OX=9606 GN=IGHV3-74 PE=3 SV=1	1.195	0.636	0.683	0.26	-0.65	-0.55	87.8	104.9	125	79.5	120.5	82.3	5484.7	6555.4	7809.4	4964.1	7524.5	5142	4427.6	6182.3	7444.7	4377.5	7190.5	5142	51	8	113	4	117	12.8	321.26
High	819	P05362	ICAM1	Intercellular adhesion molecule 1 OS=Homo sapiens OX=9606 GN=ICAM1 PE=1 SV=2	0.9	0.633	0.968	-0.15	-0.66	-0.05	99.2	89.3	129.7	82.1	101.5	98.2	1458.3	1312.8	1906.3	1206	1491.3	1443.8	1177.2	1238.1	1817.3	1063.5	1425.1	1443.8	17	6	10	6	532	57.8	41.6
High	386	P11226	MBL2	Mannose-binding protein C OS=Homo sapiens OX=9606 GN=MBL2 PE=1 SV=2	1.062	0.625	1.573	0.09	-0.68	0.65	89.8	95.4	122.2	76.4	84	132.2	27880.5	29610.3	37917.1	23705.9	26080.8	41030.2	22506.8	27925	36146.3	20904.7	24923.1	41030.2	66	17	138	17	248	26.1	384.86
High	45	P84243	H3-3A	Histone H3.3 OS=Homo sapiens OX=9606 GN=H3-3B PE=1 SV=2	0.758	0.618	1.052	-0.4	-0.69	0.07	109.8	83.3	135.2	83.5	91.7	96.4	6002.5	4550.6	7390.8	4565.5	5009.5	5270.3	4845.6	4291.6	7045.6	4026	4787.1	5270.3	13	3	10	3	136	15.3	24.88
High	909	A0A075B6S6	IGKV2D-30	Immunoglobulin kappa variable 2D-30 OS=Homo sapiens OX=9606 GN=IGKV2D-30 PE=3 SV=1	0.999	0.615	0.703	0	-0.7	-0.51	107.2	107.1	121	74.4	111.7	78.5	775.8	775	875.5	538.4	808.2	567.8	626.3	730.9	834.6	474.8	772.3	567.8	42	4	59	2	120	13.2	186.51
High	1142	Q15555	MAPRE2	Microtubule-associated protein RP/EB family member 2 OS=Homo sapiens OX=9606 GN=MAPRE2 PE=1 SV=1	1.097	0.586	0.916	0.13	-0.77	-0.13	82.2	90.2	145.8	85.4	102.5	93.9	885.5	971.2	1569.9	920.2	1104	1010.9	714.9	916	1496.6	811.4	1055	1010.9	14	4	5	4	327	37	16.44
High	982	P00751	CFB	Complement factor B OS=Homo sapiens OX=9606 GN=CFB PE=1 SV=2	0.77	0.569	1.146	-0.38	-0.81	0.2	94.7	73	167.3	95.2	79.1	90.7	14838.2	11432.5	26222.9	14921.9	12399.4	14211.6	11978.3	10781.8	24998.3	13158.6	11849	14211.6	34	26	53	26	764	85.5	168.72
High	803	P01766	IGHV3-13	Immunoglobulin heavy variable 3-13 OS=Homo sapiens OX=9606 GN=IGHV3-13 PE=1 SV=2	1.253	0.569	0.669	0.33	-0.81	-0.58	73.5	92.1	159.5	90.7	110.4	73.8	2111.8	2645.9	4578.6	2603.6	3169.4	2119	1704.8	2495.3	4364.8	2295.9	3028.7	2119	45	6	54	5	116	12.5	146.98
High	921	P19652	ORM2	Alpha-1-acid glycoprotein 2 OS=Homo sapiens OX=9606 GN=ORM2 PE=1 SV=2	0.947	0.565	0.865	-0.08	-0.82	-0.21	95.8	90.8	140.1	79.1	104.2	90.1	15901.4	15061.2	23250.6	13127.2	17284.7	14947.7	12836.6	14203.9	22164.8	11576	16517.4	14947.7	28	7	50	7	201	23.6	154.53
High	109	P0DJI9	SAA2	Serum amyloid A-2 protein OS=Homo sapiens OX=9606 GN=SAA2 PE=1 SV=1	0.505	0.548	1.395	-0.99	-0.87	0.48	133.2	67.2	159.9	87.6	63.5	88.6	9315.9	4703.5	11184.5	6128.8	4441.9	6197.5	7520.3	4435.8	10662.1	5404.6	4244.7	6197.5	62	7	25	2	122	13.5	85.91
High	1	A0A087WW87	IGKV2-40	Immunoglobulin kappa variable 2-40 OS=Homo sapiens OX=9606 GN=IGKV2-40 PE=3 SV=2	1.159	0.486	0.614	0.21	-1.04	-0.7	91.9	106.5	131.5	63.9	127.9	78.5	8453.7	9800.9	12098.9	5877.5	11765.9	7220.1	6824.3	9243.1	11533.9	5183	11243.6	7220.1	28	3	79	2	121	13.3	268.47
High	1029	P19440	GGT1	Glutathione hydrolase 1 proenzyme OS=Homo sapiens OX=9606 GN=GGT1 PE=1 SV=2	0.974	0.462	0.783	-0.04	-1.12	-0.35	73.8	71.9	194.9	89.9	95.1	74.5	943.1	918.8	2491.6	1150.1	1216.1	952.1	761.3	866.5	2375.2	1014.2	1162.1	952.1	3	2	4	2	569	61.4	7.81
High	78	P02655	APOC2	Apolipoprotein C-II OS=Homo sapiens OX=9606 GN=APOC2 PE=1 SV=1	1.44	0.437	0.656	0.53	-1.19	-0.61	77	110.9	151.6	66.3	117.2	76.9	34865.7	50209.5	68653.2	30026	53089.8	34835.2	28145.7	47351.9	65447.1	26478	50733.1	34835.2	59	11	141	11	101	11.3	533.52
High	68	A2NJV5	IGKV2-29	Immunoglobulin kappa variable 2-29 OS=Homo sapiens OX=9606 GN=IGKV2-29 PE=3 SV=2	1.1	0.319	0.55	0.14	-1.65	-0.86	84.5	92.9	178.3	56.9	120.9	66.5	4021.2	4422.1	8484.5	2709.5	5751.9	3166.4	3246.2	4170.4	8088.2	2389.4	5496.5	3166.4	37	4	66	3	120	13.1	214.36

## Sheet: c-DMV-m r-DMV-m
Protein FDR Confidence: Combined	Protein Group IDs	Accession	Gene name	Description	Abundance Ratio: (F1, 127) / (F1, 126) r-DMV/c-DMV	Abundance Ratio: (F1, 129) / (F1, 128) r-DMV-f/c-DMV-f	Abundance Ratio: (F1, 131) / (F1, 130) r-DMV-m/c-DMV-m	Abundance Ratio (log2): (F1, 127) / (F1, 126) r-DMV/c-DMV	Abundance Ratio (log2): (F1, 129) / (F1, 128) r-DMV-f/c-DMV-f	Abundance Ratio (log2): (F1, 131) / (F1, 130) r-DMV-m/c-DMV-m	Abundances (Scaled): F1: 126, c-DMV	Abundances (Scaled): F1: 127, r-DMV	Abundances (Scaled): F1: 128, c-DMV-m	Abundances (Scaled): F1: 129, r-DMV-f	Abundances (Scaled): F1: 130, c-DMV-m	Abundances (Scaled): F1: 131, r-DMV-m	Abundances (Normalized): F1: 126, c-DMV	Abundances (Normalized): F1: 127, r-DMV	Abundances (Normalized): F1: 128, c-DMV-f	Abundances (Normalized): F1: 129, r-DMV-f	Abundances (Normalized): F1: 130, c-DMV-m	Abundances (Normalized): F1: 131, r-DMV-m	Abundance: F1: 126, c-DMV	Abundance: F1: 127, r-DMV	Abundance: F1: 128, c-DMV-f	Abundance: F1: 129, r-DMV-f	Abundance: F1: 130, c-DMV-m	Abundance: F1: 131, r-DMV-m	Coverage [%]	# Peptides	# PSMs	# Unique Peptides	# AAs	MW [kDa]	Score Sequest HT: Sequest HT
High	741	P0DOX4	#N/A	Immunoglobulin epsilon heavy chain OS=Homo sapiens OX=9606 PE=1 SV=1	1.232	0.696	2.488	0.3	-0.52	1.31	75.3	92.8	99.7	69.4	75.3	187.4	984.8	1213.6	1303.8	907.3	985.2	2451.1	795	1144.5	1242.9	800.1	941.5	2451.1	8	4	5	4	547	60.3	13.03
High	399	P02549	SPTA1	Spectrin alpha chain, erythrocytic 1 OS=Homo sapiens OX=9606 GN=SPTA1 PE=1 SV=5	1.189	1.154	2.2	0.25	0.21	1.14	77.9	92.6	83.4	96.3	78.1	171.8	1154.8	1372.8	1237.6	1428.3	1158.1	2548.1	932.2	1294.7	1179.8	1259.5	1106.7	2548.1	4	8	11	8	2419	279.8	30.76
High	127	P09486	SPARC	SPARC OS=Homo sapiens OX=9606 GN=SPARC PE=1 SV=1	0.712	1.266	1.814	-0.49	0.34	0.86	95.4	67.9	95.9	121.4	77.9	141.3	322.3	229.5	324.1	410.2	263.3	477.5	260.2	216.5	309	361.8	251.6	477.5	8	2	4	2	303	34.6	11.84
High	331	P16157	ANK1	Ankyrin-1 OS=Homo sapiens OX=9606 GN=ANK1 PE=1 SV=3	1.087	1.028	1.761	0.12	0.04	0.82	88.9	96.7	88.2	90.7	85.3	150.2	1379	1499.1	1367.7	1405.8	1322.4	2329	1113.2	1413.8	1303.9	1239.7	1263.7	2329	7	9	11	8	1881	206.1	37.38
High	220	P11277	SPTB	Spectrin beta chain, erythrocytic OS=Homo sapiens OX=9606 GN=SPTB PE=1 SV=5	1.123	1.143	1.749	0.17	0.19	0.81	88.1	99	84.1	96.2	84.6	148	908.8	1020.4	867.4	991.4	872.5	1526	733.7	962.4	826.9	874.3	833.8	1526	5	10	15	8	2137	246.3	37.52
High	149	P02768	ALB	Albumin OS=Homo sapiens OX=9606 GN=ALB PE=1 SV=2	1.04	2.333	1.637	0.06	1.22	0.71	78.8	82	66.8	155.9	82.1	134.4	171224	178098	145194	338782	178258	291882	138222	167962	138413	298750	170346	291882	87	69	716	69	609	69.3	2589.86
High	839	P16452	EPB42	Protein 4.2 OS=Homo sapiens OX=9606 GN=EPB42 PE=1 SV=3	1.023	1.458	1.636	0.03	0.54	0.71	86.3	88.2	88.4	128.8	79	129.3	399.5	408.5	409.1	596.4	365.8	598.6	322.5	385.3	390	525.9	349.6	598.6	3	2	3	2	691	77	8.32
High	704	P02730	SLC4A1	Band 3 anion transport protein OS=Homo sapiens OX=9606 GN=SLC4A1 PE=1 SV=3	0.98	1.028	1.611	-0.03	0.04	0.69	89.8	87.9	92.2	94.8	90.1	145.2	3795.5	3717.7	3897.4	4007.6	3810.2	6139.2	3064	3506.1	3715.4	3534	3641.1	6139.2	16	10	20	10	911	101.7	72.65
High	977	P07360	C8G	Complement component C8 gamma chain OS=Homo sapiens OX=9606 GN=C8G PE=1 SV=3	0.974	0.816	1.573	-0.04	-0.29	0.65	88.3	85.9	112	91.4	86.5	136	3483.5	3391.2	4419.3	3605.9	3412.3	5367.3	2812.1	3198.2	4213	3179.9	3260.8	5367.3	63	10	22	10	202	22.3	79.16
High	386	P11226	MBL2	Mannose-binding protein C OS=Homo sapiens OX=9606 GN=MBL2 PE=1 SV=2	1.062	0.625	1.573	0.09	-0.68	0.65	89.8	95.4	122.2	76.4	84	132.2	27880.5	29610.3	37917.1	23705.9	26080.8	41030.2	22506.8	27925	36146.3	20904.7	24923.1	41030.2	66	17	138	17	248	26.1	384.86
High	1025	P02790	HPX	Hemopexin OS=Homo sapiens OX=9606 GN=HPX PE=1 SV=2	1.008	2.005	1.521	0.01	1	0.61	78.7	79.3	75.8	151.9	85	129.3	6318.8	6369.1	6081.1	12193.6	6823.3	10378.2	5101	6006.6	5797.2	10752.7	6520.4	10378.2	36	12	35	12	462	51.6	133.7
High	419	P05090	APOD	Apolipoprotein D OS=Homo sapiens OX=9606 GN=APOD PE=1 SV=1	1.04	1.222	1.514	0.06	0.29	0.6	126.5	131.5	66.7	81.5	77	116.7	69488.5	72246.2	36626.2	44764.8	42314.1	64081.9	56095.4	68134.3	34915.7	39475.2	40435.8	64081.9	48	14	165	14	189	21.3	584.33
High	118	P18669	PGAM1	Phosphoglycerate mutase 1 OS=Homo sapiens OX=9606 GN=PGAM1 PE=1 SV=2	0.586	1.336	1.494	-0.77	0.42	0.58	120.6	70.7	88.2	117.9	81.3	121.4	475.1	278.6	347.6	464.4	320.2	478.3	383.5	262.7	331.3	409.5	305.9	478.3	14	3	4	3	254	28.8	16.8
High	411	P68871	HBB	Hemoglobin subunit beta OS=Homo sapiens OX=9606 GN=HBB PE=1 SV=2	1.261	0.697	1.488	0.34	-0.52	0.57	87.4	110.2	117.5	81.9	81.6	121.4	29724.7	37494.2	39981.7	27848.2	27740.3	41291.1	23995.6	35360.2	38114.6	24557.5	26508.9	41291.1	91	15	168	9	147	16	651.46
High	781	P02774	GC	Vitamin D-binding protein OS=Homo sapiens OX=9606 GN=GC PE=1 SV=2	1.022	1.805	1.469	0.03	0.85	0.55	82.4	84.3	80	144.4	84.6	124.2	6788.9	6941.6	6592.6	11896.6	6967.4	10232.3	5480.4	6546.6	6284.7	10490.8	6658.1	10232.3	46	18	32	18	474	52.9	117.49
High	568	P30153	PPP2R1A	Serine/threonine-protein phosphatase 2A 65 kDa regulatory subunit A alpha isoform OS=Homo sapiens OX=9606 GN=PPP2R1A PE=1 SV=4	1.01	0.955	1.469	0.01	-0.07	0.55	98.8	99.8	98.6	94.2	84.5	124.1	221.6	224	221.3	211.4	189.5	278.4	178.9	211.2	211	186.4	181.1	278.4	7	2	2	2	589	65.3	6.5
High	25	P69905	HBA1	Hemoglobin subunit alpha OS=Homo sapiens OX=9606 GN=HBA2 PE=1 SV=2	1.17	0.688	1.466	0.23	-0.54	0.55	89.5	104.7	119.2	82	83	121.6	24768.8	28980.9	32974.2	22675.1	22956.3	33655	19994.9	27331.4	31434.3	19995.7	21937.3	33655	87	10	125	10	142	15.2	482.76
High	510	P61604	HSPE1	10 kDa heat shock protein, mitochondrial OS=Homo sapiens OX=9606 GN=HSPE1 PE=1 SV=2	1.157	1.102	1.434	0.21	0.14	0.52	89.1	103.1	96.6	106.5	84.1	120.6	333.7	386.2	362	398.8	315	451.7	269.4	364.2	345.1	351.6	301	451.7	19	2	2	2	102	10.9	4.73
High	787	P02787	TF	Serotransferrin OS=Homo sapiens OX=9606 GN=TF PE=1 SV=3	0.948	1.824	1.425	-0.08	0.87	0.51	82.6	78.4	79.9	145.7	88	125.4	40730.9	38631.8	39380.2	71811.8	43370.9	61821	32880.5	36433	37541.1	63326.2	41445.6	61821	57	40	171	40	698	77	648.32
High	1063	Q9H4M9	EHD1	EH domain-containing protein 1 OS=Homo sapiens OX=9606 GN=EHD1 PE=1 SV=2	1.13	0.884	1.421	0.18	-0.18	0.51	87.3	98.6	100.6	88.9	92.7	131.8	710.5	802.8	819.1	723.7	754.6	1072.3	573.5	757.1	780.8	638.2	721.1	1072.3	17	7	8	5	534	60.6	28.05
High	33	P19823	ITIH2	Inter-alpha-trypsin inhibitor heavy chain H2 OS=Homo sapiens OX=9606 GN=ITIH2 PE=1 SV=2	0.728	1.032	1.402	-0.46	0.04	0.49	123.1	89.6	81.9	84.5	92	128.9	55587.8	40465.6	36958	38125.9	41513.2	58198	44873.9	38162.5	35232.1	33620.8	39670.4	58198	36	35	190	35	946	106.4	573.12
High	872	P08603	CFH	Complement factor H OS=Homo sapiens OX=9606 GN=CFH PE=1 SV=4	0.776	0.926	1.402	-0.37	-0.11	0.49	122.2	94.9	87.4	80.9	89.3	125.3	106263	82472.5	75945.6	70290.7	77663.7	108918	85781.8	77778.6	72398.9	61984.8	74216.2	108918	60	69	380	63	1231	139	1349.28
High	915	P19827	ITIH1	Inter-alpha-trypsin inhibitor heavy chain H1 OS=Homo sapiens OX=9606 GN=ITIH1 PE=1 SV=3	0.726	0.922	1.401	-0.46	-0.12	0.49	127.2	92.4	87	80.2	88.8	124.4	33973.1	24667.6	23222.8	21416.7	23728.6	33232.4	27425.1	23263.6	22138.3	18886	22675.2	33232.4	28	20	106	20	911	101.3	382.6
High	859	P23634	ATP2B4	Plasma membrane calcium-transporting ATPase 4 OS=Homo sapiens OX=9606 GN=ATP2B4 PE=1 SV=2	1.068	0.969	1.398	0.09	-0.05	0.48	99.2	105.9	99.5	96.4	83	116	322.7	344.4	323.5	313.4	269.8	377.2	260.5	324.8	308.4	276.4	257.8	377.2	4	3	3	3	1241	137.8	11.33
High	109	P0DJI9	SAA2	Serum amyloid A-2 protein OS=Homo sapiens OX=9606 GN=SAA2 PE=1 SV=1	0.505	0.548	1.395	-0.99	-0.87	0.48	133.2	67.2	159.9	87.6	63.5	88.6	9315.9	4703.5	11184.5	6128.8	4441.9	6197.5	7520.3	4435.8	10662.1	5404.6	4244.7	6197.5	62	7	25	2	122	13.5	85.91
High	1045	P00736	C1R	Complement C1r subcomponent OS=Homo sapiens OX=9606 GN=C1R PE=1 SV=2	0.764	0.994	1.388	-0.39	-0.01	0.47	127.1	97.1	83.7	83.1	87.5	121.5	37758.8	28859.5	24856.2	24703.9	26001.6	36093.7	30481.2	27217	23695.4	21784.8	24847.4	36093.7	53	33	120	32	705	80.1	381.31
High	695	Q9NY65	TUBA8	Tubulin alpha-8 chain OS=Homo sapiens OX=9606 GN=TUBA8 PE=1 SV=1	1.06	0.811	1.386	0.08	-0.3	0.47	85.2	90.2	114.1	92.6	91.3	126.5	877.2	929.5	1175.7	954	940.2	1303	708.2	876.6	1120.8	841.3	898.5	1303	24	10	21	3	449	50.1	75.89
High	966	O75083	WDR1	WD repeat-containing protein 1 OS=Homo sapiens OX=9606 GN=WDR1 PE=1 SV=4	1.017	0.847	1.376	0.02	-0.24	0.46	89.3	90.8	107	90.7	93.5	128.7	6532.9	6645.2	7826.8	6631.3	6839	9413	5273.8	6267	7461.3	5847.7	6535.4	9413	28	13	22	13	606	66.2	83.88
High	1135	O15144	ARPC2	Actin-related protein 2/3 complex subunit 2 OS=Homo sapiens OX=9606 GN=ARPC2 PE=1 SV=1	0.92	0.872	1.373	-0.12	-0.2	0.46	87.5	80.6	117.7	102.6	89.2	122.5	544.9	501.5	732.4	638.5	554.9	762.1	439.9	473	698.2	563	530.3	762.1	13	4	6	4	300	34.3	18.05
High	160	P04003	C4BPA	C4b-binding protein alpha chain OS=Homo sapiens OX=9606 GN=C4BPA PE=1 SV=2	0.989	1.394	1.371	-0.02	0.48	0.46	113.6	112.3	72.9	101.6	84.2	115.4	305869	302354	196383	273707	226676	310824	246916	285146	187212	241364	216614	310824	86	60	1015	60	597	67	3395.04
High	732	P25705	ATP5F1A	ATP synthase subunit alpha, mitochondrial OS=Homo sapiens OX=9606 GN=ATP5F1A PE=1 SV=1	1.001	0.981	1.367	0	-0.03	0.45	93.9	94	98.7	96.8	91.4	125	686.3	687	721.4	707.5	668	913	554	647.9	687.7	623.9	638.4	913	3	2	3	2	553	59.7	8.82
High	297	P80108	GPLD1	Phosphatidylinositol-glycan-specific phospholipase D OS=Homo sapiens OX=9606 GN=GPLD1 PE=1 SV=3	0.945	1.16	1.366	-0.08	0.21	0.45	109.5	103.5	88.3	102.4	83	113.3	21163.5	20004.1	17054	19788.3	16031.4	21896.5	17084.4	18865.5	16257.6	17450.1	15319.7	21896.5	35	27	80	27	840	92.3	266.49
High	498	P01008	SERPINC1	Antithrombin-III OS=Homo sapiens OX=9606 GN=SERPINC1 PE=1 SV=1	0.976	1.07	1.365	-0.03	0.1	0.45	108.6	106	83.6	89.4	89.8	122.6	50342.7	49142.1	38736.1	41433.6	41618.8	56827.2	40639.7	46345.2	36927.1	36537.7	39771.3	56827.2	61	26	184	26	464	52.6	603.62
High	41	P78417	GSTO1	Glutathione S-transferase omega-1 OS=Homo sapiens OX=9606 GN=GSTO1 PE=1 SV=2	0.962	0.864	1.365	-0.06	-0.21	0.45	94.3	90.7	110	95.1	88.8	121.2	1876	1804.3	2187.6	1891	1766.6	2410.5	1514.4	1701.6	2085.4	1667.6	1688.1	2410.5	17	5	6	5	241	27.5	15.73
High	693	P23470	PTPRG	Receptor-type tyrosine-protein phosphatase gamma OS=Homo sapiens OX=9606 GN=PTPRG PE=1 SV=4	0.915	0.774	1.363	-0.13	-0.37	0.45	110.3	101	105.9	81.9	85	115.8	543.2	497.2	521.5	403.4	418.4	570.3	438.5	468.9	497.2	355.8	399.9	570.3	2	2	2	2	1445	161.9	7.15
High	345	P11413	G6PD	Glucose-6-phosphate 1-dehydrogenase OS=Homo sapiens OX=9606 GN=G6PD PE=1 SV=4	1.052	0.871	1.361	0.07	-0.2	0.44	87.9	92.5	104.6	91.1	94.8	129.1	366.8	386	436.2	380	395.7	538.6	296.1	364	415.9	335.1	378.1	538.6	5	2	2	2	515	59.2	3.4
High	588	Q27J81	INF2	Inverted formin-2 OS=Homo sapiens OX=9606 GN=INF2 PE=1 SV=2	0.994	0.93	1.359	-0.01	-0.11	0.44	94	93.4	106.1	98.6	88.1	119.8	311	309	350.7	326	291.3	396	251	291.4	334.3	287.5	278.4	396	2	2	2	2	1249	135.5	6.27
High	800	P06276	BCHE	Cholinesterase OS=Homo sapiens OX=9606 GN=BCHE PE=1 SV=1	0.803	0.904	1.357	-0.32	-0.15	0.44	114.6	92	94.7	85.6	90.4	122.7	8439.9	6776.5	6976.2	6306.2	6660.6	9040.8	6813.2	6390.8	6650.4	5561	6364.9	9040.8	23	13	26	13	602	68.4	78.12
High	287	P00738	HP	Haptoglobin OS=Homo sapiens OX=9606 GN=HP PE=1 SV=1	0.953	0.786	1.357	-0.07	-0.35	0.44	99.4	94.7	107.7	84.6	90.6	123	348244	331719	377165	296401	317413	430799	281124	312840	359552	261377	303323	430799	76	42	1322	21	406	45.2	4502.02
High	591	Q76LX8	ADAMTS13	A disintegrin and metalloproteinase with thrombospondin motifs 13 OS=Homo sapiens OX=9606 GN=ADAMTS13 PE=1 SV=1	1.243	1.071	1.355	0.31	0.1	0.44	91.8	114.1	99.3	106.4	80.1	108.5	318.3	395.6	344.4	369	277.7	376.4	256.9	373.1	328.3	325.4	265.4	376.4	4	3	4	3	1427	153.5	16.96
High	608	Q14008	CKAP5	Cytoskeleton-associated protein 5 OS=Homo sapiens OX=9606 GN=CKAP5 PE=1 SV=3	0.94	0.788	1.348	-0.09	-0.34	0.43	98.2	92.2	112.9	88.9	88.5	119.3	84.4	79.3	97	76.4	76.1	102.5	68.1	74.8	92.5	67.4	72.7	102.5	1	2	2	2	2032	225.4	6.33
High	257	P09871	C1S	Complement C1s subcomponent OS=Homo sapiens OX=9606 GN=C1S PE=1 SV=1	0.8	0.997	1.347	-0.32	0	0.43	124	99.2	85.7	85.4	87.7	118.1	31348.6	25076.5	21664.4	21590.7	22176.1	29871.1	25306.5	23649.3	20652.6	19039.4	21191.7	29871.1	49	27	116	26	688	76.6	408.25
High	87	P02042	HBD	Hemoglobin subunit delta OS=Homo sapiens OX=9606 GN=HBD PE=1 SV=2	1.105	0.756	1.347	0.14	-0.4	0.43	93.2	103.1	112.5	85	87.8	118.3	7317.7	8089.6	8833.3	6673.6	6892.4	9284.9	5907.3	7629.2	8420.8	5885	6586.4	9284.9	90	14	88	8	147	16	328.7
High	1054	P14780	MMP9	Matrix metalloproteinase-9 OS=Homo sapiens OX=9606 GN=MMP9 PE=1 SV=3	0.891	0.789	1.345	-0.17	-0.34	0.43	101.6	90.5	105.9	83.6	93.1	125.2	326.8	291.2	340.7	268.7	299.5	402.8	263.8	274.6	324.8	237	286.2	402.8	6	3	3	3	707	78.4	6.97
High	503	P23528	CFL1	Cofilin-1 OS=Homo sapiens OX=9606 GN=CFL1 PE=1 SV=3	0.991	0.925	1.342	-0.01	-0.11	0.42	88.5	87.7	106.2	98.2	93.7	125.8	6973.5	6913.2	8368.6	7745	7386.5	9914.4	5629.4	6519.7	7977.8	6829.8	7058.6	9914.4	67	12	24	11	166	18.5	86.12
High	770	P04180	LCAT	Phosphatidylcholine-sterol acyltransferase OS=Homo sapiens OX=9606 GN=LCAT PE=1 SV=1	1.081	1.515	1.341	0.11	0.6	0.42	110.6	119.5	72	109.2	80.6	108.1	5593.8	6046.4	3645.2	5523.4	4079.4	5471.1	4515.7	5702.2	3475	4870.7	3898.4	5471.1	23	8	18	8	440	49.5	68.23
High	363	Q6Q788	APOA5	Apolipoprotein A-V OS=Homo sapiens OX=9606 GN=APOA5 PE=1 SV=1	1.097	1.368	1.337	0.13	0.45	0.42	101.3	111.1	80.5	110.1	84.3	112.7	2250.1	2467.7	1788.5	2446.1	1873.6	2504.9	1816.4	2327.3	1705	2157	1790.5	2504.9	33	6	9	6	366	41.2	47.05
High	969	P61158	ACTR3	Actin-related protein 3 OS=Homo sapiens OX=9606 GN=ACTR3 PE=1 SV=3	1.025	0.934	1.327	0.04	-0.1	0.41	86.5	88.7	107.4	100.2	93.3	123.9	2149.4	2203.4	2667.4	2490.3	2318	3076.7	1735.1	2078	2542.9	2196	2215.1	3076.7	30	8	13	8	418	47.3	45.15
High	805	O43707	ACTN4	Alpha-actinin-4 OS=Homo sapiens OX=9606 GN=ACTN4 PE=1 SV=2	0.997	1.096	1.326	0	0.13	0.41	92	91.7	98.3	107.7	90.4	119.8	912.6	909.8	975	1068.3	896.6	1188.5	736.7	858	929.5	942.1	856.8	1188.5	17	13	32	5	911	104.8	80.27
High	910	Q9Y613	FHOD1	FH1/FH2 domain-containing protein 1 OS=Homo sapiens OX=9606 GN=FHOD1 PE=1 SV=3	1.123	0.839	1.326	0.17	-0.25	0.41	88.4	99.3	114	95.6	87.2	115.6	530.6	596	684.3	574.1	523.6	694.2	428.3	562.1	652.4	506.3	500.4	694.2	4	4	8	4	1164	126.5	24.09
High	4	P04075	ALDOA	Fructose-bisphosphate aldolase A OS=Homo sapiens OX=9606 GN=ALDOA PE=1 SV=2	0.918	1.157	1.318	-0.12	0.21	0.4	92.8	85.1	90.6	104.9	97.7	128.8	1622	1488.3	1584.4	1833.5	1708.5	2252.4	1309.4	1403.6	1510.4	1616.9	1632.6	2252.4	36	10	16	10	364	39.4	56.61
High	451	P02753	RBP4	Retinol-binding protein 4 OS=Homo sapiens OX=9606 GN=RBP4 PE=1 SV=3	0.993	1.449	1.316	-0.01	0.54	0.4	91.5	90.9	82.3	119.3	93.3	122.7	312.5	310.4	281	407.2	318.3	418.8	252.2	292.7	267.8	359	304.2	418.8	10	2	3	2	201	23	8.72
High	466	P00740	F9	Coagulation factor IX OS=Homo sapiens OX=9606 GN=F9 PE=1 SV=2	1.035	0.938	1.316	0.05	-0.09	0.4	102.8	106.4	98.2	92.1	86.6	113.9	4316.1	4466.5	4121.2	3864.9	3634.5	4783	3484.2	4212.3	3928.7	3408.2	3473.1	4783	25	10	19	10	461	51.7	65.69
High	936	P07093	SERPINE2	Glia-derived nexin OS=Homo sapiens OX=9606 GN=SERPINE2 PE=1 SV=1	1.137	1.13	1.31	0.19	0.18	0.39	101.2	115	110.9	125.3	63.9	83.7	21.8	24.8	23.9	27	13.8	18.1	17.6	23.4	22.8	23.8	13.2	18.1	7	2	2	2	398	44	3.65
High	6	P63104	YWHAZ	14-3-3 protein zeta/delta OS=Homo sapiens OX=9606 GN=YWHAZ PE=1 SV=1	1.028	0.937	1.307	0.04	-0.09	0.39	85	87.4	110.1	103.2	92.9	121.4	7070.1	7269.6	9151.9	8576.4	7723.3	10092.6	5707.4	6855.8	8724.5	7563	7380.5	10092.6	54	15	44	11	245	27.7	156.2
High	941	P16109	SELP	P-selectin OS=Homo sapiens OX=9606 GN=SELP PE=1 SV=3	1.018	0.949	1.304	0.03	-0.08	0.38	91	92.6	105	99.6	91.9	119.8	1614.3	1643.7	1862.3	1767.8	1630.7	2126.1	1303.2	1550.2	1775.3	1558.9	1558.3	2126.1	7	5	8	5	830	90.8	16.2
High	699	P12429	ANXA3	Annexin A3 OS=Homo sapiens OX=9606 GN=ANXA3 PE=1 SV=3	0.956	0.866	1.302	-0.06	-0.21	0.38	98.7	94.4	103.9	90	92.5	120.5	571.4	546.3	601.6	521.1	535.7	697.3	461.2	515.3	573.5	459.6	511.9	697.3	9	3	3	3	323	36.4	7.63
High	758	Q8WWA0	ITLN1	Intelectin-1 OS=Homo sapiens OX=9606 GN=ITLN1 PE=1 SV=1	1.545	2.083	1.3	0.63	1.06	0.38	86.6	133.8	62.4	129.9	81.4	105.9	411	634.8	296	616.5	386.4	502.4	331.8	598.7	282.2	543.7	369.2	502.4	9	2	2	2	313	34.9	8.51
High	484	P61224	RAP1B	Ras-related protein Rap-1b OS=Homo sapiens OX=9606 GN=RAP1B PE=1 SV=1	1.081	0.979	1.3	0.11	-0.03	0.38	83.8	90.6	105.7	103.4	94.1	122.4	4154.6	4492.5	5241.7	5129.1	4669.5	6070.8	3353.8	4236.8	4996.9	4523	4462.2	6070.8	50	9	17	2	184	20.8	59.69
High	792	P68133	ACTA1	Actin, alpha skeletal muscle OS=Homo sapiens OX=9606 GN=ACTA1 PE=1 SV=1	1.052	0.856	1.3	0.07	-0.23	0.38	87.3	91.8	112.4	96.1	92.4	120.1	5182.5	5449.7	6673.1	5709	5486.1	7132.3	4183.6	5139.5	6361.4	5034.4	5242.6	7132.3	43	16	147	2	377	42	397.29
High	901	P11166	SLC2A1	Solute carrier family 2, facilitated glucose transporter member 1 OS=Homo sapiens OX=9606 GN=SLC2A1 PE=1 SV=2	0.918	0.986	1.299	-0.12	-0.02	0.38	96	88.1	101.5	100	93.2	121.1	1618.6	1486.2	1712.2	1687.4	1572.6	2042.4	1306.6	1401.6	1632.2	1488	1502.8	2042.4	6	3	6	3	492	54	21.63
High	290	Q9Y490	TLN1	Talin-1 OS=Homo sapiens OX=9606 GN=TLN1 PE=1 SV=3	0.972	0.883	1.298	-0.04	-0.18	0.38	90.9	88.4	108.2	95.5	94.4	122.5	59818.7	58144.6	71165.3	62824.6	62125.3	80616	48289.3	54835.3	67841.9	55401	59367.5	80616	53	111	299	111	2541	269.6	1139.57
High	690	P07737	PFN1	Profilin-1 OS=Homo sapiens OX=9606 GN=PFN1 PE=1 SV=2	1.024	0.931	1.297	0.03	-0.1	0.37	85	87	109.8	102.3	94	121.9	6241.1	6389.4	8064.6	7508.9	6901.9	8950.2	5038.2	6025.8	7688	6621.6	6595.5	8950.2	71	11	25	11	140	15	92.87
High	306	P69891	HBG1	Hemoglobin subunit gamma-1 OS=Homo sapiens OX=9606 GN=HBG1 PE=1 SV=2	1.191	0.94	1.296	0.25	-0.09	0.37	92.8	110.5	95.6	89.9	92	119.3	1175.5	1399.6	1210.7	1138.4	1165.3	1510.6	948.9	1320	1154.2	1003.8	1113.5	1510.6	36	5	14	4	147	16.1	47.07
High	53	P48059	LIMS1	LIM and senescent cell antigen-like-containing domain protein 1 OS=Homo sapiens OX=9606 GN=LIMS1 PE=1 SV=4	0.963	1.003	1.295	-0.05	0	0.37	87.8	84.5	104.9	105.2	94.8	122.8	6179.5	5949.7	7382.9	7406.5	6673.4	8640.6	4988.4	5611	7038.1	6531.3	6377.1	8640.6	37	13	25	13	325	37.2	62.94
High	514	O75558	STX11	Syntaxin-11 OS=Homo sapiens OX=9606 GN=STX11 PE=1 SV=1	1.024	0.95	1.295	0.03	-0.07	0.37	87.8	89.9	104.6	99.3	95.1	123.2	514.7	527	613	582.1	557.4	721.9	415.5	497	584.4	513.4	532.7	721.9	9	2	3	2	287	33.2	12.56
High	447	Q13790	APOF	Apolipoprotein F OS=Homo sapiens OX=9606 GN=APOF PE=1 SV=2	0.969	0.947	1.293	-0.05	-0.08	0.37	104.3	101.1	105.1	99.5	82.9	107.2	3228.9	3127.6	3252.7	3078.8	2564.2	3316.5	2606.6	2949.6	3100.8	2715	2450.4	3316.5	26	5	18	5	326	35.4	48.07
High	505	P12814	ACTN1	Alpha-actinin-1 OS=Homo sapiens OX=9606 GN=ACTN1 PE=1 SV=2	1.008	0.908	1.291	0.01	-0.14	0.37	86.7	87.4	106.6	96.8	97.1	125.4	10248	10326.2	12603.8	11443.6	11473.2	14816.7	8272.8	9738.5	12015.2	10091.4	10963.9	14816.7	33	26	62	18	892	103	203.88
High	614	P67936	TPM4	Tropomyosin alpha-4 chain OS=Homo sapiens OX=9606 GN=TPM4 PE=1 SV=3	0.993	0.918	1.287	-0.01	-0.12	0.36	82.5	81.9	111.4	102.3	97	124.8	5790.7	5747.9	7818.3	7179.4	6804.4	8757	4674.6	5420.8	7453.2	6331.1	6502.3	8757	36	12	24	8	248	28.5	89.74
High	592	P60709	ACTB	Actin, cytoplasmic 1 OS=Homo sapiens OX=9606 GN=ACTB PE=1 SV=1	1.007	0.838	1.287	0.01	-0.25	0.36	85.5	86.1	114.9	96.3	95	122.2	32622.9	32838.3	43833.3	36745.8	36238.7	46628.4	26335.2	30969.3	41786.3	32403.8	34630.1	46628.4	65	24	191	10	375	41.7	635.23
High	473	P61160	ACTR2	Actin-related protein 2 OS=Homo sapiens OX=9606 GN=ACTR2 PE=1 SV=1	1.027	0.833	1.287	0.04	-0.26	0.36	87.7	90.1	115.2	96	92.2	118.7	1490.4	1530.7	1957.5	1631.1	1566.5	2016.5	1203.1	1443.6	1866.1	1438.4	1496.9	2016.5	18	6	8	6	394	44.7	26.59
High	469	P61952	GNG11	Guanine nucleotide-binding protein G(I)/G(S)/G(O) subunit gamma-11 OS=Homo sapiens OX=9606 GN=GNG11 PE=1 SV=1	0.966	0.856	1.277	-0.05	-0.22	0.35	87.2	84.2	116.1	99.4	93.6	119.5	952.2	919.5	1267.8	1085.3	1021.4	1304.2	768.7	867.2	1208.6	957	976	1304.2	25	2	3	2	73	8.5	6.52
High	1143	Q96RD9	FCRL5	Fc receptor-like protein 5 OS=Homo sapiens OX=9606 GN=FCRL5 PE=1 SV=3	0.959	1.397	1.275	-0.06	0.48	0.35	101.7	97.5	89.3	124.7	82.1	104.7	194.5	186.6	170.8	238.6	157.1	200.3	157.1	176	162.8	210.4	150.2	200.3	4	3	4	3	977	106.4	8.84
High	260	Q9HBI1	PARVB	Beta-parvin OS=Homo sapiens OX=9606 GN=PARVB PE=1 SV=1	1.056	0.858	1.275	0.08	-0.22	0.35	87.3	92.2	112.1	96.2	93.3	119	1991.5	2103	2557.9	2194.3	2128.7	2714.5	1607.7	1983.3	2438.4	1935	2034.2	2714.5	14	6	6	6	364	41.7	17.88
High	19	P10644	PRKAR1A	cAMP-dependent protein kinase type I-alpha regulatory subunit OS=Homo sapiens OX=9606 GN=PRKAR1A PE=1 SV=1	1.018	0.908	1.271	0.03	-0.14	0.35	91.1	92.7	108.7	98.7	92	116.9	1248.4	1271	1489.3	1352.6	1260.4	1602.4	1007.8	1198.7	1419.8	1192.8	1204.4	1602.4	10	4	5	4	381	43	17.17
High	243	P59998	ARPC4	Actin-related protein 2/3 complex subunit 4 OS=Homo sapiens OX=9606 GN=ARPC4 PE=1 SV=3	1.247	0.773	1.269	0.32	-0.37	0.34	84.7	105.6	124.5	96.2	83.3	105.7	822.8	1025.7	1208.8	934	808.7	1026.4	664.2	967.4	1152.4	823.6	772.8	1026.4	17	4	5	4	168	19.7	13.31
High	1162	P68366	TUBA4A	Tubulin alpha-4A chain OS=Homo sapiens OX=9606 GN=TUBA4A PE=1 SV=1	1.043	0.792	1.268	0.06	-0.34	0.34	87.4	91.2	113.4	89.8	96.2	122	4114.7	4292.5	5337.8	4228.1	4530.1	5744.3	3321.6	4048.2	5088.6	3728.5	4329	5744.3	36	15	38	5	448	49.9	126.62
High	1151	P43652	AFM	Afamin OS=Homo sapiens OX=9606 GN=AFM PE=1 SV=1	0.968	1.254	1.266	-0.05	0.33	0.34	93.7	90.7	92.9	116.5	91	115.2	5581.8	5404.3	5534.3	6939.4	5420.2	6863.5	4505.9	5096.8	5275.8	6119.4	5179.6	6863.5	35	19	28	19	599	69	86.63
High	569	P60953	CDC42	Cell division control protein 42 homolog OS=Homo sapiens OX=9606 GN=CDC42 PE=1 SV=2	0.944	1.036	1.265	-0.08	0.05	0.34	95.9	90.5	100.5	104.1	92.2	116.7	265.8	250.8	278.6	288.6	255.7	323.5	214.5	236.6	265.6	254.5	244.3	323.5	15	2	3	2	191	21.2	11.82
High	958	Q13418	ILK	Integrin-linked protein kinase OS=Homo sapiens OX=9606 GN=ILK PE=1 SV=2	1.01	0.817	1.265	0.01	-0.29	0.34	90.9	91.7	113.5	92.7	93.2	118	5582.6	5636.3	6972.1	5696.6	5729.2	7249.4	4506.6	5315.5	6646.5	5023.4	5474.9	7249.4	27	10	23	10	452	51.4	59.57
High	454	P01009	SERPINA1	Alpha-1-antitrypsin OS=Homo sapiens OX=9606 GN=SERPINA1 PE=1 SV=3	0.999	1.418	1.263	0	0.5	0.34	95.1	95	81.4	115.3	94.2	119	41644.2	41602.2	35625.3	50499.3	41255.5	52106.2	33617.7	39234.4	33961.6	44532.1	39424.2	52106.2	64	30	160	30	418	46.7	544.39
High	869	P50148	GNAQ	Guanine nucleotide-binding protein G(q) subunit alpha OS=Homo sapiens OX=9606 GN=GNAQ PE=1 SV=4	0.987	0.911	1.262	-0.02	-0.14	0.34	95.2	94.1	103.8	94.5	93.9	118.5	422.4	417.1	460.3	419.1	416.4	525.5	341	393.4	438.8	369.6	397.9	525.5	7	2	2	2	359	42.1	6.57
High	225	P46109	CRKL	Crk-like protein OS=Homo sapiens OX=9606 GN=CRKL PE=1 SV=1	0.725	1.149	1.261	-0.46	0.2	0.33	111.8	81.1	98.2	112.8	86.7	109.3	301.6	218.8	264.9	304.3	233.8	294.9	243.5	206.3	252.5	268.3	223.4	294.9	12	3	3	3	303	33.8	10
High	832	P11586	MTHFD1	C-1-tetrahydrofolate synthase, cytoplasmic OS=Homo sapiens OX=9606 GN=MTHFD1 PE=1 SV=4	0.884	0.762	1.261	-0.18	-0.39	0.33	111.5	98.6	112.2	85.5	85	107.2	489	432.5	492.3	374.9	373.1	470.4	394.7	407.9	469.3	330.6	356.5	470.4	2	2	2	2	935	101.5	5.75
High	212	P07225	PROS1	Vitamin K-dependent protein S OS=Homo sapiens OX=9606 GN=PROS1 PE=1 SV=1	0.991	1.266	1.26	-0.01	0.34	0.33	115.6	114.6	78.8	99.8	84.6	106.6	184919	183311	126077	159612	135422	170595	149278	172878	120190	140752	129410	170595	52	42	534	42	676	75.1	2147.28
High	841	Q8TDL5	BPIFB1	BPI fold-containing family B member 1 OS=Homo sapiens OX=9606 GN=BPIFB1 PE=1 SV=1	1.112	1.003	1.26	0.15	0	0.33	100.4	111.6	91.3	91.6	90.8	114.4	2975	3307.1	2705.9	2714.1	2691	3391.3	2401.6	3118.8	2579.5	2393.4	2571.5	3391.3	12	5	9	5	484	52.4	32.31
High	749	P12931	SRC	Proto-oncogene tyrosine-protein kinase Src OS=Homo sapiens OX=9606 GN=SRC PE=1 SV=3	0.992	0.911	1.259	-0.01	-0.13	0.33	92.8	92.1	104.3	95.1	95.5	120.3	2675.8	2655.6	3008.4	2741.9	2754.6	3468.7	2160.1	2504.5	2868	2417.9	2632.3	3468.7	19	9	11	7	536	59.8	35.66
High	1163	P08311	CTSG	Cathepsin G OS=Homo sapiens OX=9606 GN=CTSG PE=1 SV=2	0.913	0.816	1.259	-0.13	-0.29	0.33	103.5	94.4	107.7	87.9	91.4	115.1	1328.5	1212.4	1382	1128.1	1173.9	1477.5	1072.5	1143.4	1317.5	994.8	1121.8	1477.5	23	5	7	5	255	28.8	21.93
High	54	Q86UX7	FERMT3	Fermitin family homolog 3 OS=Homo sapiens OX=9606 GN=FERMT3 PE=1 SV=1	1.037	0.866	1.258	0.05	-0.21	0.33	88.2	91.5	111.4	96.4	94.2	118.4	8582.9	8901.7	10838.8	9383.9	9165.7	11528.7	6928.6	8395.1	10332.6	8275.1	8758.8	11528.7	35	18	42	18	667	75.9	159.68
High	1043	P61088	UBE2N	Ubiquitin-conjugating enzyme E2 N OS=Homo sapiens OX=9606 GN=UBE2N PE=1 SV=1	1.054	0.821	1.258	0.08	-0.28	0.33	91.7	96.7	111.7	91.7	92.2	115.9	189.5	199.8	230.7	189.4	190.4	239.5	153	188.4	220	167.1	182	239.5	16	2	2	2	152	17.1	6.49
High	164	Q14165	MLEC	Malectin OS=Homo sapiens OX=9606 GN=MLEC PE=1 SV=1	1.072	1.041	1.256	0.1	0.06	0.33	99.4	106.6	97.9	102	86	108	701.7	752	691.1	719.5	607.1	762.2	566.4	709.2	658.8	634.5	580.1	762.2	8	2	4	2	292	32.2	9.08
High	967	Q92496	CFHR4	Complement factor H-related protein 4 OS=Homo sapiens OX=9606 GN=CFHR4 PE=1 SV=3	0.941	1.291	1.255	-0.09	0.37	0.33	111.9	105.2	83.6	107.9	84.9	106.6	1718	1615.8	1283.4	1657.5	1304	1636.8	1386.9	1523.8	1223.5	1461.6	1246.1	1636.8	6	3	4	3	578	65.3	8.45
High	374	P20851	C4BPB	C4b-binding protein beta chain OS=Homo sapiens OX=9606 GN=C4BPB PE=1 SV=1	0.952	1.284	1.254	-0.07	0.36	0.33	118.2	112.6	76.5	98.3	86.2	108.2	114455	108961	74103.5	95144	83479.5	104709	92395.1	102759	70642.9	83901.4	79773.8	104709	77	17	324	17	252	28.3	1034.36
High	535	O00299	CLIC1	Chloride intracellular channel protein 1 OS=Homo sapiens OX=9606 GN=CLIC1 PE=1 SV=4	1.027	0.875	1.254	0.04	-0.19	0.33	90.2	92.6	109.8	96	93.8	117.6	1419.5	1458.2	1728.4	1511.5	1477	1851.7	1145.9	1375.2	1647.7	1332.9	1411.4	1851.7	40	7	10	7	241	26.9	33.49
High	930	O15143	ARPC1B	Actin-related protein 2/3 complex subunit 1B OS=Homo sapiens OX=9606 GN=ARPC1B PE=1 SV=3	0.957	0.856	1.252	-0.06	-0.22	0.32	90.3	86.4	112.4	96.3	95.3	119.3	1548.2	1481.8	1928	1651	1633.9	2045.7	1249.8	1397.5	1838	1455.9	1561.4	2045.7	10	4	5	4	372	40.9	13.81
High	270	P01859	IGHG2	Immunoglobulin heavy constant gamma 2 OS=Homo sapiens OX=9606 GN=IGHG2 PE=1 SV=2	1.279	1.611	1.251	0.35	0.69	0.32	92.7	118.5	75.1	121.1	85.6	107.1	28693.4	36697.9	23269.4	37496.5	26502.8	33155.2	23163.1	34609.3	22182.7	33065.8	25326.4	33155.2	71	23	296	13	326	35.9	1019.46
High	130	P01861	IGHG4	Immunoglobulin heavy constant gamma 4 OS=Homo sapiens OX=9606 GN=IGHG4 PE=1 SV=1	0.802	1.299	1.251	-0.32	0.38	0.32	110	88.2	75.6	98.2	101.3	126.7	10585.7	8485.4	7275.2	9454.2	9750.4	12196.9	8545.4	8002.4	6935.5	8337	9317.6	12196.9	52	13	136	6	327	35.9	495.72
High	813	Q9NZN3	EHD3	EH domain-containing protein 3 OS=Homo sapiens OX=9606 GN=EHD3 PE=1 SV=2	0.819	1.296	1.25	-0.29	0.37	0.32	102	83.5	89.7	116.3	92.6	115.8	975	798.7	858.1	1112.4	886	1107.6	787.1	753.2	818	980.9	846.7	1107.6	16	7	9	4	535	60.8	26.25
High	888	P31146	CORO1A	Coronin-1A OS=Homo sapiens OX=9606 GN=CORO1A PE=1 SV=4	0.91	0.847	1.246	-0.14	-0.24	0.32	95.5	86.9	107.2	90.9	97.7	121.7	817.7	744.1	918	777.9	836.5	1042	660.1	701.8	875.1	686	799.3	1042	13	4	4	4	461	51	16.48
High	423	P05771	PRKCB	Protein kinase C beta type OS=Homo sapiens OX=9606 GN=PRKCB PE=1 SV=4	1.165	0.904	1.245	0.22	-0.14	0.32	88.7	103.4	101.8	92.1	95.3	118.7	235.4	274.2	270.1	244.3	252.9	315	190	258.6	257.5	215.4	241.7	315	7	3	3	2	671	76.8	8.8
High	1019	P59665	DEFA1	Neutrophil defensin 1 OS=Homo sapiens OX=9606 GN=DEFA1B PE=1 SV=1	0.657	1.54	1.244	-0.61	0.62	0.31	128.4	84.3	70.5	108.5	92.8	115.4	9441.4	6202.8	5184.1	7981.1	6825.1	8488.8	7621.7	5849.8	4942	7038	6522.2	8488.8	20	4	27	4	94	10.2	89.78
High	61	P15531	NME1	Nucleoside diphosphate kinase A OS=Homo sapiens OX=9606 GN=NME1 PE=1 SV=1	0.988	0.885	1.243	-0.02	-0.18	0.31	88.2	87.2	110.5	97.7	96.5	119.9	604.8	597.7	757.4	670.2	661.6	822.2	488.2	563.7	722	591	632.2	822.2	13	2	2	2	152	17.1	6.64
High	368	Q04917	YWHAH	14-3-3 protein eta OS=Homo sapiens OX=9606 GN=YWHAH PE=1 SV=4	0.992	0.836	1.242	-0.01	-0.26	0.31	92.5	91.8	112.1	93.7	93.6	116.3	1274.2	1263.8	1543.8	1291.3	1289.5	1601.9	1028.6	1191.9	1471.7	1138.7	1232.3	1601.9	23	6	16	3	246	28.2	36.16
High	1057	P55157	MTTP	Microsomal triglyceride transfer protein large subunit OS=Homo sapiens OX=9606 GN=MTTP PE=1 SV=1	1.045	1.116	1.24	0.06	0.16	0.31	102.1	106.7	94.1	105	85.8	106.4	351.8	367.8	324.2	361.7	295.7	366.6	284	346.8	309.1	319	282.6	366.6	5	3	4	3	894	99.3	11.75
High	1018	Q8WVV4	POF1B	Protein POF1B OS=Homo sapiens OX=9606 GN=POF1B PE=1 SV=3	1.004	1.267	1.239	0.01	0.34	0.31	101.7	102.1	91.1	115.4	84.7	105	124.6	125.2	111.6	141.4	103.8	128.6	100.6	118	106.4	124.7	99.2	128.6	4	2	3	2	589	68	5.45
High	988	P07359	GP1BA	Platelet glycoprotein Ib alpha chain OS=Homo sapiens OX=9606 GN=GP1BA PE=1 SV=2	0.878	0.827	1.238	-0.19	-0.27	0.31	108.2	94.9	102.7	84.9	93.5	115.7	4006.5	3516.6	3803.8	3145.8	3462.9	4286.5	3234.3	3316.4	3626.1	2774.1	3309.2	4286.5	12	7	11	7	652	71.5	41.71
High	17	O60234	GMFG	Glia maturation factor gamma OS=Homo sapiens OX=9606 GN=GMFG PE=1 SV=1	1.081	0.972	1.237	0.11	-0.04	0.31	93.6	101.3	97.4	94.7	95.2	117.8	444.1	480.3	462	449.1	451.6	558.6	358.5	452.9	440.5	396.1	431.6	558.6	15	2	3	2	142	16.8	9.33
High	603	Q13813	SPTAN1	Spectrin alpha chain, non-erythrocytic 1 OS=Homo sapiens OX=9606 GN=SPTAN1 PE=1 SV=3	0.972	0.963	1.237	-0.04	-0.05	0.31	100.1	97.3	102.9	99	89.7	110.9	1020.6	991.7	1048.1	1009.1	914.4	1130.7	823.9	935.3	999.2	889.8	873.8	1130.7	2	5	6	5	2472	284.4	15.57
High	355	P51884	LUM	Lumican OS=Homo sapiens OX=9606 GN=LUM PE=1 SV=2	0.976	1.332	1.236	-0.03	0.41	0.31	100.6	98.2	85.7	114.2	90	111.3	246.7	240.8	210.1	280	220.7	272.9	199.2	227.1	200.3	246.9	210.9	272.9	7	2	2	2	338	38.4	5.9
High	605	P51149	RAB7A	Ras-related protein Rab-7a OS=Homo sapiens OX=9606 GN=RAB7A PE=1 SV=1	1.022	0.936	1.235	0.03	-0.09	0.3	93.8	95.9	110.1	103.1	88.2	108.9	1150.9	1176	1350.4	1264.4	1081.6	1335.5	929.1	1109.1	1287.3	1115	1033.6	1335.5	30	5	7	5	207	23.5	26.65
High	436	P30044	PRDX5	Peroxiredoxin-5, mitochondrial OS=Homo sapiens OX=9606 GN=PRDX5 PE=1 SV=4	1.1	0.829	1.235	0.14	-0.27	0.3	94.2	103.6	112.5	93.3	87.9	108.6	308.7	339.5	368.8	305.8	288.3	356	249.2	320.2	351.5	269.6	275.5	356	14	2	2	2	214	22.1	5.93
High	994	Q14019	COTL1	Coactosin-like protein OS=Homo sapiens OX=9606 GN=COTL1 PE=1 SV=3	0.971	0.91	1.232	-0.04	-0.14	0.3	90	87.4	111	101.1	94.3	116.2	595	577.9	734.2	668.4	623.6	768	480.3	545	699.9	589.4	595.9	768	14	2	3	2	142	15.9	7.68
High	682	P02654	APOC1	Apolipoprotein C-I OS=Homo sapiens OX=9606 GN=APOC1 PE=1 SV=1	1.465	1.1	1.229	0.55	0.14	0.3	84	123.2	96.5	106.2	85.3	104.8	38090	55817.2	43757.1	48114.7	38651	47506.4	30748.5	52640.4	41713.6	42429.2	36935.3	47506.4	51	14	99	14	83	9.3	350.67
High	734	P06576	ATP5F1B	ATP synthase subunit beta, mitochondrial OS=Homo sapiens OX=9606 GN=ATP5F1B PE=1 SV=3	0.925	0.874	1.229	-0.11	-0.2	0.3	99.2	91.8	105.7	92.3	94.7	116.3	353.4	327	376.5	328.9	337.3	414.4	285.3	308.4	358.9	290	322.3	414.4	10	4	4	4	529	56.5	12.43
High	480	O15511	ARPC5	Actin-related protein 2/3 complex subunit 5 OS=Homo sapiens OX=9606 GN=ARPC5 PE=1 SV=3	0.901	0.911	1.227	-0.15	-0.13	0.3	98.3	88.6	106.9	97.4	93.8	115.1	1431.2	1289.4	1556.6	1417.9	1365.7	1675.7	1155.3	1216	1483.9	1250.3	1305	1675.7	25	3	7	3	151	16.3	15.36
High	456	P05023	ATP1A1	Sodium/potassium-transporting ATPase subunit alpha-1 OS=Homo sapiens OX=9606 GN=ATP1A1 PE=1 SV=1	0.72	1.312	1.224	-0.47	0.39	0.29	110.6	79.7	88.8	116.5	91.9	112.5	239.5	172.4	192.3	252.2	198.9	243.4	193.3	162.6	183.3	222.4	190.1	243.4	2	2	3	2	1023	112.8	9.46
High	338	P00450	CP	Ceruloplasmin OS=Homo sapiens OX=9606 GN=CP PE=1 SV=1	0.925	1.247	1.223	-0.11	0.32	0.29	99.4	91.9	88.5	110.4	94.4	115.4	14334.9	13258.9	12766.6	15917.2	13614.2	16649.1	11572	12504.3	12170.4	14036.4	13009.8	16649.1	30	27	60	27	1065	122.1	224.1
High	740	P27824	CANX	Calnexin OS=Homo sapiens OX=9606 GN=CANX PE=1 SV=2	0.955	1.03	1.223	-0.07	0.04	0.29	98.8	94.4	101.4	104.4	90.4	110.6	816.9	780.2	837.8	862.6	747.5	913.8	659.5	735.8	798.7	760.7	714.3	913.8	8	4	6	4	592	67.5	24.9
High	294	P21333	FLNA	Filamin-A OS=Homo sapiens OX=9606 GN=FLNA PE=1 SV=4	1.043	0.89	1.223	0.06	-0.17	0.29	87.5	91.2	107.2	95.4	98.4	120.3	46191.2	48165.6	56607	50400.8	51941	63540.4	37288.3	45424.3	53963.5	44445.2	49635.3	63540.4	45	89	225	86	2647	280.6	859.56
High	635	P11717	IGF2R	Cation-independent mannose-6-phosphate receptor OS=Homo sapiens OX=9606 GN=IGF2R PE=1 SV=3	1.173	1.053	1.219	0.23	0.07	0.29	98.7	115.7	92.1	97.1	88.5	107.9	677.6	794.8	632.8	666.5	607.9	740.8	547	749.6	603.2	587.7	580.9	740.8	1	3	3	3	2491	274.2	7.93
High	474	Q9Y2A7	NCKAP1	Nck-associated protein 1 OS=Homo sapiens OX=9606 GN=NCKAP1 PE=1 SV=1	1.004	0.941	1.218	0.01	-0.09	0.28	96	96.4	101.4	95.5	95	115.7	93.8	94.1	99	93.2	92.8	113	75.7	88.8	94.4	82.2	88.7	113	2	2	5	2	1128	128.7	4.02
High	16	P01742	IGHV1-69	Immunoglobulin heavy variable 1-69 OS=Homo sapiens OX=9606 GN=IGHV1-69 PE=1 SV=2	0.878	1.37	1.217	-0.19	0.45	0.28	103.5	90.9	72.8	99.7	105.1	128	2562.3	2250	1800.7	2467.6	2602.5	3168.3	2068.5	2121.9	1716.6	2176	2486.9	3168.3	26	3	28	2	117	12.7	81.85
High	60	O95810	CAVIN2	Caveolae-associated protein 2 OS=Homo sapiens OX=9606 GN=CAVIN2 PE=1 SV=3	1.06	1.019	1.217	0.08	0.03	0.28	91.7	97.3	100.2	102.1	94.1	114.5	1222	1295.5	1335.2	1360.6	1253.9	1525.8	986.5	1221.8	1272.8	1199.9	1198.2	1525.8	14	4	8	4	425	47.1	30.66
High	281	P11169	SLC2A3	Solute carrier family 2, facilitated glucose transporter member 3 OS=Homo sapiens OX=9606 GN=SLC2A3 PE=1 SV=1	0.977	0.961	1.215	-0.03	-0.06	0.28	99.2	96.9	99.9	96.1	93.9	114	1261.7	1233.1	1271.5	1222.5	1194.3	1450.8	1018.5	1162.9	1212.1	1078	1141.3	1450.8	12	4	9	4	496	53.9	26.91
High	277	Q96RT1	ERBIN	Erbin OS=Homo sapiens OX=9606 GN=ERBIN PE=1 SV=2	1.007	0.938	1.214	0.01	-0.09	0.28	96.5	97.2	102.9	96.6	93.5	113.4	337.1	339.4	359.6	337.4	326.5	396.2	272.1	320.1	342.8	297.5	312	396.2	2	2	2	2	1412	158.2	5.9
High	852	Q9BXR6	CFHR5	Complement factor H-related protein 5 OS=Homo sapiens OX=9606 GN=CFHR5 PE=1 SV=1	0.896	0.746	1.213	-0.16	-0.42	0.28	105.9	94.9	114.7	85.6	89.8	109	3018	2702.6	3268.9	2439.6	2559.1	3104.6	2436.3	2548.8	3116.2	2151.3	2445.5	3104.6	10	5	9	4	569	64.4	29.2
High	851	P05155	SERPING1	Plasma protease C1 inhibitor OS=Homo sapiens OX=9606 GN=SERPING1 PE=1 SV=2	0.913	1.124	1.212	-0.13	0.17	0.28	113.8	103.9	81.2	91.3	94.8	114.9	30542.7	27894.8	21800.7	24510.3	25441.9	30841.5	24656	26307.1	20782.6	21614	24312.5	30841.5	43	27	95	27	500	55.1	290.16
High	760	P30273	FCER1G	High affinity immunoglobulin epsilon receptor subunit gamma OS=Homo sapiens OX=9606 GN=FCER1G PE=1 SV=1	0.841	1.135	1.21	-0.25	0.18	0.28	95.1	80	103	116.9	92.8	112.3	418.5	351.9	453.2	514.5	408.3	494.1	337.9	331.8	432	453.7	390.1	494.1	22	2	2	2	86	9.7	4.96
High	1149	P46940	IQGAP1	Ras GTPase-activating-like protein IQGAP1 OS=Homo sapiens OX=9606 GN=IQGAP1 PE=1 SV=1	1.174	1.336	1.208	0.23	0.42	0.27	97.6	114.6	80.2	107.2	90.8	109.7	598	702	491.2	656.4	555.9	671.7	482.7	662.1	468.2	578.8	531.2	671.7	3	3	3	3	1657	189.1	6.2
High	868	Q7L576	CYFIP1	Cytoplasmic FMR1-interacting protein 1 OS=Homo sapiens OX=9606 GN=CYFIP1 PE=1 SV=1	1.023	0.958	1.208	0.03	-0.06	0.27	91.5	93.6	99.2	95	99.9	120.8	1250.3	1279.3	1355.3	1297.9	1365.6	1650.2	1009.3	1206.5	1292	1144.5	1304.9	1650.2	5	6	6	3	1253	145.1	14.59
High	502	O00533	CHL1	Neural cell adhesion molecule L1-like protein OS=Homo sapiens OX=9606 GN=CHL1 PE=1 SV=4	0.786	1.069	1.207	-0.35	0.1	0.27	115.1	90.4	90.6	96.9	93.7	113.2	2088.2	1640.4	1644.1	1758.4	1700.4	2053	1685.7	1547	1567.3	1550.6	1624.9	2053	11	9	14	9	1208	135	42.81
High	1103	O75636	FCN3	Ficolin-3 OS=Homo sapiens OX=9606 GN=FCN3 PE=1 SV=2	0.849	0.928	1.207	-0.24	-0.11	0.27	111.9	95	94.5	87.7	95.5	115.2	35367	30027.6	29869	27720.4	30165	36404.5	28550.4	28318.6	28474.1	24444.9	28826	36404.5	65	15	128	15	299	32.9	414.29
High	972	P02766	TTR	Transthyretin OS=Homo sapiens OX=9606 GN=TTR PE=1 SV=1	0.999	1.064	1.206	0	0.09	0.27	99.9	99.8	91.4	97.3	95.9	115.7	5344.5	5339.4	4893	5204.4	5132.6	6191.8	4314.4	5035.5	4664.5	4589.4	4904.7	6191.8	65	8	20	8	147	15.9	89.52
High	420	O00560	SDCBP	Syntenin-1 OS=Homo sapiens OX=9606 GN=SDCBP PE=1 SV=1	1.055	0.885	1.206	0.08	-0.18	0.27	106.6	112.5	102.5	90.7	85.1	102.6	304	320.7	292.3	258.6	242.6	292.5	245.4	302.5	278.7	228	231.8	292.5	14	2	4	2	298	32.4	23.21
High	472	Q9ULV4	CORO1C	Coronin-1C OS=Homo sapiens OX=9606 GN=CORO1C PE=1 SV=1	0.998	0.855	1.206	0	-0.23	0.27	88.4	88.3	108.4	92.6	100.8	121.5	2128.8	2125.4	2609.5	2230.2	2425.5	2924.5	1718.5	2004.5	2487.7	1966.7	2317.8	2924.5	15	7	14	7	474	53.2	33.3
High	66	P22792	CPN2	Carboxypeptidase N subunit 2 OS=Homo sapiens OX=9606 GN=CPN2 PE=1 SV=3	0.871	1.018	1.202	-0.2	0.03	0.27	113	98.5	88.2	89.8	95.6	114.9	3754.9	3271.4	2929.7	2983	3176.4	3817.2	3031.2	3085.2	2792.9	2630.5	3035.4	3817.2	29	12	14	12	545	60.5	51.01
High	263	P50895	BCAM	Basal cell adhesion molecule OS=Homo sapiens OX=9606 GN=BCAM PE=1 SV=2	1.096	0.958	1.201	0.13	-0.06	0.26	102.1	111.9	105.2	100.8	81.8	98.2	190.2	208.5	196	187.7	152.4	182.9	153.5	196.6	186.8	165.5	145.6	182.9	5	2	2	2	628	67.4	6
High	790	Q15833	STXBP2	Syntaxin-binding protein 2 OS=Homo sapiens OX=9606 GN=STXBP2 PE=1 SV=2	1.002	0.89	1.201	0	-0.17	0.26	95.7	95.9	102.3	91.1	97.7	117.3	999.2	1001.1	1067.7	950.5	1019.1	1223.5	806.6	944.2	1017.9	838.2	973.8	1223.5	16	9	11	9	593	66.4	34.72
High	478	P05452	CLEC3B	Tetranectin OS=Homo sapiens OX=9606 GN=CLEC3B PE=1 SV=3	1.06	1.249	1.2	0.08	0.32	0.26	105.1	111.5	85.3	106.5	87.1	104.5	121.4	128.7	98.5	123	100.6	120.7	98	121.4	93.9	108.5	96.1	120.7	12	2	2	2	202	22.5	5.62
High	254	P47755	CAPZA2	F-actin-capping protein subunit alpha-2 OS=Homo sapiens OX=9606 GN=CAPZA2 PE=1 SV=3	1.059	0.831	1.2	0.08	-0.27	0.26	88.4	93.6	111.6	92.8	97.1	116.4	463	490.2	584.4	485.7	508	609.4	373.7	462.3	557.1	428.3	485.5	609.4	18	3	4	2	286	32.9	14.07
High	361	A0A075B6I1	IGLV4-60	Immunoglobulin lambda variable 4-60 OS=Homo sapiens OX=9606 GN=IGLV4-60 PE=3 SV=1	0.747	1.186	0.83	-0.42	0.25	-0.27	113.3	84.6	67	79.5	139.7	115.9	3225.1	2408.9	1908.3	2262.9	3976.6	3300.3	2603.5	2271.8	1819.1	1995.5	3800.1	3300.3	33	3	16	3	120	13	61.54
High	1147	P12109	COL6A1	Collagen alpha-1(VI) chain OS=Homo sapiens OX=9606 GN=COL6A1 PE=1 SV=3	1.02	0.942	0.83	0.03	-0.09	-0.27	93.7	95.5	109.1	102.8	108.7	90.2	7420.3	7565.8	8642.6	8145.2	8606.9	7141.5	5990.1	7135.2	8239	7182.7	8224.8	7141.5	23	22	48	22	1028	108.5	157.29
High	383	P12111	COL6A3	Collagen alpha-3(VI) chain OS=Homo sapiens OX=9606 GN=COL6A3 PE=1 SV=5	0.988	0.942	0.828	-0.02	-0.09	-0.27	98.2	97	107	100.9	107.7	89.1	47494.6	46921.9	51757.2	48778	52094.3	43111.5	38340.6	44251.4	49340.2	43014.2	49781.8	43111.5	37	101	217	101	3177	343.5	783.07
High	476	P11047	LAMC1	Laminin subunit gamma-1 OS=Homo sapiens OX=9606 GN=LAMC1 PE=1 SV=3	1.023	0.902	0.828	0.03	-0.15	-0.27	92.9	95	113.1	102.1	107.7	89.2	14252.6	14581.3	17362.1	15666.9	16539	13695	11505.6	13751.4	16551.3	13815.6	15804.9	13695	24	33	79	33	1609	177.5	247.02
High	559	A0A0C4DH34	IGHV4-28	Immunoglobulin heavy variable 4-28 OS=Homo sapiens OX=9606 GN=IGHV4-28 PE=3 SV=1	0.877	1.007	0.825	-0.19	0.01	-0.28	117.4	102.9	84.6	85.2	115.1	94.9	9290.3	8143.9	6695.8	6739.5	9105.9	7509.9	7499.7	7680.4	6383.1	5943.1	8701.7	7509.9	28	4	37	4	117	13.1	97.61
High	187	P04792	HSPB1	Heat shock protein beta-1 OS=Homo sapiens OX=9606 GN=HSPB1 PE=1 SV=2	1.071	1.739	0.823	0.1	0.8	-0.28	86.2	92.3	86.6	150.6	101	83.2	560	599.9	562.6	978.4	656.4	540.3	452.1	565.7	536.3	862.8	627.3	540.3	16	2	4	2	205	22.8	15.89
High	300	P24043	LAMA2	Laminin subunit alpha-2 OS=Homo sapiens OX=9606 GN=LAMA2 PE=1 SV=4	0.976	0.958	0.822	-0.03	-0.06	-0.28	94.8	92.6	108.1	103.5	110.3	90.7	33478.7	32690.7	38148.8	36552.6	38924.5	32006.6	27026.1	30830.1	36367.2	32233.4	37196.6	32006.6	27	70	151	70	3122	343.7	456.9
High	757	P04275	VWF	von Willebrand factor OS=Homo sapiens OX=9606 GN=VWF PE=1 SV=4	1.042	0.779	0.821	0.06	-0.36	-0.29	88.3	92	128.2	99.8	105.3	86.4	436626	454948	634038	493664	520908	427405	352471	429055	604429	435331	497784	427405	61	168	2190	168	2813	309.1	8013.13
High	566	P06702	S100A9	Protein S100-A9 OS=Homo sapiens OX=9606 GN=S100A9 PE=1 SV=1	1.403	1.275	0.82	0.49	0.35	-0.29	70.3	98.6	113.9	145.1	94.6	77.5	2097.8	2942.8	3398	4331.4	2822	2313.8	1693.5	2775.3	3239.3	3819.6	2696.7	2313.8	55	7	12	7	114	13.2	43.54
High	232	P11279	LAMP1	Lysosome-associated membrane glycoprotein 1 OS=Homo sapiens OX=9606 GN=LAMP1 PE=1 SV=3	0.962	0.965	0.819	-0.06	-0.05	-0.29	90.1	86.6	118	113.9	105.2	86.2	428.3	412.1	561.4	541.7	500.2	409.9	345.8	388.6	535.2	477.7	478	409.9	8	2	2	2	417	44.9	9.24
High	189	P01718	IGLV3-27	Immunoglobulin lambda variable 3-27 OS=Homo sapiens OX=9606 GN=IGLV3-27 PE=1 SV=2	0.734	1.093	0.814	-0.45	0.13	-0.3	123.9	91	82.2	89.9	117.4	95.6	2579.3	1893.1	1711.6	1870.4	2444.1	1989.1	2082.2	1785.3	1631.7	1649.4	2335.7	1989.1	33	4	12	2	113	12.2	35.03
High	92	Q92954	PRG4	Proteoglycan 4 OS=Homo sapiens OX=9606 GN=PRG4 PE=1 SV=3	0.946	0.965	0.813	-0.08	-0.05	-0.3	91.6	86.7	111.7	107.8	111.5	90.7	115278	109088	140605	135671	140384	114102	93059.7	102879	134039	119639	134152	114102	33	55	395	55	1404	151	1659.62
High	322	A1L4H1	SSC5D	Soluble scavenger receptor cysteine-rich domain-containing protein SSC5D OS=Homo sapiens OX=9606 GN=SSC5D PE=1 SV=3	0.973	0.843	0.811	-0.04	-0.25	-0.3	89.8	87.4	126.3	106.5	104.9	85.1	34868.9	33932.9	49023.1	41320.9	40713.6	33019.7	28148.3	32001.6	46733.7	36438.2	38906.3	33019.7	26	30	202	30	1573	165.6	789.99
High	265	P07942	LAMB1	Laminin subunit beta-1 OS=Homo sapiens OX=9606 GN=LAMB1 PE=1 SV=2	1.019	0.898	0.806	0.03	-0.16	-0.31	94.5	96.3	111.4	100	109.5	88.3	18816.3	19169.3	22175.1	19915.3	21814.8	17588.2	15189.7	18078.3	21139.5	17562	20846.5	17588.2	26	39	71	39	1786	197.9	247.18
High	950	Q9Y6R7	FCGBP	IgGFc-binding protein OS=Homo sapiens OX=9606 GN=FCGBP PE=1 SV=3	0.994	0.776	0.805	-0.01	-0.37	-0.31	91.2	90.7	128.5	99.7	105.2	84.7	138546	137678	195078	151448	159790	128606	111842	129842	185968	133552	152697	128606	46	130	735	130	5405	571.6	2942.18
High	457	P02462	COL4A1	Collagen alpha-1(IV) chain OS=Homo sapiens OX=9606 GN=COL4A1 PE=1 SV=4	0.865	0.757	0.802	-0.21	-0.4	-0.32	102.2	88.5	118	89.3	112	89.9	754.9	653.3	871.8	659.7	827.4	663.9	609.4	616.1	831.1	581.7	790.7	663.9	2	2	6	2	1669	160.5	14.73
High	663	P02452	COL1A1	Collagen alpha-1(I) chain OS=Homo sapiens OX=9606 GN=COL1A1 PE=1 SV=6	0.99	0.773	0.799	-0.01	-0.37	-0.32	87.4	86.5	128.4	99.2	110.3	88.2	9541.9	9445.1	14016.1	10830.8	12047.4	9631	7702.8	8907.5	13361.6	9551	11512.6	9631	12	16	57	16	1464	138.8	211.95
High	234	P01871	IGHM	Immunoglobulin heavy constant mu OS=Homo sapiens OX=9606 GN=IGHM PE=1 SV=4	0.932	0.97	0.794	-0.1	-0.04	-0.33	104.4	97.3	90.9	88.2	122.2	97	654669	610124	570487	553547	766443	608381	528489	575399	543845	488138	732421	608381	81	56	2855	17	453	49.4	9261.8
High	22	P35247	SFTPD	Pulmonary surfactant-associated protein D OS=Homo sapiens OX=9606 GN=SFTPD PE=1 SV=3	0.796	0.66	0.791	-0.33	-0.6	-0.34	104.5	83.2	127.4	84	112.2	88.7	577.2	459.7	703.9	464.3	620	490.3	466	433.6	671	409.5	592.5	490.3	8	2	4	2	375	37.7	19.65
High	615	P11597	CETP	Cholesteryl ester transfer protein OS=Homo sapiens OX=9606 GN=CETP PE=1 SV=2	1.112	1.663	0.784	0.15	0.73	-0.35	103.4	114.9	71	118.1	107.9	84.6	5881.9	6541	4042.7	6723	6138.8	4814.4	4748.2	6168.7	3853.9	5928.5	5866.3	4814.4	11	6	19	6	493	54.7	54.12
High	809	Q9UGM5	FETUB	Fetuin-B OS=Homo sapiens OX=9606 GN=FETUB PE=1 SV=2	1.004	1.357	0.783	0.01	0.44	-0.35	111.2	111.7	81.6	110.7	103.6	81.1	839.6	843	616.2	835.9	782	612.5	677.8	795	587.4	737.1	747.3	612.5	7	2	2	2	382	42	7.56
High	1029	P19440	GGT1	Glutathione hydrolase 1 proenzyme OS=Homo sapiens OX=9606 GN=GGT1 PE=1 SV=2	0.974	0.462	0.783	-0.04	-1.12	-0.35	73.8	71.9	194.9	89.9	95.1	74.5	943.1	918.8	2491.6	1150.1	1216.1	952.1	761.3	866.5	2375.2	1014.2	1162.1	952.1	3	2	4	2	569	61.4	7.81
High	953	P02649	APOE	Apolipoprotein E OS=Homo sapiens OX=9606 GN=APOE PE=1 SV=1	1.112	0.828	0.781	0.15	-0.27	-0.36	92.1	102.3	117.2	97.1	107.4	83.9	281730	313195	358808	297196	328547	256741	227430	295369	342052	262078	313963	256741	89	60	1199	60	317	36.1	3896.43
High	689	P05089	ARG1	Arginase-1 OS=Homo sapiens OX=9606 GN=ARG1 PE=1 SV=2	0.902	2.896	0.78	-0.15	1.53	-0.36	88.7	80	67.6	195.7	94.3	73.6	1567.3	1413.4	1193.6	3457.1	1665.6	1299.9	1265.2	1332.9	1137.8	3048.6	1591.7	1299.9	19	5	6	5	322	34.7	19.16
High	1059	Q7Z7G0	ABI3BP	Target of Nesh-SH3 OS=Homo sapiens OX=9606 GN=ABI3BP PE=1 SV=2	0.928	0.825	0.78	-0.11	-0.28	-0.36	94.8	88	120.5	99.4	110.9	86.4	10125	9399.2	12873.9	10620.3	11845.8	9234.7	8173.5	8864.2	12272.7	9365.4	11320	9234.7	21	17	40	17	1068	117.8	144.65
High	625	P07355	ANXA2	Annexin A2 OS=Homo sapiens OX=9606 GN=ANXA2 PE=1 SV=2	0.996	2.141	0.779	-0.01	1.1	-0.36	84.5	84.1	81.3	174.1	98.9	77	2876	2863.2	2767.6	5925.4	3364.3	2621.9	2321.7	2700.3	2638.4	5225.2	3214.9	2621.9	20	8	10	8	339	38.6	28.32
High	206	P01706	IGLV2-11	Immunoglobulin lambda variable 2-11 OS=Homo sapiens OX=9606 GN=IGLV2-11 PE=1 SV=2	0.849	1.104	0.779	-0.24	0.14	-0.36	118.7	100.8	72.2	79.7	128.5	100	6060.3	5148.1	3685.9	4070.3	6559	5106.6	4892.2	4855.1	3513.8	3589.4	6267.8	5106.6	48	5	41	3	119	12.6	113.68
High	1155	Q08380	LGALS3BP	Galectin-3-binding protein OS=Homo sapiens OX=9606 GN=LGALS3BP PE=1 SV=1	1.18	0.979	0.779	0.24	-0.03	-0.36	88.8	104.8	108.4	106.1	107.9	84	84601.2	99796.7	103250	101064	102728	80041.2	68295.3	94116.8	98428	89121.9	98168.2	80041.2	54	34	399	34	585	65.3	1413.55
High	251	Q15485	FCN2	Ficolin-2 OS=Homo sapiens OX=9606 GN=FCN2 PE=1 SV=2	0.909	0.812	0.778	-0.14	-0.3	-0.36	92.3	83.9	120.9	98.2	115.1	89.6	49400.6	44903.3	64716	52532.4	61618.6	47949.1	39879.2	42347.7	61693.8	46324.9	58883.4	47949.1	58	17	170	15	313	34	581.92
High	898	Q13867	BLMH	Bleomycin hydrolase OS=Homo sapiens OX=9606 GN=BLMH PE=1 SV=1	1.066	2.345	0.775	0.09	1.23	-0.37	90.7	96.7	71.1	166.8	98.4	76.3	284.2	303	222.8	522.6	308.5	239	229.4	285.7	212.4	460.8	294.8	239	5	2	2	2	455	52.5	6.76
High	876	A0A0C4DH67	IGKV1-8	Immunoglobulin kappa variable 1-8 OS=Homo sapiens OX=9606 GN=IGKV1-8 PE=3 SV=1	0.948	0.852	0.774	-0.08	-0.23	-0.37	103.7	98.3	97.9	83.4	122.2	94.5	3116.1	2954.7	2941.3	2506.6	3672.5	2841.2	2515.5	2786.5	2803.9	2210.4	3509.5	2841.2	45	5	18	4	115	12.5	77.43
High	387	P01817	IGHV2-5	Immunoglobulin heavy variable 2-5 OS=Homo sapiens OX=9606 GN=IGHV2-5 PE=1 SV=2	0.953	0.765	0.772	-0.07	-0.39	-0.37	101	96.3	114.7	87.8	112.9	87.2	5962.2	5681.7	6770	5179.9	6663	5145.9	4813.1	5358.4	6453.9	4567.8	6367.2	5145.9	40	4	20	4	119	13.2	79.47
High	79	P01768	IGHV3-30	Immunoglobulin heavy variable 3-30 OS=Homo sapiens OX=9606 GN=IGHV3-30 PE=1 SV=2	0.861	0.824	0.771	-0.22	-0.28	-0.38	111.7	96.1	97.5	80.3	121.1	93.3	53602.9	46139.5	46802.2	38561	58112.5	44779	43271.5	43513.5	44616.5	34004.5	55532.8	44779	50	9	141	3	117	12.9	427.1
High	938	P15144	ANPEP	Aminopeptidase N OS=Homo sapiens OX=9606 GN=ANPEP PE=1 SV=4	0.913	1.041	0.762	-0.13	0.06	-0.39	100.9	92.1	99.1	103.2	116.2	88.5	5599.3	5111	5496.1	5722.1	6444.4	4909.3	4520.1	4820.1	5239.4	5045.9	6158.3	4909.3	18	18	27	18	967	109.5	94.69
High	341	P24821	TNC	Tenascin OS=Homo sapiens OX=9606 GN=TNC PE=1 SV=3	1.091	0.837	0.757	0.13	-0.26	-0.4	86.4	94.2	119.7	100.3	113.5	85.9	42751.7	46627.1	59238.9	49610.3	56163.5	42525	34511.8	43973.3	56472.5	43748.1	53670.4	42525	37	76	235	76	2201	240.7	826.58
High	461	P12273	PIP	Prolactin-inducible protein OS=Homo sapiens OX=9606 GN=PIP PE=1 SV=1	0.598	1.175	0.756	-0.74	0.23	-0.4	173.3	103.7	68.3	80.3	99.4	75.1	1115.4	667.4	439.7	516.7	639.6	483.8	900.4	629.4	419.2	455.6	611.2	483.8	32	4	4	4	146	16.6	14.78
High	249	A0A0B4J1V0	IGHV3-15	Immunoglobulin heavy variable 3-15 OS=Homo sapiens OX=9606 GN=IGHV3-15 PE=3 SV=1	1.046	0.678	0.749	0.07	-0.56	-0.42	90.7	94.9	128.6	87.3	113.5	85	23500.8	24584.6	33328.3	22608	29401.4	22025.5	18971.3	23185.4	31771.9	19936.5	28096.3	22025.5	59	11	77	7	119	12.9	272.82
High	923	P20742	PZP	Pregnancy zone protein OS=Homo sapiens OX=9606 GN=PZP PE=1 SV=4	0.947	1.286	0.744	-0.08	0.36	-0.43	113.3	107.3	82.1	105.6	109.9	81.8	11522.9	10913.9	8353.3	10742.2	11185.5	8324.6	9302	10292.7	7963.2	9472.8	10689	8324.6	31	38	311	26	1482	163.8	983.71
High	179	P29508	SERPINB3	Serpin B3 OS=Homo sapiens OX=9606 GN=SERPINB3 PE=1 SV=2	0.825	3.423	0.743	-0.28	1.78	-0.43	99.9	82.4	58.1	199	92.1	68.5	567.7	468.3	330.6	1131.5	523.9	389.2	458.3	441.7	315.2	997.8	500.6	389.2	5	2	3	2	390	44.5	8.67
High	102	P0DOX6	#N/A	Immunoglobulin mu heavy chain OS=Homo sapiens OX=9606 PE=1 SV=2	0.905	0.935	0.735	-0.14	-0.1	-0.45	98.3	89	97.3	91	129.3	95	7763.4	7024	7684	7185.6	10208.3	7498.6	6267.1	6624.2	7325.2	6336.5	9755.2	7498.6	50	42	2077	3	576	63.4	6654.67
High	353	Q5T749	KPRP	Keratinocyte proline-rich protein OS=Homo sapiens OX=9606 GN=KPRP PE=1 SV=1	0.966	2.843	0.734	-0.05	1.51	-0.45	100.5	97.1	60.1	171	98.8	72.5	771.6	745.7	461.8	1313.2	758.8	557.1	622.9	703.3	440.3	1158.1	725.1	557.1	8	3	11	3	579	64.1	40.39
High	964	P10599	TXN	Thioredoxin OS=Homo sapiens OX=9606 GN=TXN PE=1 SV=3	0.926	2.5	0.731	-0.11	1.32	-0.45	95.2	88.2	72.6	181.5	93.9	68.7	1390.9	1288.5	1060.9	2652.2	1372.5	1003.5	1122.8	1215.2	1011.4	2338.8	1311.6	1003.5	19	4	5	4	105	11.7	12.2
High	359	P04432	IGKV1D-39	Immunoglobulin kappa variable 1D-39 OS=Homo sapiens OX=9606 GN=IGKV1D-39 PE=3 SV=2	1.181	0.72	0.727	0.24	-0.47	-0.46	80.3	94.9	123.8	89.1	122.7	89.2	3229.8	3814.9	4976.3	3582.4	4933	3587.2	2607.3	3597.7	4743.9	3159.1	4714.1	3587.2	32	4	19	3	117	12.7	83.22
High	620	P02776	PF4	Platelet factor 4 OS=Homo sapiens OX=9606 GN=PF4 PE=1 SV=2	0.833	1.081	0.724	-0.26	0.11	-0.47	105.3	87.8	88.4	95.6	129.3	93.6	1371.2	1142.6	1151.4	1244.2	1683	1218.9	1106.9	1077.6	1097.6	1097.2	1608.3	1218.9	29	4	8	2	101	10.8	20.77
High	395	P02671	FGA	Fibrinogen alpha chain OS=Homo sapiens OX=9606 GN=FGA PE=1 SV=2	0.97	0.913	0.717	-0.04	-0.13	-0.48	100.6	97.6	111.3	101.6	110	78.9	56161.8	54494.6	62120.4	56724	61431.2	44044.2	45337.3	51393	59219.4	50021.2	58704.2	44044.2	43	41	252	41	866	94.9	789.73
High	996	A0A075B6R2	IGHV4-4	Immunoglobulin heavy variable 4-4 OS=Homo sapiens OX=9606 GN=IGHV4-4 PE=3 SV=2	0.886	0.964	0.713	-0.17	-0.05	-0.49	106.1	94.1	89	85.8	131.4	93.7	1495	1325.1	1253.4	1208.6	1850.7	1320.3	1206.8	1249.7	1194.8	1065.8	1768.5	1320.3	28	4	35	2	117	12.8	142.08
High	1065	A0A0B4J1Y8	IGLV9-49	Immunoglobulin lambda variable 9-49 OS=Homo sapiens OX=9606 GN=IGLV9-49 PE=1 SV=1	0.78	1.299	0.712	-0.36	0.38	-0.49	122.9	95.9	76.4	99.2	120.1	85.5	8992	7012.6	5586.6	7258.4	8784.5	6253.5	7258.9	6613.5	5325.7	6400.7	8394.6	6253.5	33	7	16	7	123	13	63.73
High	475	Q02413	DSG1	Desmoglein-1 OS=Homo sapiens OX=9606 GN=DSG1 PE=1 SV=2	0.863	1.95	0.704	-0.21	0.96	-0.51	104.9	90.5	75.8	147.7	106.3	74.8	4677	4036.6	3378.2	6587.4	4740.6	3335	3775.5	3806.8	3220.4	5809	4530.2	3335	17	12	21	12	1049	113.7	76.74
High	909	A0A075B6S6	IGKV2D-30	Immunoglobulin kappa variable 2D-30 OS=Homo sapiens OX=9606 GN=IGKV2D-30 PE=3 SV=1	0.999	0.615	0.703	0	-0.7	-0.51	107.2	107.1	121	74.4	111.7	78.5	775.8	775	875.5	538.4	808.2	567.8	626.3	730.9	834.6	474.8	772.3	567.8	42	4	59	2	120	13.2	186.51
High	927	A0A0C4DH43	IGHV2-70D	Immunoglobulin heavy variable 2-70D OS=Homo sapiens OX=9606 GN=IGHV2-70D PE=3 SV=1	1.098	0.736	0.7	0.13	-0.44	-0.52	84.4	92.6	108.5	79.8	138.1	96.6	2054	2254.2	2640.2	1942	3362.4	2352.3	1658.1	2125.9	2516.9	1712.6	3213.2	2352.3	50	6	12	3	119	13.3	45.36
High	440	P01780	IGHV3-7	Immunoglobulin heavy variable 3-7 OS=Homo sapiens OX=9606 GN=IGHV3-7 PE=1 SV=2	0.936	0.716	0.7	-0.1	-0.48	-0.51	103.2	96.5	112.3	80.4	122.1	85.5	43267.1	40476.9	47120.2	33736.2	51190.6	35858.6	34927.8	38173.2	44919.7	29749.8	48918.3	35858.6	51	14	167	8	117	12.9	480.61
High	513	P02675	FGB	Fibrinogen beta chain OS=Homo sapiens OX=9606 GN=FGB PE=1 SV=2	0.972	0.988	0.699	-0.04	-0.02	-0.52	101.2	98.4	105.7	104.4	111.9	78.3	43189.3	41976.9	45096.1	44555	47755.9	33405	34865	39587.8	42990.2	39290.2	45636	33405	68	33	162	33	491	55.9	648.7
High	410	A0A0B4J1X5	IGHV3-74	Immunoglobulin heavy variable 3-74 OS=Homo sapiens OX=9606 GN=IGHV3-74 PE=3 SV=1	1.195	0.636	0.683	0.26	-0.65	-0.55	87.8	104.9	125	79.5	120.5	82.3	5484.7	6555.4	7809.4	4964.1	7524.5	5142	4427.6	6182.3	7444.7	4377.5	7190.5	5142	51	8	113	4	117	12.8	321.26
High	765	P02679	FGG	Fibrinogen gamma chain OS=Homo sapiens OX=9606 GN=FGG PE=1 SV=3	0.964	0.934	0.678	-0.05	-0.1	-0.56	102.1	98.4	110.2	103	111.1	75.3	30942.1	29813.3	33401.7	31206.6	33654.1	22811.2	24978.4	28116.5	31841.8	27519.1	32160.2	22811.2	53	22	100	22	453	51.5	379.51
High	336	P01732	CD8A	T-cell surface glycoprotein CD8 alpha chain OS=Homo sapiens OX=9606 GN=CD8A PE=1 SV=1	0.958	0.738	0.676	-0.06	-0.44	-0.56	91.5	87.7	124	91.5	122.5	82.8	267.6	256.5	362.8	267.7	358.3	242.2	216	241.9	345.8	236.1	342.4	242.2	12	2	2	2	235	25.7	7.96
High	803	P01766	IGHV3-13	Immunoglobulin heavy variable 3-13 OS=Homo sapiens OX=9606 GN=IGHV3-13 PE=1 SV=2	1.253	0.569	0.669	0.33	-0.81	-0.58	73.5	92.1	159.5	90.7	110.4	73.8	2111.8	2645.9	4578.6	2603.6	3169.4	2119	1704.8	2495.3	4364.8	2295.9	3028.7	2119	45	6	54	5	116	12.5	146.98
High	78	P02655	APOC2	Apolipoprotein C-II OS=Homo sapiens OX=9606 GN=APOC2 PE=1 SV=1	1.44	0.437	0.656	0.53	-1.19	-0.61	77	110.9	151.6	66.3	117.2	76.9	34865.7	50209.5	68653.2	30026	53089.8	34835.2	28145.7	47351.9	65447.1	26478	50733.1	34835.2	59	11	141	11	101	11.3	533.52
High	488	Q9HC84	MUC5B	Mucin-5B OS=Homo sapiens OX=9606 GN=MUC5B PE=1 SV=3	0.915	1.301	0.654	-0.13	0.38	-0.61	95	86.9	95.7	124.5	119.7	78.3	3587.4	3282.1	3615.8	4703.2	4520	2956.7	2895.9	3095.3	3446.9	4147.5	4319.4	2956.7	6	17	25	16	5762	596	90.3
High	106	A0A075B6I0	IGLV8-61	Immunoglobulin lambda variable 8-61 OS=Homo sapiens OX=9606 GN=IGLV8-61 PE=3 SV=7	0.993	0.737	0.652	-0.01	-0.44	-0.62	103.6	102.9	118.1	87.1	113.9	74.3	18179.3	18053	20721.8	15276.7	19987.5	13033.7	14675.5	17025.5	19754.1	13471.5	19100.2	13033.7	20	3	41	3	122	12.8	145.79
High	221	Q86YZ3	HRNR	Hornerin OS=Homo sapiens OX=9606 GN=HRNR PE=1 SV=2	0.552	1.349	0.64	-0.86	0.43	-0.64	122.1	67.5	73.1	98.6	145.6	93.2	914.7	505.2	547	738	1090	697.9	738.4	476.5	521.5	650.8	1041.6	697.9	16	12	51	12	2850	282.2	105.34
High	726	Q9NZT1	CALML5	Calmodulin-like protein 5 OS=Homo sapiens OX=9606 GN=CALML5 PE=1 SV=2	0.93	3.357	0.634	-0.1	1.75	-0.66	71.2	66.3	74.5	249.9	84.5	53.6	1835.5	1707.5	1918.6	6440.8	2178.2	1381.3	1481.7	1610.3	1829	5679.7	2081.5	1381.3	22	3	10	3	146	15.9	43.55
High	824	Q14574	DSC3	Desmocollin-3 OS=Homo sapiens OX=9606 GN=DSC3 PE=1 SV=3	0.877	2.424	0.623	-0.19	1.28	-0.68	104.7	91.8	68.3	165.5	104.6	65.1	887.3	778	578.5	1402.2	885.9	552	716.3	733.7	551.5	1236.5	846.6	552	3	2	2	2	896	99.9	6.33
High	167	A0A0B4J1V2	IGHV2-26	Immunoglobulin heavy variable 2-26 OS=Homo sapiens OX=9606 GN=IGHV2-26 PE=3 SV=1	0.741	1.177	0.616	-0.43	0.24	-0.7	103.1	76.5	78	91.8	155	95.6	1919.1	1422.8	1451.4	1708.8	2884.2	1777.9	1549.2	1341.8	1383.6	1506.9	2756.1	1777.9	54	5	7	4	119	13.2	21.63
High	509	P15924	DSP	Desmoplakin OS=Homo sapiens OX=9606 GN=DSP PE=1 SV=3	0.839	2.371	0.615	-0.25	1.25	-0.7	100.6	84.4	71.7	170	107.3	66	19000.5	15939.3	13536.1	32092	20262.4	12464.8	15338.3	15032.1	12903.9	28299.9	19362.9	12464.8	19	52	82	52	2871	331.6	254.89
High	1	A0A087WW87	IGKV2-40	Immunoglobulin kappa variable 2-40 OS=Homo sapiens OX=9606 GN=IGKV2-40 PE=3 SV=2	1.159	0.486	0.614	0.21	-1.04	-0.7	91.9	106.5	131.5	63.9	127.9	78.5	8453.7	9800.9	12098.9	5877.5	11765.9	7220.1	6824.3	9243.1	11533.9	5183	11243.6	7220.1	28	3	79	2	121	13.3	268.47
High	652	P14923	JUP	Junction plakoglobin OS=Homo sapiens OX=9606 GN=JUP PE=1 SV=3	0.857	1.979	0.567	-0.22	0.98	-0.82	100.6	86.3	74.6	147.6	121.8	69.1	4639	3977.7	3437.7	6803.2	5614.5	3183.6	3744.9	3751.3	3277.1	5999.3	5365.2	3183.6	28	15	23	15	745	81.7	81.08
High	68	A2NJV5	IGKV2-29	Immunoglobulin kappa variable 2-29 OS=Homo sapiens OX=9606 GN=IGKV2-29 PE=3 SV=2	1.1	0.319	0.55	0.14	-1.65	-0.86	84.5	92.9	178.3	56.9	120.9	66.5	4021.2	4422.1	8484.5	2709.5	5751.9	3166.4	3246.2	4170.4	8088.2	2389.4	5496.5	3166.4	37	4	66	3	120	13.1	214.36
High	202	A8K7I4	CLCA1	Calcium-activated chloride channel regulator 1 OS=Homo sapiens OX=9606 GN=CLCA1 PE=1 SV=3	0.927	1.502	0.52	-0.11	0.59	-0.94	86.3	80.1	86.7	130.2	142.7	74.1	645.5	598.5	648	973.2	1066.6	554.2	521.1	564.4	617.7	858.2	1019.3	554.2	4	4	5	4	914	100.2	13.03
High	462	Q5D862	FLG2	Filaggrin-2 OS=Homo sapiens OX=9606 GN=FLG2 PE=1 SV=1	1.112	4.695	0.5	0.15	2.23	-1	84.6	94.1	51.8	243.2	84.1	42.1	1497	1665.1	916.3	4302.5	1487.8	744.6	1208.5	1570.3	873.5	3794.1	1421.7	744.6	5	4	10	4	2391	247.9	17.1
High	890	P81605	DCD	Dermcidin OS=Homo sapiens OX=9606 GN=DCD PE=1 SV=2	0.497	1.458	0.485	-1.01	0.54	-1.05	178.7	88.8	58.1	84.8	127.7	61.9	6388.5	3173.3	2078.5	3030.7	4564.1	2211.9	5157.2	2992.7	1981.4	2672.6	4361.5	2211.9	48	5	8	5	110	11.3	32.33
High	163	P55072	VCP	Transitional endoplasmic reticulum ATPase OS=Homo sapiens OX=9606 GN=VCP PE=1 SV=4	0.532	0.979	0.458	-0.91	-0.03	-1.13	128.7	68.5	78.3	76.7	170	77.8	5104.6	2714.9	3107.1	3040.6	6744	3086.1	4120.7	2560.4	2962	2681.3	6444.6	3086.1	29	18	21	18	806	89.3	65.97
